# Supplementary material for: Machine learning models to accelerate the design of polymeric long-acting injectables
Source: Nat Commun. 2023 Jan 10;14:35. doi: 10.1038/s41467-022-35343-w (PMC9832011; doi:10.1038/s41467-022-35343-w)
Supplement: Supplementary file 4 — Supplementary Data 1 [file 41467_2022_35343_MOESM4_ESM.xlsx]

## Sheet: Sheet1
Experimental_index	DP_Group	LA/GA	Polymer_MW	CL Ratio	Drug_Tm	Drug_Pka	Initial D/M ratio	DLC	SA-V	SE	Drug_Mw	Drug_TPSA	Drug_NHA	Drug_LogP	Time	T=0.25	T=0.5	T=1.0	Release
80	5-FU-PLGA	1	104000	0	282.5	7.76	0.8	0.347	76.7263	0	130.078	65.72	5	-0.7977	0	0.0912483	0.186161	0.350932	0
80	5-FU-PLGA	1	104000	0	282.5	7.76	0.8	0.347	76.7263	0	130.078	65.72	5	-0.7977	0.260639	0.0912483	0.186161	0.350932	0.066493
80	5-FU-PLGA	1	104000	0	282.5	7.76	0.8	0.347	76.7263	0	130.078	65.72	5	-0.7977	1.05983	0.0912483	0.186161	0.350932	0.402908
80	5-FU-PLGA	1	104000	0	282.5	7.76	0.8	0.347	76.7263	0	130.078	65.72	5	-0.7977	2.08982	0.0912483	0.186161	0.350932	0.569291
80	5-FU-PLGA	1	104000	0	282.5	7.76	0.8	0.347	76.7263	0	130.078	65.72	5	-0.7977	3.11353	0.0912483	0.186161	0.350932	0.685878
80	5-FU-PLGA	1	104000	0	282.5	7.76	0.8	0.347	76.7263	0	130.078	65.72	5	-0.7977	4.13201	0.0912483	0.186161	0.350932	0.760969
80	5-FU-PLGA	1	104000	0	282.5	7.76	0.8	0.347	76.7263	0	130.078	65.72	5	-0.7977	5.08481	0.0912483	0.186161	0.350932	0.815287
80	5-FU-PLGA	1	104000	0	282.5	7.76	0.8	0.347	76.7263	0	130.078	65.72	5	-0.7977	6.09753	0.0912483	0.186161	0.350932	0.844733
80	5-FU-PLGA	1	104000	0	282.5	7.76	0.8	0.347	76.7263	0	130.078	65.72	5	-0.7977	7.17071	0.0912483	0.186161	0.350932	0.853456
80	5-FU-PLGA	1	104000	0	282.5	7.76	0.8	0.347	76.7263	0	130.078	65.72	5	-0.7977	8.11722	0.0912483	0.186161	0.350932	0.85798
80	5-FU-PLGA	1	104000	0	282.5	7.76	0.8	0.347	76.7263	0	130.078	65.72	5	-0.7977	9.13099	0.0912483	0.186161	0.350932	0.895725
80	5-FU-PLGA	1	104000	0	282.5	7.76	0.8	0.347	76.7263	0	130.078	65.72	5	-0.7977	10.1401	0.0912483	0.186161	0.350932	0.896123
80	5-FU-PLGA	1	104000	0	282.5	7.76	0.8	0.347	76.7263	0	130.078	65.72	5	-0.7977	11.0871	0.0912483	0.186161	0.350932	0.904796
80	5-FU-PLGA	1	104000	0	282.5	7.76	0.8	0.347	76.7263	0	130.078	65.72	5	-0.7977	12.1629	0.0912483	0.186161	0.350932	0.934267
80	5-FU-PLGA	1	104000	0	282.5	7.76	0.8	0.347	76.7263	0	130.078	65.72	5	-0.7977	13.1078	0.0912483	0.186161	0.350932	0.926342
80	5-FU-PLGA	1	104000	0	282.5	7.76	0.8	0.347	76.7263	0	130.078	65.72	5	-0.7977	14.1179	0.0912483	0.186161	0.350932	0.93504
80	5-FU-PLGA	1	104000	0	282.5	7.76	0.8	0.347	76.7263	0	130.078	65.72	5	-0.7977	15.1911	0.0912483	0.186161	0.350932	0.943763
80	5-FU-PLGA	1	104000	0	282.5	7.76	0.8	0.347	76.7263	0	130.078	65.72	5	-0.7977	16.1381	0.0912483	0.186161	0.350932	0.952436
80	5-FU-PLGA	1	104000	0	282.5	7.76	0.8	0.347	76.7263	0	130.078	65.72	5	-0.7977	17.338	0.0912483	0.186161	0.350932	0.965358
81	5-FU-PLGA	1	104000	0	282.5	7.76	0.8	0.319	92.1659	0	130.078	65.72	5	-0.7977	0	0.273491	0.337835	0.44987	0
81	5-FU-PLGA	1	104000	0	282.5	7.76	0.8	0.319	92.1659	0	130.078	65.72	5	-0.7977	0.194432	0.273491	0.337835	0.44987	0.490448
81	5-FU-PLGA	1	104000	0	282.5	7.76	0.8	0.319	92.1659	0	130.078	65.72	5	-0.7977	2.07988	0.273491	0.337835	0.44987	0.594587
81	5-FU-PLGA	1	104000	0	282.5	7.76	0.8	0.319	92.1659	0	130.078	65.72	5	-0.7977	3.10202	0.273491	0.337835	0.44987	0.648905
81	5-FU-PLGA	1	104000	0	282.5	7.76	0.8	0.319	92.1659	0	130.078	65.72	5	-0.7977	4.05482	0.273491	0.337835	0.44987	0.674226
81	5-FU-PLGA	1	104000	0	282.5	7.76	0.8	0.319	92.1659	0	130.078	65.72	5	-0.7977	5.13008	0.273491	0.337835	0.44987	0.703672
81	5-FU-PLGA	1	104000	0	282.5	7.76	0.8	0.319	92.1659	0	130.078	65.72	5	-0.7977	6.14281	0.273491	0.337835	0.44987	0.720644
81	5-FU-PLGA	1	104000	0	282.5	7.76	0.8	0.319	92.1659	0	130.078	65.72	5	-0.7977	7.09089	0.273491	0.337835	0.44987	0.729342
81	5-FU-PLGA	1	104000	0	282.5	7.76	0.8	0.319	92.1659	0	130.078	65.72	5	-0.7977	8.101	0.273491	0.337835	0.44987	0.771237
81	5-FU-PLGA	1	104000	0	282.5	7.76	0.8	0.319	92.1659	0	130.078	65.72	5	-0.7977	9.11529	0.273491	0.337835	0.44987	0.77991
81	5-FU-PLGA	1	104000	0	282.5	7.76	0.8	0.319	92.1659	0	130.078	65.72	5	-0.7977	10.0623	0.273491	0.337835	0.44987	0.796907
81	5-FU-PLGA	1	104000	0	282.5	7.76	0.8	0.319	92.1659	0	130.078	65.72	5	-0.7977	11.0735	0.273491	0.337835	0.44987	0.830527
81	5-FU-PLGA	1	104000	0	282.5	7.76	0.8	0.319	92.1659	0	130.078	65.72	5	-0.7977	12.1498	0.273491	0.337835	0.44987	0.830901
81	5-FU-PLGA	1	104000	0	282.5	7.76	0.8	0.319	92.1659	0	130.078	65.72	5	-0.7977	13.0958	0.273491	0.337835	0.44987	0.856198
81	5-FU-PLGA	1	104000	0	282.5	7.76	0.8	0.319	92.1659	0	130.078	65.72	5	-0.7977	14.108	0.273491	0.337835	0.44987	0.869095
81	5-FU-PLGA	1	104000	0	282.5	7.76	0.8	0.319	92.1659	0	130.078	65.72	5	-0.7977	15.2448	0.273491	0.337835	0.44987	0.881918
81	5-FU-PLGA	1	104000	0	282.5	7.76	0.8	0.319	92.1659	0	130.078	65.72	5	-0.7977	16.1923	0.273491	0.337835	0.44987	0.928012
81	5-FU-PLGA	1	104000	0	282.5	7.76	0.8	0.319	92.1659	0	130.078	65.72	5	-0.7977	17.3333	0.273491	0.337835	0.44987	0.969806
81	5-FU-PLGA	1	104000	0	282.5	7.76	0.8	0.319	92.1659	0	130.078	65.72	5	-0.7977	18.0953	0.273491	0.337835	0.44987	1.00345
81	5-FU-PLGA	1	104000	0	282.5	7.76	0.8	0.319	92.1659	0	130.078	65.72	5	-0.7977	19.2347	0.273491	0.337835	0.44987	1.00345
82	5-FU-PLGA	1	104000	0	282.5	7.76	0.8	0.268	117.878	0	130.078	65.72	5	-0.7977	0	0.0741366	0.123303	0.215228	0
82	5-FU-PLGA	1	104000	0	282.5	7.76	0.8	0.268	117.878	0	130.078	65.72	5	-0.7977	0.325275	0.0741366	0.123303	0.215228	0.0789667
82	5-FU-PLGA	1	104000	0	282.5	7.76	0.8	0.268	117.878	0	130.078	65.72	5	-0.7977	1.04256	0.0741366	0.123303	0.215228	0.265972
82	5-FU-PLGA	1	104000	0	282.5	7.76	0.8	0.268	117.878	0	130.078	65.72	5	-0.7977	7.07676	0.0741366	0.123303	0.215228	0.608606
82	5-FU-PLGA	1	104000	0	282.5	7.76	0.8	0.268	117.878	0	130.078	65.72	5	-0.7977	8.08844	0.0741366	0.123303	0.215228	0.629752
82	5-FU-PLGA	1	104000	0	282.5	7.76	0.8	0.268	117.878	0	130.078	65.72	5	-0.7977	9.03966	0.0741366	0.123303	0.215228	0.671622
82	5-FU-PLGA	1	104000	0	282.5	7.76	0.8	0.268	117.878	0	130.078	65.72	5	-0.7977	10.1139	0.0741366	0.123303	0.215228	0.688644
82	5-FU-PLGA	1	104000	0	282.5	7.76	0.8	0.268	117.878	0	130.078	65.72	5	-0.7977	12.0757	0.0741366	0.123303	0.215228	0.743361
82	5-FU-PLGA	1	104000	0	282.5	7.76	0.8	0.268	117.878	0	130.078	65.72	5	-0.7977	16.1214	0.0741366	0.123303	0.215228	0.819649
82	5-FU-PLGA	1	104000	0	282.5	7.76	0.8	0.268	117.878	0	130.078	65.72	5	-0.7977	17.2603	0.0741366	0.123303	0.215228	0.849145
82	5-FU-PLGA	1	104000	0	282.5	7.76	0.8	0.268	117.878	0	130.078	65.72	5	-0.7977	18.1474	0.0741366	0.123303	0.215228	0.88269
82	5-FU-PLGA	1	104000	0	282.5	7.76	0.8	0.268	117.878	0	130.078	65.72	5	-0.7977	19.2258	0.0741366	0.123303	0.215228	0.932909
82	5-FU-PLGA	1	104000	0	282.5	7.76	0.8	0.268	117.878	0	130.078	65.72	5	-0.7977	20.1139	0.0741366	0.123303	0.215228	0.974754
82	5-FU-PLGA	1	104000	0	282.5	7.76	0.8	0.268	117.878	0	130.078	65.72	5	-0.7977	21.1267	0.0741366	0.123303	0.215228	1.0042
83	5-FU-PLGA	1	104000	0	282.5	7.76	0.8	0.24	152.672	0	130.078	65.72	5	-0.7977	0	0.0856221	0.158846	0.281616	0
83	5-FU-PLGA	1	104000	0	282.5	7.76	0.8	0.24	152.672	0	130.078	65.72	5	-0.7977	0.196002	0.0856221	0.158846	0.281616	0.0540194
83	5-FU-PLGA	1	104000	0	282.5	7.76	0.8	0.24	152.672	0	130.078	65.72	5	-0.7977	0.332602	0.0856221	0.158846	0.281616	0.137061
83	5-FU-PLGA	1	104000	0	282.5	7.76	0.8	0.24	152.672	0	130.078	65.72	5	-0.7977	1.10928	0.0856221	0.158846	0.281616	0.295044
83	5-FU-PLGA	1	104000	0	282.5	7.76	0.8	0.24	152.672	0	130.078	65.72	5	-0.7977	2.0736	0.0856221	0.158846	0.281616	0.440653
83	5-FU-PLGA	1	104000	0	282.5	7.76	0.8	0.24	152.672	0	130.078	65.72	5	-0.7977	3.1541	0.0856221	0.158846	0.281616	0.50747
83	5-FU-PLGA	1	104000	0	282.5	7.76	0.8	0.24	152.672	0	130.078	65.72	5	-0.7977	4.10637	0.0856221	0.158846	0.281616	0.557639
83	5-FU-PLGA	1	104000	0	282.5	7.76	0.8	0.24	152.672	0	130.078	65.72	5	-0.7977	4.99191	0.0856221	0.158846	0.281616	0.578736
83	5-FU-PLGA	1	104000	0	282.5	7.76	0.8	0.24	152.672	0	130.078	65.72	5	-0.7977	6.06927	0.0856221	0.158846	0.281616	0.620656
83	5-FU-PLGA	1	104000	0	282.5	7.76	0.8	0.24	152.672	0	130.078	65.72	5	-0.7977	7.07885	0.0856221	0.158846	0.281616	0.625204
83	5-FU-PLGA	1	104000	0	282.5	7.76	0.8	0.24	152.672	0	130.078	65.72	5	-0.7977	8.09053	0.0856221	0.158846	0.281616	0.646351
83	5-FU-PLGA	1	104000	0	282.5	7.76	0.8	0.24	152.672	0	130.078	65.72	5	-0.7977	9.04333	0.0856221	0.158846	0.281616	0.700669
83	5-FU-PLGA	1	104000	0	282.5	7.76	0.8	0.24	152.672	0	130.078	65.72	5	-0.7977	10.1175	0.0856221	0.158846	0.281616	0.717691
83	5-FU-PLGA	1	104000	0	282.5	7.76	0.8	0.24	152.672	0	130.078	65.72	5	-0.7977	11.0683	0.0856221	0.158846	0.281616	0.755411
83	5-FU-PLGA	1	104000	0	282.5	7.76	0.8	0.24	152.672	0	130.078	65.72	5	-0.7977	12.0784	0.0856221	0.158846	0.281616	0.764109
83	5-FU-PLGA	1	104000	0	282.5	7.76	0.8	0.24	152.672	0	130.078	65.72	5	-0.7977	13.09	0.0856221	0.158846	0.281616	0.785256
83	5-FU-PLGA	1	104000	0	282.5	7.76	0.8	0.24	152.672	0	130.078	65.72	5	-0.7977	14.1653	0.0856221	0.158846	0.281616	0.810577
83	5-FU-PLGA	1	104000	0	282.5	7.76	0.8	0.24	152.672	0	130.078	65.72	5	-0.7977	15.1759	0.0856221	0.158846	0.281616	0.823425
83	5-FU-PLGA	1	104000	0	282.5	7.76	0.8	0.24	152.672	0	130.078	65.72	5	-0.7977	16.062	0.0856221	0.158846	0.281616	0.848671
83	5-FU-PLGA	1	104000	0	282.5	7.76	0.8	0.24	152.672	0	130.078	65.72	5	-0.7977	17.265	0.0856221	0.158846	0.281616	0.886491
83	5-FU-PLGA	1	104000	0	282.5	7.76	0.8	0.24	152.672	0	130.078	65.72	5	-0.7977	18.0874	0.0856221	0.158846	0.281616	0.907563
83	5-FU-PLGA	1	104000	0	282.5	7.76	0.8	0.24	152.672	0	130.078	65.72	5	-0.7977	19.1664	0.0856221	0.158846	0.281616	0.961931
83	5-FU-PLGA	1	104000	0	282.5	7.76	0.8	0.24	152.672	0	130.078	65.72	5	-0.7977	20.0545	0.0856221	0.158846	0.281616	1.00378
83	5-FU-PLGA	1	104000	0	282.5	7.76	0.8	0.24	152.672	0	130.078	65.72	5	-0.7977	21.0646	0.0856221	0.158846	0.281616	1.01247
84	5-FU-PLGA	1	104000	0	282.5	8.02	0.8	0.176	210.526	0	130.078	65.72	5	-0.7977	0	0.0683769	0.128751	0.217283	0
84	5-FU-PLGA	1	104000	0	282.5	8.02	0.8	0.176	210.526	0	130.078	65.72	5	-0.7977	0.128346	0.0683769	0.128751	0.217283	0.0290964
84	5-FU-PLGA	1	104000	0	282.5	8.02	0.8	0.176	210.526	0	130.078	65.72	5	-0.7977	0.261686	0.0683769	0.128751	0.217283	0.0747922
84	5-FU-PLGA	1	104000	0	282.5	8.02	0.8	0.176	210.526	0	130.078	65.72	5	-0.7977	0.391482	0.0683769	0.128751	0.217283	0.103889
84	5-FU-PLGA	1	104000	0	282.5	8.02	0.8	0.176	210.526	0	130.078	65.72	5	-0.7977	1.16502	0.0683769	0.128751	0.217283	0.236975
84	5-FU-PLGA	1	104000	0	282.5	8.02	0.8	0.176	210.526	0	130.078	65.72	5	-0.7977	2.12724	0.0683769	0.128751	0.217283	0.365986
84	5-FU-PLGA	1	104000	0	282.5	8.02	0.8	0.176	210.526	0	130.078	65.72	5	-0.7977	3.14415	0.0683769	0.128751	0.217283	0.428628
84	5-FU-PLGA	1	104000	0	282.5	8.02	0.8	0.176	210.526	0	130.078	65.72	5	-0.7977	3.96768	0.0683769	0.128751	0.217283	0.457999
84	5-FU-PLGA	1	104000	0	282.5	8.02	0.8	0.176	210.526	0	130.078	65.72	5	-0.7977	5.04451	0.0683769	0.128751	0.217283	0.495769
84	5-FU-PLGA	1	104000	0	282.5	8.02	0.8	0.176	210.526	0	130.078	65.72	5	-0.7977	6.12396	0.0683769	0.128751	0.217283	0.554287
84	5-FU-PLGA	1	104000	0	282.5	8.02	0.8	0.176	210.526	0	130.078	65.72	5	-0.7977	7.13145	0.0683769	0.128751	0.217283	0.542237
84	5-FU-PLGA	1	104000	0	282.5	8.02	0.8	0.176	210.526	0	130.078	65.72	5	-0.7977	8.01752	0.0683769	0.128751	0.217283	0.567484
84	5-FU-PLGA	1	104000	0	282.5	8.02	0.8	0.176	210.526	0	130.078	65.72	5	-0.7977	9.16109	0.0683769	0.128751	0.217283	0.634326
84	5-FU-PLGA	1	104000	0	282.5	8.02	0.8	0.176	210.526	0	130.078	65.72	5	-0.7977	10.0472	0.0683769	0.128751	0.217283	0.659572
84	5-FU-PLGA	1	104000	0	282.5	8.02	0.8	0.176	210.526	0	130.078	65.72	5	-0.7977	11.0599	0.0683769	0.128751	0.217283	0.689018
84	5-FU-PLGA	1	104000	0	282.5	8.02	0.8	0.176	210.526	0	130.078	65.72	5	-0.7977	12.1367	0.0683769	0.128751	0.217283	0.726788
84	5-FU-PLGA	1	104000	0	282.5	8.02	0.8	0.176	210.526	0	130.078	65.72	5	-0.7977	13.0223	0.0683769	0.128751	0.217283	0.747885
84	5-FU-PLGA	1	104000	0	282.5	8.02	0.8	0.176	210.526	0	130.078	65.72	5	-0.7977	14.1616	0.0683769	0.128751	0.217283	0.78153
84	5-FU-PLGA	1	104000	0	282.5	8.02	0.8	0.176	210.526	0	130.078	65.72	5	-0.7977	15.1733	0.0683769	0.128751	0.217283	0.802677
84	5-FU-PLGA	1	104000	0	282.5	8.02	0.8	0.176	210.526	0	130.078	65.72	5	-0.7977	16.123	0.0683769	0.128751	0.217283	0.832098
84	5-FU-PLGA	1	104000	0	282.5	8.02	0.8	0.176	210.526	0	130.078	65.72	5	-0.7977	17.2634	0.0683769	0.128751	0.217283	0.874042
84	5-FU-PLGA	1	104000	0	282.5	8.02	0.8	0.176	210.526	0	130.078	65.72	5	-0.7977	18.1489	0.0683769	0.128751	0.217283	0.895139
84	5-FU-PLGA	1	104000	0	282.5	8.02	0.8	0.176	210.526	0	130.078	65.72	5	-0.7977	19.2279	0.0683769	0.128751	0.217283	0.949507
84	5-FU-PLGA	1	104000	0	282.5	8.02	0.8	0.176	210.526	0	130.078	65.72	5	-0.7977	20.178	0.0683769	0.128751	0.217283	0.983078
84	5-FU-PLGA	1	104000	0	282.5	8.02	0.8	0.176	210.526	0	130.078	65.72	5	-0.7977	21.1267	0.0683769	0.128751	0.217283	1.0042
85	5-FU-PLGA	1	104000	0	282.5	8.02	0.8	0.261	127.389	0	130.078	65.72	5	-0.7977	0	0.106706	0.192352	0.334687	0
85	5-FU-PLGA	1	104000	0	282.5	8.02	0.8	0.261	127.389	0	130.078	65.72	5	-0.7977	0.0693467	0.106706	0.192352	0.334687	0.0498199
85	5-FU-PLGA	1	104000	0	282.5	8.02	0.8	0.261	127.389	0	130.078	65.72	5	-0.7977	0.398809	0.106706	0.192352	0.334687	0.161983
85	5-FU-PLGA	1	104000	0	282.5	8.02	0.8	0.261	127.389	0	130.078	65.72	5	-0.7977	0.987339	0.106706	0.192352	0.334687	0.328191
85	5-FU-PLGA	1	104000	0	282.5	8.02	0.8	0.261	127.389	0	130.078	65.72	5	-0.7977	2.08249	0.106706	0.192352	0.334687	0.511196
85	5-FU-PLGA	1	104000	0	282.5	8.02	0.8	0.261	127.389	0	130.078	65.72	5	-0.7977	3.03948	0.106706	0.192352	0.334687	0.598712
85	5-FU-PLGA	1	104000	0	282.5	8.02	0.8	0.261	127.389	0	130.078	65.72	5	-0.7977	4.11788	0.106706	0.192352	0.334687	0.64893
85	5-FU-PLGA	1	104000	0	282.5	8.02	0.8	0.261	127.389	0	130.078	65.72	5	-0.7977	5.13218	0.106706	0.192352	0.334687	0.690825
85	5-FU-PLGA	1	104000	0	282.5	8.02	0.8	0.261	127.389	0	130.078	65.72	5	-0.7977	6.14438	0.106706	0.192352	0.334687	0.716121
85	5-FU-PLGA	1	104000	0	282.5	8.02	0.8	0.261	127.389	0	130.078	65.72	5	-0.7977	7.09299	0.106706	0.192352	0.334687	0.737243
85	5-FU-PLGA	1	104000	0	282.5	8.02	0.8	0.261	127.389	0	130.078	65.72	5	-0.7977	8.04003	0.106706	0.192352	0.334687	0.745916
85	5-FU-PLGA	1	104000	0	282.5	8.02	0.8	0.261	127.389	0	130.078	65.72	5	-0.7977	9.11791	0.106706	0.192352	0.334687	0.791985
85	5-FU-PLGA	1	104000	0	282.5	8.02	0.8	0.261	127.389	0	130.078	65.72	5	-0.7977	10.128	0.106706	0.192352	0.334687	0.800683
85	5-FU-PLGA	1	104000	0	282.5	8.02	0.8	0.261	127.389	0	130.078	65.72	5	-0.7977	11.0766	0.106706	0.192352	0.334687	0.821805
85	5-FU-PLGA	1	104000	0	282.5	8.02	0.8	0.261	127.389	0	130.078	65.72	5	-0.7977	12.1503	0.106706	0.192352	0.334687	0.834677
85	5-FU-PLGA	1	104000	0	282.5	8.02	0.8	0.261	127.389	0	130.078	65.72	5	-0.7977	13.0984	0.106706	0.192352	0.334687	0.851649
85	5-FU-PLGA	1	104000	0	282.5	8.02	0.8	0.261	127.389	0	130.078	65.72	5	-0.7977	14.1101	0.106706	0.192352	0.334687	0.872796
85	5-FU-PLGA	1	104000	0	282.5	8.02	0.8	0.261	127.389	0	130.078	65.72	5	-0.7977	15.1838	0.106706	0.192352	0.334687	0.885668
85	5-FU-PLGA	1	104000	0	282.5	8.02	0.8	0.261	127.389	0	130.078	65.72	5	-0.7977	16.1319	0.106706	0.192352	0.334687	0.902641
85	5-FU-PLGA	1	104000	0	282.5	8.02	0.8	0.261	127.389	0	130.078	65.72	5	-0.7977	17.3348	0.106706	0.192352	0.334687	0.94046
85	5-FU-PLGA	1	104000	0	282.5	8.02	0.8	0.261	127.389	0	130.078	65.72	5	-0.7977	18.1578	0.106706	0.192352	0.334687	0.965682
85	5-FU-PLGA	1	104000	0	282.5	8.02	0.8	0.261	127.389	0	130.078	65.72	5	-0.7977	19.1716	0.106706	0.192352	0.334687	1.00343
19	ACE-PVL-co-PAVL	0	15000	0.18	170	9.46	1	0.1	2.4848	0.5	151.165	49.33	3	1.3506	0	0.197023	0.382492	0.663741	0
19	ACE-PVL-co-PAVL	0	15000	0.18	170	9.46	1	0.1	2.4848	0.5	151.165	49.33	3	1.3506	0.239261	0.197023	0.382492	0.663741	0.0995627
19	ACE-PVL-co-PAVL	0	15000	0.18	170	9.46	1	0.1	2.4848	0.5	151.165	49.33	3	1.3506	0.310043	0.197023	0.382492	0.663741	0.312973
19	ACE-PVL-co-PAVL	0	15000	0.18	170	9.46	1	0.1	2.4848	0.5	151.165	49.33	3	1.3506	0.549541	0.197023	0.382492	0.663741	0.41865
19	ACE-PVL-co-PAVL	0	15000	0.18	170	9.46	1	0.1	2.4848	0.5	151.165	49.33	3	1.3506	1.44754	0.197023	0.382492	0.663741	0.812907
19	ACE-PVL-co-PAVL	0	15000	0.18	170	9.46	1	0.1	2.4848	0.5	151.165	49.33	3	1.3506	2.21204	0.197023	0.382492	0.663741	0.918554
19	ACE-PVL-co-PAVL	0	15000	0.18	170	9.46	1	0.1	2.4848	0.5	151.165	49.33	3	1.3506	3.2631	0.197023	0.382492	0.663741	0.936785
19	ACE-PVL-co-PAVL	0	15000	0.18	170	9.46	1	0.1	2.4848	0.5	151.165	49.33	3	1.3506	6.18047	0.197023	0.382492	0.663741	0.948811
19	ACE-PVL-co-PAVL	0	15000	0.18	170	9.46	1	0.1	2.4848	0.5	151.165	49.33	3	1.3506	7.17249	0.197023	0.382492	0.663741	0.954851
26	ACE-PVL-co-PAVL	0	39000	0.07	170	9.46	1	0.1	2.4848	0.5	151.165	49.33	3	1.3506	0	0.139685	0.295724	0.567555	0
26	ACE-PVL-co-PAVL	0	39000	0.07	170	9.46	1	0.1	2.4848	0.5	151.165	49.33	3	1.3506	0.189712	0.139685	0.295724	0.567555	0.0475045
26	ACE-PVL-co-PAVL	0	39000	0.07	170	9.46	1	0.1	2.4848	0.5	151.165	49.33	3	1.3506	0.463754	0.139685	0.295724	0.567555	0.282909
26	ACE-PVL-co-PAVL	0	39000	0.07	170	9.46	1	0.1	2.4848	0.5	151.165	49.33	3	1.3506	0.596936	0.139685	0.295724	0.567555	0.369294
26	ACE-PVL-co-PAVL	0	39000	0.07	170	9.46	1	0.1	2.4848	0.5	151.165	49.33	3	1.3506	1.4417	0.139685	0.295724	0.567555	0.76017
26	ACE-PVL-co-PAVL	0	39000	0.07	170	9.46	1	0.1	2.4848	0.5	151.165	49.33	3	1.3506	2.25364	0.139685	0.295724	0.567555	0.88323
26	ACE-PVL-co-PAVL	0	39000	0.07	170	9.46	1	0.1	2.4848	0.5	151.165	49.33	3	1.3506	3.36066	0.139685	0.295724	0.567555	0.9134
26	ACE-PVL-co-PAVL	0	39000	0.07	170	9.46	1	0.1	2.4848	0.5	151.165	49.33	3	1.3506	5.14247	0.139685	0.295724	0.567555	0.947847
26	ACE-PVL-co-PAVL	0	39000	0.07	170	9.46	1	0.1	2.4848	0.5	151.165	49.33	3	1.3506	6.00272	0.139685	0.295724	0.567555	0.965072
26	ACE-PVL-co-PAVL	0	39000	0.07	170	9.46	1	0.1	2.4848	0.5	151.165	49.33	3	1.3506	7.29099	0.139685	0.295724	0.567555	0.973632
9	CAF-PLGA	1	46000	0	236	14	0.108404	0.059	97.0874	0	194.194	61.82	6	-1.0293	0	0.0442252	0.0810095	0.124795	0
9	CAF-PLGA	1	46000	0	236	14	0.108404	0.059	97.0874	0	194.194	61.82	6	-1.0293	0.0879121	0.0442252	0.0810095	0.124795	0.00561455
9	CAF-PLGA	1	46000	0	236	14	0.108404	0.059	97.0874	0	194.194	61.82	6	-1.0293	0.131868	0.0442252	0.0810095	0.124795	0.0307939
9	CAF-PLGA	1	46000	0	236	14	0.108404	0.059	97.0874	0	194.194	61.82	6	-1.0293	0.307692	0.0442252	0.0810095	0.124795	0.0531782
9	CAF-PLGA	1	46000	0	236	14	0.108404	0.059	97.0874	0	194.194	61.82	6	-1.0293	0.967033	0.0442252	0.0810095	0.124795	0.123114
9	CAF-PLGA	1	46000	0	236	14	0.108404	0.059	97.0874	0	194.194	61.82	6	-1.0293	1.23077	0.0442252	0.0810095	0.124795	0.139884
9	CAF-PLGA	1	46000	0	236	14	0.108404	0.059	97.0874	0	194.194	61.82	6	-1.0293	2.02198	0.0442252	0.0810095	0.124795	0.190193
9	CAF-PLGA	1	46000	0	236	14	0.108404	0.059	97.0874	0	194.194	61.82	6	-1.0293	3.03297	0.0442252	0.0810095	0.124795	0.243273
9	CAF-PLGA	1	46000	0	236	14	0.108404	0.059	97.0874	0	194.194	61.82	6	-1.0293	4	0.0442252	0.0810095	0.124795	0.32437
9	CAF-PLGA	1	46000	0	236	14	0.108404	0.059	97.0874	0	194.194	61.82	6	-1.0293	6.98901	0.0442252	0.0810095	0.124795	0.562046
9	CAF-PLGA	1	46000	0	236	14	0.108404	0.059	97.0874	0	194.194	61.82	6	-1.0293	8	0.0442252	0.0810095	0.124795	0.69916
9	CAF-PLGA	1	46000	0	236	14	0.108404	0.059	97.0874	0	194.194	61.82	6	-1.0293	8.92308	0.0442252	0.0810095	0.124795	0.864296
9	CAF-PLGA	1	46000	0	236	14	0.108404	0.059	97.0874	0	194.194	61.82	6	-1.0293	10.022	0.0442252	0.0810095	0.124795	0.95658
9	CAF-PLGA	1	46000	0	236	14	0.108404	0.059	97.0874	0	194.194	61.82	6	-1.0293	13.978	0.0442252	0.0810095	0.124795	0.995241
9	CAF-PLGA	1	46000	0	236	14	0.108404	0.059	97.0874	0	194.194	61.82	6	-1.0293	16	0.0442252	0.0810095	0.124795	1.00336
9	CAF-PLGA	1	46000	0	236	14	0.108404	0.059	97.0874	0	194.194	61.82	6	-1.0293	17.0549	0.0442252	0.0810095	0.124795	1.00351
10	CAF-PLGA	1	46000	0	236	14	0.116132	0.055	63.762	0	194.194	61.82	6	-1.0293	0	0.0319002	0.0613946	0.108352	0
10	CAF-PLGA	1	46000	0	236	14	0.116132	0.055	63.762	0	194.194	61.82	6	-1.0293	0.0879121	0.0319002	0.0613946	0.108352	0.00841567
10	CAF-PLGA	1	46000	0	236	14	0.116132	0.055	63.762	0	194.194	61.82	6	-1.0293	0.21978	0.0319002	0.0613946	0.108352	0.0279804
10	CAF-PLGA	1	46000	0	236	14	0.116132	0.055	63.762	0	194.194	61.82	6	-1.0293	0.395604	0.0319002	0.0613946	0.108352	0.0503648
10	CAF-PLGA	1	46000	0	236	14	0.116132	0.055	63.762	0	194.194	61.82	6	-1.0293	1.01099	0.0319002	0.0613946	0.108352	0.109102
10	CAF-PLGA	1	46000	0	236	14	0.116132	0.055	63.762	0	194.194	61.82	6	-1.0293	1.97802	0.0319002	0.0613946	0.108352	0.14258
10	CAF-PLGA	1	46000	0	236	14	0.116132	0.055	63.762	0	194.194	61.82	6	-1.0293	2.98901	0.0319002	0.0613946	0.108352	0.178853
10	CAF-PLGA	1	46000	0	236	14	0.116132	0.055	63.762	0	194.194	61.82	6	-1.0293	4	0.0319002	0.0613946	0.108352	0.231933
10	CAF-PLGA	1	46000	0	236	14	0.116132	0.055	63.762	0	194.194	61.82	6	-1.0293	6.94505	0.0319002	0.0613946	0.108352	0.365974
10	CAF-PLGA	1	46000	0	236	14	0.116132	0.055	63.762	0	194.194	61.82	6	-1.0293	8.04396	0.0319002	0.0613946	0.108352	0.438649
10	CAF-PLGA	1	46000	0	236	14	0.116132	0.055	63.762	0	194.194	61.82	6	-1.0293	9.01099	0.0319002	0.0613946	0.108352	0.595377
10	CAF-PLGA	1	46000	0	236	14	0.116132	0.055	63.762	0	194.194	61.82	6	-1.0293	10.022	0.0319002	0.0613946	0.108352	0.777308
10	CAF-PLGA	1	46000	0	236	14	0.116132	0.055	63.762	0	194.194	61.82	6	-1.0293	13.9341	0.0319002	0.0613946	0.108352	0.992446
10	CAF-PLGA	1	46000	0	236	14	0.116132	0.055	63.762	0	194.194	61.82	6	-1.0293	15.033	0.0319002	0.0613946	0.108352	0.995093
10	CAF-PLGA	1	46000	0	236	14	0.116132	0.055	63.762	0	194.194	61.82	6	-1.0293	16.044	0.0319002	0.0613946	0.108352	1.00055
10	CAF-PLGA	1	46000	0	236	14	0.116132	0.055	63.762	0	194.194	61.82	6	-1.0293	17.1429	0.0319002	0.0613946	0.108352	1.0007
10	CAF-PLGA	1	46000	0	236	14	0.116132	0.055	63.762	0	194.194	61.82	6	-1.0293	18.0659	0.0319002	0.0613946	0.108352	1.00807
8	CBD-PCL	0	42500	0	66.5	9.13	0.1	0.0901564	120	0.1	314.469	40.46	2	5.8465	0	0.069454	0.119813	0.210324	0
8	CBD-PCL	0	42500	0	66.5	9.13	0.1	0.0901564	120	0.1	314.469	40.46	2	5.8465	0.119284	0.069454	0.119813	0.210324	0.0577778
8	CBD-PCL	0	42500	0	66.5	9.13	0.1	0.0901564	120	0.1	314.469	40.46	2	5.8465	1.07356	0.069454	0.119813	0.210324	0.226667
8	CBD-PCL	0	42500	0	66.5	9.13	0.1	0.0901564	120	0.1	314.469	40.46	2	5.8465	1.98807	0.069454	0.119813	0.210324	0.342222
8	CBD-PCL	0	42500	0	66.5	9.13	0.1	0.0901564	120	0.1	314.469	40.46	2	5.8465	3.02187	0.069454	0.119813	0.210324	0.44
8	CBD-PCL	0	42500	0	66.5	9.13	0.1	0.0901564	120	0.1	314.469	40.46	2	5.8465	5.00994	0.069454	0.119813	0.210324	0.64
8	CBD-PCL	0	42500	0	66.5	9.13	0.1	0.0901564	120	0.1	314.469	40.46	2	5.8465	6.99801	0.069454	0.119813	0.210324	0.831111
8	CBD-PCL	0	42500	0	66.5	9.13	0.1	0.0901564	120	0.1	314.469	40.46	2	5.8465	10.0199	0.069454	0.119813	0.210324	0.946667
8	CBD-PCL	0	42500	0	66.5	9.13	0.1	0.0901564	120	0.1	314.469	40.46	2	5.8465	13.002	0.069454	0.119813	0.210324	0.995556
8	CBD-PCL	0	42500	0	66.5	9.13	0.1	0.0901564	120	0.1	314.469	40.46	2	5.8465	16.0239	0.069454	0.119813	0.210324	0.995556
8	CBD-PCL	0	42500	0	66.5	9.13	0.1	0.0901564	120	0.1	314.469	40.46	2	5.8465	19.9602	0.069454	0.119813	0.210324	0.995556
91	CBD-PCL	0	42500	0	66	9.13	0.0333333	0.0321	159.025	0.1	314.469	40.46	2	5.8465	0	0.071436	0.116891	0.202093	0
91	CBD-PCL	0	42500	0	66	9.13	0.0333333	0.0321	159.025	0.1	314.469	40.46	2	5.8465	0.0961639	0.071436	0.116891	0.202093	0.0675241
91	CBD-PCL	0	42500	0	66	9.13	0.0333333	0.0321	159.025	0.1	314.469	40.46	2	5.8465	1.96964	0.071436	0.116891	0.202093	0.347267
91	CBD-PCL	0	42500	0	66	9.13	0.0333333	0.0321	159.025	0.1	314.469	40.46	2	5.8465	2.99828	0.071436	0.116891	0.202093	0.463023
91	CBD-PCL	0	42500	0	66	9.13	0.0333333	0.0321	159.025	0.1	314.469	40.46	2	5.8465	5.00516	0.071436	0.116891	0.202093	0.610932
91	CBD-PCL	0	42500	0	66	9.13	0.0333333	0.0321	159.025	0.1	314.469	40.46	2	5.8465	7.0596	0.071436	0.116891	0.202093	0.78135
91	CBD-PCL	0	42500	0	66	9.13	0.0333333	0.0321	159.025	0.1	314.469	40.46	2	5.8465	10.0429	0.071436	0.116891	0.202093	0.92283
91	CBD-PCL	0	42500	0	66	9.13	0.0333333	0.0321	159.025	0.1	314.469	40.46	2	5.8465	13.0228	0.071436	0.116891	0.202093	0.990354
91	CBD-PCL	0	42500	0	66	9.13	0.0333333	0.0321	159.025	0.1	314.469	40.46	2	5.8465	15.9999	0.071436	0.116891	0.202093	0.996785
92	CBD-PCL	0	42500	0	66	9.13	0.0666667	0.0607	155.561	0.1	314.469	40.46	2	5.8465	0	0.0725263	0.125402	0.21888	0
92	CBD-PCL	0	42500	0	66	9.13	0.0666667	0.0607	155.561	0.1	314.469	40.46	2	5.8465	0.189486	0.0725263	0.125402	0.21888	0.073955
92	CBD-PCL	0	42500	0	66	9.13	0.0666667	0.0607	155.561	0.1	314.469	40.46	2	5.8465	0.987213	0.0725263	0.125402	0.21888	0.22508
92	CBD-PCL	0	42500	0	66	9.13	0.0666667	0.0607	155.561	0.1	314.469	40.46	2	5.8465	2.06281	0.0725263	0.125402	0.21888	0.350482
92	CBD-PCL	0	42500	0	66	9.13	0.0666667	0.0607	155.561	0.1	314.469	40.46	2	5.8465	2.99693	0.0725263	0.125402	0.21888	0.434084
92	CBD-PCL	0	42500	0	66	9.13	0.0666667	0.0607	155.561	0.1	314.469	40.46	2	5.8465	5.05182	0.0725263	0.125402	0.21888	0.614148
92	CBD-PCL	0	42500	0	66	9.13	0.0666667	0.0607	155.561	0.1	314.469	40.46	2	5.8465	5.98654	0.0725263	0.125402	0.21888	0.710611
92	CBD-PCL	0	42500	0	66	9.13	0.0666667	0.0607	155.561	0.1	314.469	40.46	2	5.8465	7.01309	0.0725263	0.125402	0.21888	0.78135
92	CBD-PCL	0	42500	0	66	9.13	0.0666667	0.0607	155.561	0.1	314.469	40.46	2	5.8465	9.99596	0.0725263	0.125402	0.21888	0.913183
92	CBD-PCL	0	42500	0	66	9.13	0.0666667	0.0607	155.561	0.1	314.469	40.46	2	5.8465	13.0689	0.0725263	0.125402	0.21888	0.980707
93	CBD-PCL	0	42500	0	66	9.13	0.1	0.0899	109.27	0.1	314.469	40.46	2	5.8465	0	0.075328	0.118803	0.200685	0
93	CBD-PCL	0	42500	0	66	9.13	0.1	0.0899	109.27	0.1	314.469	40.46	2	5.8465	0.0961639	0.075328	0.118803	0.200685	0.0675241
93	CBD-PCL	0	42500	0	66	9.13	0.1	0.0899	109.27	0.1	314.469	40.46	2	5.8465	1.03387	0.075328	0.118803	0.200685	0.228296
93	CBD-PCL	0	42500	0	66	9.13	0.1	0.0899	109.27	0.1	314.469	40.46	2	5.8465	2.90391	0.075328	0.118803	0.200685	0.434084
93	CBD-PCL	0	42500	0	66	9.13	0.1	0.0899	109.27	0.1	314.469	40.46	2	5.8465	5.00546	0.075328	0.118803	0.200685	0.617363
93	CBD-PCL	0	42500	0	66	9.13	0.1	0.0899	109.27	0.1	314.469	40.46	2	5.8465	7.10805	0.075328	0.118803	0.200685	0.823151
93	CBD-PCL	0	42500	0	66	9.13	0.1	0.0899	109.27	0.1	314.469	40.46	2	5.8465	10.0428	0.075328	0.118803	0.200685	0.919614
93	CBD-PCL	0	42500	0	66	9.13	0.1	0.0899	109.27	0.1	314.469	40.46	2	5.8465	13.0689	0.075328	0.118803	0.200685	0.980707
93	CBD-PCL	0	42500	0	66	9.13	0.1	0.0899	109.27	0.1	314.469	40.46	2	5.8465	16.0462	0.075328	0.118803	0.200685	0.993569
94	CBD-PCL	0	42500	0	66	9.13	0.2	0.1708	117.417	0.1	314.469	40.46	2	5.8465	0	0.0770433	0.12955	0.226548	0
94	CBD-PCL	0	42500	0	66	9.13	0.2	0.1708	117.417	0.1	314.469	40.46	2	5.8465	0.0961639	0.0770433	0.12955	0.226548	0.0675241
94	CBD-PCL	0	42500	0	66	9.13	0.2	0.1708	117.417	0.1	314.469	40.46	2	5.8465	1.03402	0.0770433	0.12955	0.226548	0.231511
94	CBD-PCL	0	42500	0	66	9.13	0.2	0.1708	117.417	0.1	314.469	40.46	2	5.8465	2.06491	0.0770433	0.12955	0.226548	0.395498
94	CBD-PCL	0	42500	0	66	9.13	0.2	0.1708	117.417	0.1	314.469	40.46	2	5.8465	3.09385	0.0770433	0.12955	0.226548	0.517685
94	CBD-PCL	0	42500	0	66	9.13	0.2	0.1708	117.417	0.1	314.469	40.46	2	5.8465	5.05541	0.0770433	0.12955	0.226548	0.691318
94	CBD-PCL	0	42500	0	66	9.13	0.2	0.1708	117.417	0.1	314.469	40.46	2	5.8465	7.01324	0.0770433	0.12955	0.226548	0.784566
94	CBD-PCL	0	42500	0	66	9.13	0.2	0.1708	117.417	0.1	314.469	40.46	2	5.8465	9.99492	0.0770433	0.12955	0.226548	0.890675
94	CBD-PCL	0	42500	0	66	9.13	0.2	0.1708	117.417	0.1	314.469	40.46	2	5.8465	12.9729	0.0770433	0.12955	0.226548	0.916399
94	CBD-PCL	0	42500	0	66	9.13	0.2	0.1708	117.417	0.1	314.469	40.46	2	5.8465	16.044	0.0770433	0.12955	0.226548	0.945338
94	CBD-PCL	0	42500	0	66	9.13	0.2	0.1708	117.417	0.1	314.469	40.46	2	5.8465	19.9532	0.0770433	0.12955	0.226548	0.993569
95	CBD-PCL	0	42500	0	66	9.13	0.333333	0.2641	36.7197	0.1	314.469	40.46	2	5.8465	0	0.0761559	0.132511	0.239332	0
95	CBD-PCL	0	42500	0	66	9.13	0.333333	0.2641	36.7197	0.1	314.469	40.46	2	5.8465	0.0960144	0.0761559	0.132511	0.239332	0.0643087
95	CBD-PCL	0	42500	0	66	9.13	0.333333	0.2641	36.7197	0.1	314.469	40.46	2	5.8465	1.12794	0.0761559	0.132511	0.239332	0.250804
95	CBD-PCL	0	42500	0	66	9.13	0.333333	0.2641	36.7197	0.1	314.469	40.46	2	5.8465	2.0676	0.0761559	0.132511	0.239332	0.453376
95	CBD-PCL	0	42500	0	66	9.13	0.333333	0.2641	36.7197	0.1	314.469	40.46	2	5.8465	3.05077	0.0761559	0.132511	0.239332	0.59164
95	CBD-PCL	0	42500	0	66	9.13	0.333333	0.2641	36.7197	0.1	314.469	40.46	2	5.8465	4.12458	0.0761559	0.132511	0.239332	0.678457
95	CBD-PCL	0	42500	0	66	9.13	0.333333	0.2641	36.7197	0.1	314.469	40.46	2	5.8465	5.98938	0.0761559	0.132511	0.239332	0.771704
95	CBD-PCL	0	42500	0	66	9.13	0.333333	0.2641	36.7197	0.1	314.469	40.46	2	5.8465	8.03903	0.0761559	0.132511	0.239332	0.839228
95	CBD-PCL	0	42500	0	66	9.13	0.333333	0.2641	36.7197	0.1	314.469	40.46	2	5.8465	10.0414	0.0761559	0.132511	0.239332	0.890675
95	CBD-PCL	0	42500	0	66	9.13	0.333333	0.2641	36.7197	0.1	314.469	40.46	2	5.8465	12.0435	0.0761559	0.132511	0.239332	0.935691
95	CBD-PCL	0	42500	0	66	9.13	0.333333	0.2641	36.7197	0.1	314.469	40.46	2	5.8465	15.0216	0.0761559	0.132511	0.239332	0.96463
95	CBD-PCL	0	42500	0	66	9.13	0.333333	0.2641	36.7197	0.1	314.469	40.46	2	5.8465	18.1386	0.0761559	0.132511	0.239332	0.980707
36	CBD-PLGA	1	12000	0	66.5	9.13	0.1	0.0791982	248.242	0.5	314.469	40.46	2	5.8465	0	0.0375038	0.078218	0.151118	0
36	CBD-PLGA	1	12000	0	66.5	9.13	0.1	0.0791982	248.242	0.5	314.469	40.46	2	5.8465	0.456389	0.0375038	0.078218	0.151118	0.041272
36	CBD-PLGA	1	12000	0	66.5	9.13	0.1	0.0791982	248.242	0.5	314.469	40.46	2	5.8465	0.547667	0.0375038	0.078218	0.151118	0.107382
36	CBD-PLGA	1	12000	0	66.5	9.13	0.1	0.0791982	248.242	0.5	314.469	40.46	2	5.8465	1.27789	0.0375038	0.078218	0.151118	0.189982
36	CBD-PLGA	1	12000	0	66.5	9.13	0.1	0.0791982	248.242	0.5	314.469	40.46	2	5.8465	2.37323	0.0375038	0.078218	0.151118	0.291843
36	CBD-PLGA	1	12000	0	66.5	9.13	0.1	0.0791982	248.242	0.5	314.469	40.46	2	5.8465	4.38134	0.0375038	0.078218	0.151118	0.316514
36	CBD-PLGA	1	12000	0	66.5	9.13	0.1	0.0791982	248.242	0.5	314.469	40.46	2	5.8465	7.11968	0.0375038	0.078218	0.151118	0.354914
36	CBD-PLGA	1	12000	0	66.5	9.13	0.1	0.0791982	248.242	0.5	314.469	40.46	2	5.8465	10.3144	0.0375038	0.078218	0.151118	0.39604
36	CBD-PLGA	1	12000	0	66.5	9.13	0.1	0.0791982	248.242	0.5	314.469	40.46	2	5.8465	14.0568	0.0375038	0.078218	0.151118	0.420605
36	CBD-PLGA	1	12000	0	66.5	9.13	0.1	0.0791982	248.242	0.5	314.469	40.46	2	5.8465	21.1765	0.0375038	0.078218	0.151118	0.621271
36	CBD-PLGA	1	12000	0	66.5	9.13	0.1	0.0791982	248.242	0.5	314.469	40.46	2	5.8465	28.0223	0.0375038	0.078218	0.151118	0.725535
36	CBD-PLGA	1	12000	0	66.5	9.13	0.1	0.0791982	248.242	0.5	314.469	40.46	2	5.8465	34.9594	0.0375038	0.078218	0.151118	0.824284
36	CBD-PLGA	1	12000	0	66.5	9.13	0.1	0.0791982	248.242	0.5	314.469	40.46	2	5.8465	41.8053	0.0375038	0.078218	0.151118	0.931303
37	CBD-PLGA	1	51000	0	66.5	9.13	0.1	0.0495381	248.756	0.5	314.469	40.46	2	5.8465	0	0.0404892	0.0660971	0.11234	0
37	CBD-PLGA	1	51000	0	66.5	9.13	0.1	0.0495381	248.756	0.5	314.469	40.46	2	5.8465	0.638945	0.0404892	0.0660971	0.11234	0.0936024
37	CBD-PLGA	1	51000	0	66.5	9.13	0.1	0.0495381	248.756	0.5	314.469	40.46	2	5.8465	1.36917	0.0404892	0.0660971	0.11234	0.154164
37	CBD-PLGA	1	51000	0	66.5	9.13	0.1	0.0495381	248.756	0.5	314.469	40.46	2	5.8465	2.64706	0.0404892	0.0660971	0.11234	0.200918
37	CBD-PLGA	1	51000	0	66.5	9.13	0.1	0.0495381	248.756	0.5	314.469	40.46	2	5.8465	4.65517	0.0404892	0.0660971	0.11234	0.253136
37	CBD-PLGA	1	51000	0	66.5	9.13	0.1	0.0495381	248.756	0.5	314.469	40.46	2	5.8465	7.21095	0.0404892	0.0660971	0.11234	0.338379
37	CBD-PLGA	1	51000	0	66.5	9.13	0.1	0.0495381	248.756	0.5	314.469	40.46	2	5.8465	10.497	0.0404892	0.0660971	0.11234	0.368481
37	CBD-PLGA	1	51000	0	66.5	9.13	0.1	0.0495381	248.756	0.5	314.469	40.46	2	5.8465	14.0568	0.0404892	0.0660971	0.11234	0.404076
37	CBD-PLGA	1	51000	0	66.5	9.13	0.1	0.0495381	248.756	0.5	314.469	40.46	2	5.8465	20.9939	0.0404892	0.0660971	0.11234	0.538637
37	CBD-PLGA	1	51000	0	66.5	9.13	0.1	0.0495381	248.756	0.5	314.469	40.46	2	5.8465	28.0223	0.0404892	0.0660971	0.11234	0.626361
37	CBD-PLGA	1	51000	0	66.5	9.13	0.1	0.0495381	248.756	0.5	314.469	40.46	2	5.8465	35.2333	0.0404892	0.0660971	0.11234	0.760906
37	CBD-PLGA	1	51000	0	66.5	9.13	0.1	0.0495381	248.756	0.5	314.469	40.46	2	5.8465	41.9878	0.0404892	0.0660971	0.11234	0.79355
21	CCM-PVL-co-PAVL	0	15000	0.18	183	9.06	1	0.1	2.4848	0.5	368.385	93.06	6	3.3699	0	0.0378575	0.0763489	0.150899	0
21	CCM-PVL-co-PAVL	0	15000	0.18	183	9.06	1	0.1	2.4848	0.5	368.385	93.06	6	3.3699	0.234874	0.0378575	0.0763489	0.150899	0.0243597
21	CCM-PVL-co-PAVL	0	15000	0.18	183	9.06	1	0.1	2.4848	0.5	368.385	93.06	6	3.3699	0.353911	0.0378575	0.0763489	0.150899	0.0650032
21	CCM-PVL-co-PAVL	0	15000	0.18	183	9.06	1	0.1	2.4848	0.5	368.385	93.06	6	3.3699	1.11817	0.0378575	0.0763489	0.150899	0.166585
21	CCM-PVL-co-PAVL	0	15000	0.18	183	9.06	1	0.1	2.4848	0.5	368.385	93.06	6	3.3699	3.11691	0.0378575	0.0763489	0.150899	0.430696
21	CCM-PVL-co-PAVL	0	15000	0.18	183	9.06	1	0.1	2.4848	0.5	368.385	93.06	6	3.3699	4.16999	0.0378575	0.0763489	0.150899	0.483481
21	CCM-PVL-co-PAVL	0	15000	0.18	183	9.06	1	0.1	2.4848	0.5	368.385	93.06	6	3.3699	6.03938	0.0378575	0.0763489	0.150899	0.53012
21	CCM-PVL-co-PAVL	0	15000	0.18	183	9.06	1	0.1	2.4848	0.5	368.385	93.06	6	3.3699	8.20256	0.0378575	0.0763489	0.150899	0.613328
21	CCM-PVL-co-PAVL	0	15000	0.18	183	9.06	1	0.1	2.4848	0.5	368.385	93.06	6	3.3699	11.2445	0.0378575	0.0763489	0.150899	0.761525
21	CCM-PVL-co-PAVL	0	15000	0.18	183	9.06	1	0.1	2.4848	0.5	368.385	93.06	6	3.3699	15.1555	0.0378575	0.0763489	0.150899	0.806014
21	CCM-PVL-co-PAVL	0	15000	0.18	183	9.06	1	0.1	2.4848	0.5	368.385	93.06	6	3.3699	18.1318	0.0378575	0.0763489	0.150899	0.828198
21	CCM-PVL-co-PAVL	0	15000	0.18	183	9.06	1	0.1	2.4848	0.5	368.385	93.06	6	3.3699	21.9838	0.0378575	0.0763489	0.150899	0.862528
21	CCM-PVL-co-PAVL	0	15000	0.18	183	9.06	1	0.1	2.4848	0.5	368.385	93.06	6	3.3699	26.0689	0.0378575	0.0763489	0.150899	0.892778
21	CCM-PVL-co-PAVL	0	15000	0.18	183	9.06	1	0.1	2.4848	0.5	368.385	93.06	6	3.3699	32.0785	0.0378575	0.0763489	0.150899	0.914787
21	CCM-PVL-co-PAVL	0	15000	0.18	183	9.06	1	0.1	2.4848	0.5	368.385	93.06	6	3.3699	35.1124	0.0378575	0.0763489	0.150899	0.924773
1	DEX-PEA	0	49000	0	262	12.42	0.2	0.15326	422.535	0	392.467	94.83	6	1.8957	0	0.0356267	0.0547059	0.0905013	0
1	DEX-PEA	0	49000	0	262	12.42	0.2	0.15326	422.535	0	392.467	94.83	6	1.8957	0.171821	0.0356267	0.0547059	0.0905013	0.0279412
1	DEX-PEA	0	49000	0	262	12.42	0.2	0.15326	422.535	0	392.467	94.83	6	1.8957	1.03093	0.0356267	0.0547059	0.0905013	0.122059
1	DEX-PEA	0	49000	0	262	12.42	0.2	0.15326	422.535	0	392.467	94.83	6	1.8957	3.2646	0.0356267	0.0547059	0.0905013	0.198529
1	DEX-PEA	0	49000	0	262	12.42	0.2	0.15326	422.535	0	392.467	94.83	6	1.8957	7.04467	0.0356267	0.0547059	0.0905013	0.276471
1	DEX-PEA	0	49000	0	262	12.42	0.2	0.15326	422.535	0	392.467	94.83	6	1.8957	9.96564	0.0356267	0.0547059	0.0905013	0.322059
1	DEX-PEA	0	49000	0	262	12.42	0.2	0.15326	422.535	0	392.467	94.83	6	1.8957	14.0893	0.0356267	0.0547059	0.0905013	0.367647
1	DEX-PEA	0	49000	0	262	12.42	0.2	0.15326	422.535	0	392.467	94.83	6	1.8957	17.1821	0.0356267	0.0547059	0.0905013	0.4
1	DEX-PEA	0	49000	0	262	12.42	0.2	0.15326	422.535	0	392.467	94.83	6	1.8957	20.7904	0.0356267	0.0547059	0.0905013	0.427941
1	DEX-PEA	0	49000	0	262	12.42	0.2	0.15326	422.535	0	392.467	94.83	6	1.8957	23.8832	0.0356267	0.0547059	0.0905013	0.441176
1	DEX-PEA	0	49000	0	262	12.42	0.2	0.15326	422.535	0	392.467	94.83	6	1.8957	28.0069	0.0356267	0.0547059	0.0905013	0.452941
1	DEX-PEA	0	49000	0	262	12.42	0.2	0.15326	422.535	0	392.467	94.83	6	1.8957	31.0997	0.0356267	0.0547059	0.0905013	0.467647
1	DEX-PEA	0	49000	0	262	12.42	0.2	0.15326	422.535	0	392.467	94.83	6	1.8957	35.0515	0.0356267	0.0547059	0.0905013	0.477941
1	DEX-PEA	0	49000	0	262	12.42	0.2	0.15326	422.535	0	392.467	94.83	6	1.8957	37.9725	0.0356267	0.0547059	0.0905013	0.489706
1	DEX-PEA	0	49000	0	262	12.42	0.2	0.15326	422.535	0	392.467	94.83	6	1.8957	41.9244	0.0356267	0.0547059	0.0905013	0.497059
1	DEX-PEA	0	49000	0	262	12.42	0.2	0.15326	422.535	0	392.467	94.83	6	1.8957	44.8454	0.0356267	0.0547059	0.0905013	0.505882
1	DEX-PEA	0	49000	0	262	12.42	0.2	0.15326	422.535	0	392.467	94.83	6	1.8957	49.1409	0.0356267	0.0547059	0.0905013	0.514706
1	DEX-PEA	0	49000	0	262	12.42	0.2	0.15326	422.535	0	392.467	94.83	6	1.8957	51.89	0.0356267	0.0547059	0.0905013	0.519118
1	DEX-PEA	0	49000	0	262	12.42	0.2	0.15326	422.535	0	392.467	94.83	6	1.8957	54.9828	0.0356267	0.0547059	0.0905013	0.523529
1	DEX-PEA	0	49000	0	262	12.42	0.2	0.15326	422.535	0	392.467	94.83	6	1.8957	59.1065	0.0356267	0.0547059	0.0905013	0.527941
1	DEX-PEA	0	49000	0	262	12.42	0.2	0.15326	422.535	0	392.467	94.83	6	1.8957	62.8866	0.0356267	0.0547059	0.0905013	0.532353
1	DEX-PEA	0	49000	0	262	12.42	0.2	0.15326	422.535	0	392.467	94.83	6	1.8957	66.1512	0.0356267	0.0547059	0.0905013	0.533824
1	DEX-PEA	0	49000	0	262	12.42	0.2	0.15326	422.535	0	392.467	94.83	6	1.8957	69.9313	0.0356267	0.0547059	0.0905013	0.536765
1	DEX-PEA	0	49000	0	262	12.42	0.2	0.15326	422.535	0	392.467	94.83	6	1.8957	74.055	0.0356267	0.0547059	0.0905013	0.539706
1	DEX-PEA	0	49000	0	262	12.42	0.2	0.15326	422.535	0	392.467	94.83	6	1.8957	77.3196	0.0356267	0.0547059	0.0905013	0.541176
1	DEX-PEA	0	49000	0	262	12.42	0.2	0.15326	422.535	0	392.467	94.83	6	1.8957	80.0687	0.0356267	0.0547059	0.0905013	0.542647
1	DEX-PEA	0	49000	0	262	12.42	0.2	0.15326	422.535	0	392.467	94.83	6	1.8957	84.0206	0.0356267	0.0547059	0.0905013	0.544118
1	DEX-PEA	0	49000	0	262	12.42	0.2	0.15326	422.535	0	392.467	94.83	6	1.8957	87.1134	0.0356267	0.0547059	0.0905013	0.545588
1	DEX-PEA	0	49000	0	262	12.42	0.2	0.15326	422.535	0	392.467	94.83	6	1.8957	90.0344	0.0356267	0.0547059	0.0905013	0.547059
11	DEX-PLGA	1	13000	0	262	12.42	0.1	0.0764	300	0	392.467	94.83	6	1.8957	0	0.115626	0.153936	0.220984	0
11	DEX-PLGA	1	13000	0	262	12.42	0.1	0.0764	300	0	392.467	94.83	6	1.8957	0.0963363	0.115626	0.153936	0.220984	0.0623263
11	DEX-PLGA	1	13000	0	262	12.42	0.1	0.0764	300	0	392.467	94.83	6	1.8957	0.28344	0.115626	0.153936	0.220984	0.24118
11	DEX-PLGA	1	13000	0	262	12.42	0.1	0.0764	300	0	392.467	94.83	6	1.8957	2.63783	0.115626	0.153936	0.220984	0.325084
11	DEX-PLGA	1	13000	0	262	12.42	0.1	0.0764	300	0	392.467	94.83	6	1.8957	4.58878	0.115626	0.153936	0.220984	0.335836
11	DEX-PLGA	1	13000	0	262	12.42	0.1	0.0764	300	0	392.467	94.83	6	1.8957	8.99408	0.115626	0.153936	0.220984	0.457588
11	DEX-PLGA	1	13000	0	262	12.42	0.1	0.0764	300	0	392.467	94.83	6	1.8957	13.1889	0.115626	0.153936	0.220984	0.628131
11	DEX-PLGA	1	13000	0	262	12.42	0.1	0.0764	300	0	392.467	94.83	6	1.8957	19.8584	0.115626	0.153936	0.220984	0.71184
11	DEX-PLGA	1	13000	0	262	12.42	0.1	0.0764	300	0	392.467	94.83	6	1.8957	23.9549	0.115626	0.153936	0.220984	0.839026
11	DEX-PLGA	1	13000	0	262	12.42	0.1	0.0764	300	0	392.467	94.83	6	1.8957	26.0094	0.115626	0.153936	0.220984	0.841644
11	DEX-PLGA	1	13000	0	262	12.42	0.1	0.0764	300	0	392.467	94.83	6	1.8957	31.0434	0.115626	0.153936	0.220984	0.844126
12	DEX-PLGA	1	28000	0	262	12.42	0.1	0.0825	300	0	392.467	94.83	6	1.8957	0	0.074978	0.119582	0.180904	0
12	DEX-PLGA	1	28000	0	262	12.42	0.1	0.0825	300	0	392.467	94.83	6	1.8957	0.197963	0.074978	0.119582	0.180904	0.0731618
12	DEX-PLGA	1	28000	0	262	12.42	0.1	0.0825	300	0	392.467	94.83	6	1.8957	0.397596	0.074978	0.119582	0.180904	0.130063
12	DEX-PLGA	1	28000	0	262	12.42	0.1	0.0825	300	0	392.467	94.83	6	1.8957	1.1126	0.074978	0.119582	0.180904	0.170681
12	DEX-PLGA	1	28000	0	262	12.42	0.1	0.0825	300	0	392.467	94.83	6	1.8957	2.24219	0.074978	0.119582	0.180904	0.17605
12	DEX-PLGA	1	28000	0	262	12.42	0.1	0.0825	300	0	392.467	94.83	6	1.8957	4.49885	0.074978	0.119582	0.180904	0.211179
12	DEX-PLGA	1	28000	0	262	12.42	0.1	0.0825	300	0	392.467	94.83	6	1.8957	7.06708	0.074978	0.119582	0.180904	0.213773
12	DEX-PLGA	1	28000	0	262	12.42	0.1	0.0825	300	0	392.467	94.83	6	1.8957	9.22295	0.074978	0.119582	0.180904	0.229936
12	DEX-PLGA	1	28000	0	262	12.42	0.1	0.0825	300	0	392.467	94.83	6	1.8957	13.1204	0.074978	0.119582	0.180904	0.2948
12	DEX-PLGA	1	28000	0	262	12.42	0.1	0.0825	300	0	392.467	94.83	6	1.8957	20.0964	0.074978	0.119582	0.180904	0.394756
12	DEX-PLGA	1	28000	0	262	12.42	0.1	0.0825	300	0	392.467	94.83	6	1.8957	23.9839	0.074978	0.119582	0.180904	0.557182
12	DEX-PLGA	1	28000	0	262	12.42	0.1	0.0825	300	0	392.467	94.83	6	1.8957	28.1906	0.074978	0.119582	0.180904	0.611193
12	DEX-PLGA	1	28000	0	262	12.42	0.1	0.0825	300	0	392.467	94.83	6	1.8957	31.7718	0.074978	0.119582	0.180904	0.754663
12	DEX-PLGA	1	28000	0	262	12.42	0.1	0.0825	300	0	392.467	94.83	6	1.8957	34.7435	0.074978	0.119582	0.180904	0.830409
12	DEX-PLGA	1	28000	0	262	12.42	0.1	0.0825	300	0	392.467	94.83	6	1.8957	40.0845	0.074978	0.119582	0.180904	0.843718
12	DEX-PLGA	1	28000	0	262	12.42	0.1	0.0825	300	0	392.467	94.83	6	1.8957	53.0293	0.074978	0.119582	0.180904	0.848553
109	DEX-PLGA	1	46000	0	262	12.42	0.0406456	0.024	98.3607	0	392.467	94.83	6	1.8957	0	0.0027992	0.0052435	0.010035	0
109	DEX-PLGA	1	46000	0	262	12.42	0.0406456	0.024	98.3607	0	392.467	94.83	6	1.8957	0.608903	0.0027992	0.0052435	0.010035	0.00728186
109	DEX-PLGA	1	46000	0	262	12.42	0.0406456	0.024	98.3607	0	392.467	94.83	6	1.8957	1.65184	0.0027992	0.0052435	0.010035	0.0146262
109	DEX-PLGA	1	46000	0	262	12.42	0.0406456	0.024	98.3607	0	392.467	94.83	6	1.8957	2.6086	0.0027992	0.0052435	0.010035	0.0255552
109	DEX-PLGA	1	46000	0	262	12.42	0.0406456	0.024	98.3607	0	392.467	94.83	6	1.8957	4.08621	0.0027992	0.0052435	0.010035	0.0365592
109	DEX-PLGA	1	46000	0	262	12.42	0.0406456	0.024	98.3607	0	392.467	94.83	6	1.8957	8.96243	0.0027992	0.0052435	0.010035	0.123592
109	DEX-PLGA	1	46000	0	262	12.42	0.0406456	0.024	98.3607	0	392.467	94.83	6	1.8957	9.31466	0.0027992	0.0052435	0.010035	0.152419
109	DEX-PLGA	1	46000	0	262	12.42	0.0406456	0.024	98.3607	0	392.467	94.83	6	1.8957	10.0172	0.0027992	0.0052435	0.010035	0.199283
109	DEX-PLGA	1	46000	0	262	12.42	0.0406456	0.024	98.3607	0	392.467	94.83	6	1.8957	10.3713	0.0027992	0.0052435	0.010035	0.238902
109	DEX-PLGA	1	46000	0	262	12.42	0.0406456	0.024	98.3607	0	392.467	94.83	6	1.8957	11.172	0.0027992	0.0052435	0.010035	0.350528
109	DEX-PLGA	1	46000	0	262	12.42	0.0406456	0.024	98.3607	0	392.467	94.83	6	1.8957	11.2669	0.0027992	0.0052435	0.010035	0.397305
109	DEX-PLGA	1	46000	0	262	12.42	0.0406456	0.024	98.3607	0	392.467	94.83	6	1.8957	15.1645	0.0027992	0.0052435	0.010035	0.847506
109	DEX-PLGA	1	46000	0	262	12.42	0.0406456	0.024	98.3607	0	392.467	94.83	6	1.8957	15.5167	0.0027992	0.0052435	0.010035	0.876333
109	DEX-PLGA	1	46000	0	262	12.42	0.0406456	0.024	98.3607	0	392.467	94.83	6	1.8957	16.2162	0.0027992	0.0052435	0.010035	0.905211
109	DEX-PLGA	1	46000	0	262	12.42	0.0406456	0.024	98.3607	0	392.467	94.83	6	1.8957	16.3948	0.0027992	0.0052435	0.010035	0.934014
109	DEX-PLGA	1	46000	0	262	12.42	0.0406456	0.024	98.3607	0	392.467	94.83	6	1.8957	17.1686	0.0027992	0.0052435	0.010035	0.89096
109	DEX-PLGA	1	46000	0	262	12.42	0.0406456	0.024	98.3607	0	392.467	94.83	6	1.8957	17.4321	0.0027992	0.0052435	0.010035	0.908983
109	DEX-PLGA	1	46000	0	262	12.42	0.0406456	0.024	98.3607	0	392.467	94.83	6	1.8957	18.1303	0.0027992	0.0052435	0.010035	0.930666
109	DEX-PLGA	1	46000	0	262	12.42	0.0406456	0.024	98.3607	0	392.467	94.83	6	1.8957	21.1617	0.0027992	0.0052435	0.010035	0.891534
109	DEX-PLGA	1	46000	0	262	12.42	0.0406456	0.024	98.3607	0	392.467	94.83	6	1.8957	21.509	0.0027992	0.0052435	0.010035	0.891584
109	DEX-PLGA	1	46000	0	262	12.42	0.0406456	0.024	98.3607	0	392.467	94.83	6	1.8957	22.2884	0.0027992	0.0052435	0.010035	0.880905
109	DEX-PLGA	1	46000	0	262	12.42	0.0406456	0.024	98.3607	0	392.467	94.83	6	1.8957	22.8948	0.0027992	0.0052435	0.010035	0.873798
109	DEX-PLGA	1	46000	0	262	12.42	0.0406456	0.024	98.3607	0	392.467	94.83	6	1.8957	23.676	0.0027992	0.0052435	0.010035	0.87391
109	DEX-PLGA	1	46000	0	262	12.42	0.0406456	0.024	98.3607	0	392.467	94.83	6	1.8957	24.2831	0.0027992	0.0052435	0.010035	0.8704
109	DEX-PLGA	1	46000	0	262	12.42	0.0406456	0.024	98.3607	0	392.467	94.83	6	1.8957	25.3235	0.0027992	0.0052435	0.010035	0.863356
110	DEX-PLGA	1	46000	0	262	12.42	0.109008	0.085	103.448	0	392.467	94.83	6	1.8957	0	0.00483104	0.00918883	0.0168202	0
110	DEX-PLGA	1	46000	0	262	12.42	0.109008	0.085	103.448	0	392.467	94.83	6	1.8957	0.34848	0.00483104	0.00918883	0.0168202	0.00724439
110	DEX-PLGA	1	46000	0	262	12.42	0.109008	0.085	103.448	0	392.467	94.83	6	1.8957	1.21843	0.00483104	0.00918883	0.0168202	0.0181609
110	DEX-PLGA	1	46000	0	262	12.42	0.109008	0.085	103.448	0	392.467	94.83	6	1.8957	2.00157	0.00483104	0.00918883	0.0168202	0.029065
110	DEX-PLGA	1	46000	0	262	12.42	0.109008	0.085	103.448	0	392.467	94.83	6	1.8957	3.1307	0.00483104	0.00918883	0.0168202	0.0328246
110	DEX-PLGA	1	46000	0	262	12.42	0.109008	0.085	103.448	0	392.467	94.83	6	1.8957	4.08746	0.00483104	0.00918883	0.0168202	0.0437536
110	DEX-PLGA	1	46000	0	262	12.42	0.109008	0.085	103.448	0	392.467	94.83	6	1.8957	7.13197	0.00483104	0.00918883	0.0168202	0.0801629
110	DEX-PLGA	1	46000	0	262	12.42	0.109008	0.085	103.448	0	392.467	94.83	6	1.8957	8.17679	0.00483104	0.00918883	0.0168202	0.0982988
110	DEX-PLGA	1	46000	0	262	12.42	0.109008	0.085	103.448	0	392.467	94.83	6	1.8957	9.13417	0.00483104	0.00918883	0.0168202	0.112825
110	DEX-PLGA	1	46000	0	262	12.42	0.109008	0.085	103.448	0	392.467	94.83	6	1.8957	9.48328	0.00483104	0.00918883	0.0168202	0.123667
110	DEX-PLGA	1	46000	0	262	12.42	0.109008	0.085	103.448	0	392.467	94.83	6	1.8957	10.0091	0.00483104	0.00918883	0.0168202	0.152519
110	DEX-PLGA	1	46000	0	262	12.42	0.109008	0.085	103.448	0	392.467	94.83	6	1.8957	10.2727	0.00483104	0.00918883	0.0168202	0.170543
110	DEX-PLGA	1	46000	0	262	12.42	0.109008	0.085	103.448	0	392.467	94.83	6	1.8957	11.1532	0.00483104	0.00918883	0.0168202	0.242612
110	DEX-PLGA	1	46000	0	262	12.42	0.109008	0.085	103.448	0	392.467	94.83	6	1.8957	11.423	0.00483104	0.00918883	0.0168202	0.296608
110	DEX-PLGA	1	46000	0	262	12.42	0.109008	0.085	103.448	0	392.467	94.83	6	1.8957	14.1628	0.00483104	0.00918883	0.0168202	0.577577
110	DEX-PLGA	1	46000	0	262	12.42	0.109008	0.085	103.448	0	392.467	94.83	6	1.8957	14.4313	0.00483104	0.00918883	0.0168202	0.624379
110	DEX-PLGA	1	46000	0	262	12.42	0.109008	0.085	103.448	0	392.467	94.83	6	1.8957	15.2201	0.00483104	0.00918883	0.0168202	0.667658
110	DEX-PLGA	1	46000	0	262	12.42	0.109008	0.085	103.448	0	392.467	94.83	6	1.8957	15.3999	0.00483104	0.00918883	0.0168202	0.703655
110	DEX-PLGA	1	46000	0	262	12.42	0.109008	0.085	103.448	0	392.467	94.83	6	1.8957	16.1019	0.00483104	0.00918883	0.0168202	0.746921
110	DEX-PLGA	1	46000	0	262	12.42	0.109008	0.085	103.448	0	392.467	94.83	6	1.8957	16.4529	0.00483104	0.00918883	0.0168202	0.768554
110	DEX-PLGA	1	46000	0	262	12.42	0.109008	0.085	103.448	0	392.467	94.83	6	1.8957	17.1555	0.00483104	0.00918883	0.0168202	0.815418
110	DEX-PLGA	1	46000	0	262	12.42	0.109008	0.085	103.448	0	392.467	94.83	6	1.8957	17.5064	0.00483104	0.00918883	0.0168202	0.837051
110	DEX-PLGA	1	46000	0	262	12.42	0.109008	0.085	103.448	0	392.467	94.83	6	1.8957	18.2078	0.00483104	0.00918883	0.0168202	0.876721
110	DEX-PLGA	1	46000	0	262	12.42	0.109008	0.085	103.448	0	392.467	94.83	6	1.8957	18.4732	0.00483104	0.00918883	0.0168202	0.905536
110	DEX-PLGA	1	46000	0	262	12.42	0.109008	0.085	103.448	0	392.467	94.83	6	1.8957	21.5221	0.00483104	0.00918883	0.0168202	0.967125
110	DEX-PLGA	1	46000	0	262	12.42	0.109008	0.085	103.448	0	392.467	94.83	6	1.8957	22.3046	0.00483104	0.00918883	0.0168202	0.974432
110	DEX-PLGA	1	46000	0	262	12.42	0.109008	0.085	103.448	0	392.467	94.83	6	1.8957	23.2601	0.00483104	0.00918883	0.0168202	0.978167
110	DEX-PLGA	1	46000	0	262	12.42	0.109008	0.085	103.448	0	392.467	94.83	6	1.8957	24.4773	0.00483104	0.00918883	0.0168202	0.989133
110	DEX-PLGA	1	46000	0	262	12.42	0.109008	0.085	103.448	0	392.467	94.83	6	1.8957	25.2598	0.00483104	0.00918883	0.0168202	0.99644
111	DEX-PLGA	1	46000	0	262	12.42	0.175346	0.123	113.208	0	392.467	94.83	6	1.8957	0	0.00462305	0.00794594	0.0139106	0
111	DEX-PLGA	1	46000	0	262	12.42	0.175346	0.123	113.208	0	392.467	94.83	6	1.8957	0.52272	0.00462305	0.00794594	0.0139106	0.0108666
111	DEX-PLGA	1	46000	0	262	12.42	0.175346	0.123	113.208	0	392.467	94.83	6	1.8957	1.30461	0.00462305	0.00794594	0.0139106	0.0145762
111	DEX-PLGA	1	46000	0	262	12.42	0.175346	0.123	113.208	0	392.467	94.83	6	1.8957	2.17456	0.00462305	0.00794594	0.0139106	0.0254927
111	DEX-PLGA	1	46000	0	262	12.42	0.175346	0.123	113.208	0	392.467	94.83	6	1.8957	3.21688	0.00462305	0.00794594	0.0139106	0.0292398
111	DEX-PLGA	1	46000	0	262	12.42	0.175346	0.123	113.208	0	392.467	94.83	6	1.8957	4.34726	0.00462305	0.00794594	0.0139106	0.0401938
111	DEX-PLGA	1	46000	0	262	12.42	0.175346	0.123	113.208	0	392.467	94.83	6	1.8957	9.22035	0.00462305	0.00794594	0.0139106	0.10924
111	DEX-PLGA	1	46000	0	262	12.42	0.175346	0.123	113.208	0	392.467	94.83	6	1.8957	10.3545	0.00462305	0.00794594	0.0139106	0.141778
111	DEX-PLGA	1	46000	0	262	12.42	0.175346	0.123	113.208	0	392.467	94.83	6	1.8957	11.0608	0.00462305	0.00794594	0.0139106	0.210225
111	DEX-PLGA	1	46000	0	262	12.42	0.175346	0.123	113.208	0	392.467	94.83	6	1.8957	11.4118	0.00462305	0.00794594	0.0139106	0.231858
111	DEX-PLGA	1	46000	0	262	12.42	0.175346	0.123	113.208	0	392.467	94.83	6	1.8957	14.031	0.00462305	0.00794594	0.0139106	0.318566
111	DEX-PLGA	1	46000	0	262	12.42	0.175346	0.123	113.208	0	392.467	94.83	6	1.8957	14.4669	0.00462305	0.00794594	0.0139106	0.32942
111	DEX-PLGA	1	46000	0	262	12.42	0.175346	0.123	113.208	0	392.467	94.83	6	1.8957	15.1689	0.00462305	0.00794594	0.0139106	0.372686
111	DEX-PLGA	1	46000	0	262	12.42	0.175346	0.123	113.208	0	392.467	94.83	6	1.8957	15.5211	0.00462305	0.00794594	0.0139106	0.401514
111	DEX-PLGA	1	46000	0	262	12.42	0.175346	0.123	113.208	0	392.467	94.83	6	1.8957	16.0469	0.00462305	0.00794594	0.0139106	0.430366
111	DEX-PLGA	1	46000	0	262	12.42	0.175346	0.123	113.208	0	392.467	94.83	6	1.8957	16.4853	0.00462305	0.00794594	0.0139106	0.455609
111	DEX-PLGA	1	46000	0	262	12.42	0.175346	0.123	113.208	0	392.467	94.83	6	1.8957	17.0986	0.00462305	0.00794594	0.0139106	0.488072
111	DEX-PLGA	1	46000	0	262	12.42	0.175346	0.123	113.208	0	392.467	94.83	6	1.8957	17.4502	0.00462305	0.00794594	0.0139106	0.513302
111	DEX-PLGA	1	46000	0	262	12.42	0.175346	0.123	113.208	0	392.467	94.83	6	1.8957	18.1553	0.00462305	0.00794594	0.0139106	0.574555
111	DEX-PLGA	1	46000	0	262	12.42	0.175346	0.123	113.208	0	392.467	94.83	6	1.8957	18.5069	0.00462305	0.00794594	0.0139106	0.599785
111	DEX-PLGA	1	46000	0	262	12.42	0.175346	0.123	113.208	0	392.467	94.83	6	1.8957	21.5758	0.00462305	0.00794594	0.0139106	0.776486
111	DEX-PLGA	1	46000	0	262	12.42	0.175346	0.123	113.208	0	392.467	94.83	6	1.8957	22.1934	0.00462305	0.00794594	0.0139106	0.834129
111	DEX-PLGA	1	46000	0	262	12.42	0.175346	0.123	113.208	0	392.467	94.83	6	1.8957	22.635	0.00462305	0.00794594	0.0139106	0.877358
111	DEX-PLGA	1	46000	0	262	12.42	0.175346	0.123	113.208	0	392.467	94.83	6	1.8957	23.1496	0.00462305	0.00794594	0.0139106	0.84146
111	DEX-PLGA	1	46000	0	262	12.42	0.175346	0.123	113.208	0	392.467	94.83	6	1.8957	23.6754	0.00462305	0.00794594	0.0139106	0.870313
111	DEX-PLGA	1	46000	0	262	12.42	0.175346	0.123	113.208	0	392.467	94.83	6	1.8957	24.2025	0.00462305	0.00794594	0.0139106	0.90636
111	DEX-PLGA	1	46000	0	262	12.42	0.175346	0.123	113.208	0	392.467	94.83	6	1.8957	24.6409	0.00462305	0.00794594	0.0139106	0.931603
112	DEX-PLGA	1	46000	0	262	12.42	0.288075	0.186	100	0	392.467	94.83	6	1.8957	0	0.00383808	0.00483266	0.00686155	0
112	DEX-PLGA	1	46000	0	262	12.42	0.288075	0.186	100	0	392.467	94.83	6	1.8957	0.261672	0.00383808	0.00483266	0.00686155	0.0072319
112	DEX-PLGA	1	46000	0	262	12.42	0.288075	0.186	100	0	392.467	94.83	6	1.8957	1.12975	0.00383808	0.00483266	0.00686155	0.0073568
112	DEX-PLGA	1	46000	0	262	12.42	0.288075	0.186	100	0	392.467	94.83	6	1.8957	3.04077	0.00383808	0.00483266	0.00686155	0.014826
112	DEX-PLGA	1	46000	0	262	12.42	0.288075	0.186	100	0	392.467	94.83	6	1.8957	4.34413	0.00383808	0.00483266	0.00686155	0.0222078
112	DEX-PLGA	1	46000	0	262	12.42	0.288075	0.186	100	0	392.467	94.83	6	1.8957	7.12635	0.00383808	0.00483266	0.00686155	0.047788
112	DEX-PLGA	1	46000	0	262	12.42	0.288075	0.186	100	0	392.467	94.83	6	1.8957	8.25735	0.00383808	0.00483266	0.00686155	0.0623392
112	DEX-PLGA	1	46000	0	262	12.42	0.288075	0.186	100	0	392.467	94.83	6	1.8957	9.21411	0.00383808	0.00483266	0.00686155	0.0732682
112	DEX-PLGA	1	46000	0	262	12.42	0.288075	0.186	100	0	392.467	94.83	6	1.8957	10.0872	0.00383808	0.00483266	0.00686155	0.102171
112	DEX-PLGA	1	46000	0	262	12.42	0.288075	0.186	100	0	392.467	94.83	6	1.8957	10.3489	0.00383808	0.00483266	0.00686155	0.109403
112	DEX-PLGA	1	46000	0	262	12.42	0.288075	0.186	100	0	392.467	94.83	6	1.8957	11.0471	0.00383808	0.00483266	0.00686155	0.131086
112	DEX-PLGA	1	46000	0	262	12.42	0.288075	0.186	100	0	392.467	94.83	6	1.8957	11.3968	0.00383808	0.00483266	0.00686155	0.145525
112	DEX-PLGA	1	46000	0	262	12.42	0.288075	0.186	100	0	392.467	94.83	6	1.8957	14.0104	0.00383808	0.00483266	0.00686155	0.199858
112	DEX-PLGA	1	46000	0	262	12.42	0.288075	0.186	100	0	392.467	94.83	6	1.8957	14.2733	0.00383808	0.00483266	0.00686155	0.214284
112	DEX-PLGA	1	46000	0	262	12.42	0.288075	0.186	100	0	392.467	94.83	6	1.8957	15.1458	0.00383808	0.00483266	0.00686155	0.239589
112	DEX-PLGA	1	46000	0	262	12.42	0.288075	0.186	100	0	392.467	94.83	6	1.8957	15.3237	0.00383808	0.00483266	0.00686155	0.264795
112	DEX-PLGA	1	46000	0	262	12.42	0.288075	0.186	100	0	392.467	94.83	6	1.8957	16.0232	0.00383808	0.00483266	0.00686155	0.293672
112	DEX-PLGA	1	46000	0	262	12.42	0.288075	0.186	100	0	392.467	94.83	6	1.8957	16.3736	0.00383808	0.00483266	0.00686155	0.311708
112	DEX-PLGA	1	46000	0	262	12.42	0.288075	0.186	100	0	392.467	94.83	6	1.8957	16.9862	0.00383808	0.00483266	0.00686155	0.340574
112	DEX-PLGA	1	46000	0	262	12.42	0.288075	0.186	100	0	392.467	94.83	6	1.8957	17.4246	0.00383808	0.00483266	0.00686155	0.365816
112	DEX-PLGA	1	46000	0	262	12.42	0.288075	0.186	100	0	392.467	94.83	6	1.8957	18.0404	0.00383808	0.00483266	0.00686155	0.412668
112	DEX-PLGA	1	46000	0	262	12.42	0.288075	0.186	100	0	392.467	94.83	6	1.8957	18.392	0.00383808	0.00483266	0.00686155	0.437898
112	DEX-PLGA	1	46000	0	262	12.42	0.288075	0.186	100	0	392.467	94.83	6	1.8957	21.1998	0.00383808	0.00483266	0.00686155	0.610964
112	DEX-PLGA	1	46000	0	262	12.42	0.288075	0.186	100	0	392.467	94.83	6	1.8957	21.4671	0.00383808	0.00483266	0.00686155	0.650571
112	DEX-PLGA	1	46000	0	262	12.42	0.288075	0.186	100	0	392.467	94.83	6	1.8957	22.0798	0.00383808	0.00483266	0.00686155	0.679436
112	DEX-PLGA	1	46000	0	262	12.42	0.288075	0.186	100	0	392.467	94.83	6	1.8957	22.5213	0.00383808	0.00483266	0.00686155	0.722665
112	DEX-PLGA	1	46000	0	262	12.42	0.288075	0.186	100	0	392.467	94.83	6	1.8957	23.2214	0.00383808	0.00483266	0.00686155	0.75514
112	DEX-PLGA	1	46000	0	262	12.42	0.288075	0.186	100	0	392.467	94.83	6	1.8957	23.4868	0.00383808	0.00483266	0.00686155	0.783955
112	DEX-PLGA	1	46000	0	262	12.42	0.288075	0.186	100	0	392.467	94.83	6	1.8957	24.1888	0.00383808	0.00483266	0.00686155	0.827221
112	DEX-PLGA	1	46000	0	262	12.42	0.288075	0.186	100	0	392.467	94.83	6	1.8957	24.4542	0.00383808	0.00483266	0.00686155	0.856037
112	DEX-PLGA	1	46000	0	262	12.42	0.288075	0.186	100	0	392.467	94.83	6	1.8957	25.1574	0.00383808	0.00483266	0.00686155	0.906497
113	DEX-PLGA	1	46000	0	262	12.42	0.508904	0.288	115.385	0	392.467	94.83	6	1.8957	0	0.027491	0.0578276	0.113809	0
113	DEX-PLGA	1	46000	0	262	12.42	0.508904	0.288	115.385	0	392.467	94.83	6	1.8957	0.0871211	0.027491	0.0578276	0.113809	0.00363527
113	DEX-PLGA	1	46000	0	262	12.42	0.508904	0.288	115.385	0	392.467	94.83	6	1.8957	0.350365	0.027491	0.0578276	0.113809	0.0362023
113	DEX-PLGA	1	46000	0	262	12.42	0.508904	0.288	115.385	0	392.467	94.83	6	1.8957	0.964913	0.027491	0.0578276	0.113809	0.115802
113	DEX-PLGA	1	46000	0	262	12.42	0.508904	0.288	115.385	0	392.467	94.83	6	1.8957	1.2269	0.027491	0.0578276	0.113809	0.133928
113	DEX-PLGA	1	46000	0	262	12.42	0.508904	0.288	115.385	0	392.467	94.83	6	1.8957	2.18618	0.027491	0.0578276	0.113809	0.184747
113	DEX-PLGA	1	46000	0	262	12.42	0.508904	0.288	115.385	0	392.467	94.83	6	1.8957	2.8822	0.027491	0.0578276	0.113809	0.202998
113	DEX-PLGA	1	46000	0	262	12.42	0.508904	0.288	115.385	0	392.467	94.83	6	1.8957	3.40399	0.027491	0.0578276	0.113809	0.213979
113	DEX-PLGA	1	46000	0	262	12.42	0.508904	0.288	115.385	0	392.467	94.83	6	1.8957	4.01384	0.027491	0.0578276	0.113809	0.239426
113	DEX-PLGA	1	46000	0	262	12.42	0.508904	0.288	115.385	0	392.467	94.83	6	1.8957	4.27552	0.027491	0.0578276	0.113809	0.253942
113	DEX-PLGA	1	46000	0	262	12.42	0.508904	0.288	115.385	0	392.467	94.83	6	1.8957	7.06182	0.027491	0.0578276	0.113809	0.35222
113	DEX-PLGA	1	46000	0	262	12.42	0.508904	0.288	115.385	0	392.467	94.83	6	1.8957	7.41062	0.027491	0.0578276	0.113809	0.370371
113	DEX-PLGA	1	46000	0	262	12.42	0.508904	0.288	115.385	0	392.467	94.83	6	1.8957	7.9321	0.027491	0.0578276	0.113809	0.377742
113	DEX-PLGA	1	46000	0	262	12.42	0.508904	0.288	115.385	0	392.467	94.83	6	1.8957	8.27964	0.027491	0.0578276	0.113809	0.381453
113	DEX-PLGA	1	46000	0	262	12.42	0.508904	0.288	115.385	0	392.467	94.83	6	1.8957	9.0631	0.027491	0.0578276	0.113809	0.40695
113	DEX-PLGA	1	46000	0	262	12.42	0.508904	0.288	115.385	0	392.467	94.83	6	1.8957	9.84563	0.027491	0.0578276	0.113809	0.421616
113	DEX-PLGA	1	46000	0	262	12.42	0.508904	0.288	115.385	0	392.467	94.83	6	1.8957	10.2809	0.027491	0.0578276	0.113809	0.436182
113	DEX-PLGA	1	46000	0	262	12.42	0.508904	0.288	115.385	0	392.467	94.83	6	1.8957	10.7159	0.027491	0.0578276	0.113809	0.447138
113	DEX-PLGA	1	46000	0	262	12.42	0.508904	0.288	115.385	0	392.467	94.83	6	1.8957	11.238	0.027491	0.0578276	0.113809	0.461729
113	DEX-PLGA	1	46000	0	262	12.42	0.508904	0.288	115.385	0	392.467	94.83	6	1.8957	11.6733	0.027491	0.0578276	0.113809	0.476296
113	DEX-PLGA	1	46000	0	262	12.42	0.508904	0.288	115.385	0	392.467	94.83	6	1.8957	13.9378	0.027491	0.0578276	0.113809	0.563592
113	DEX-PLGA	1	46000	0	262	12.42	0.508904	0.288	115.385	0	392.467	94.83	6	1.8957	14.4602	0.027491	0.0578276	0.113809	0.581794
113	DEX-PLGA	1	46000	0	262	12.42	0.508904	0.288	115.385	0	392.467	94.83	6	1.8957	14.8987	0.027491	0.0578276	0.113809	0.632462
113	DEX-PLGA	1	46000	0	262	12.42	0.508904	0.288	115.385	0	392.467	94.83	6	1.8957	16.0325	0.027491	0.0578276	0.113809	0.694161
113	DEX-PLGA	1	46000	0	262	12.42	0.508904	0.288	115.385	0	392.467	94.83	6	1.8957	16.4687	0.027491	0.0578276	0.113809	0.719558
113	DEX-PLGA	1	46000	0	262	12.42	0.508904	0.288	115.385	0	392.467	94.83	6	1.8957	17.0814	0.027491	0.0578276	0.113809	0.777496
113	DEX-PLGA	1	46000	0	262	12.42	0.508904	0.288	115.385	0	392.467	94.83	6	1.8957	17.6041	0.027491	0.0578276	0.113809	0.799308
113	DEX-PLGA	1	46000	0	262	12.42	0.508904	0.288	115.385	0	392.467	94.83	6	1.8957	18.0435	0.027491	0.0578276	0.113809	0.860807
113	DEX-PLGA	1	46000	0	262	12.42	0.508904	0.288	115.385	0	392.467	94.83	6	1.8957	18.4813	0.027491	0.0578276	0.113809	0.904255
113	DEX-PLGA	1	46000	0	262	12.42	0.508904	0.288	115.385	0	392.467	94.83	6	1.8957	21.4403	0.027491	0.0578276	0.113809	0.991752
113	DEX-PLGA	1	46000	0	262	12.42	0.508904	0.288	115.385	0	392.467	94.83	6	1.8957	22.3958	0.027491	0.0578276	0.113809	0.999248
113	DEX-PLGA	1	46000	0	262	12.42	0.508904	0.288	115.385	0	392.467	94.83	6	1.8957	23.004	0.027491	0.0578276	0.113809	1.00664
114	DEX-PLGA	1	46000	0	262	12.42	1.71888	0.619	98.3607	0	392.467	94.83	6	1.8957	0	0.252691	0.31	0.5	0
114	DEX-PLGA	1	46000	0	262	12.42	1.71888	0.619	98.3607	0	392.467	94.83	6	1.8957	0.0187355	0.252691	0.31	0.5	0.107916
114	DEX-PLGA	1	46000	0	262	12.42	1.71888	0.619	98.3607	0	392.467	94.83	6	1.8957	0.115535	0.252691	0.31	0.5	0.165484
114	DEX-PLGA	1	46000	0	262	12.42	1.71888	0.619	98.3607	0	392.467	94.83	6	1.8957	0.215458	0.252691	0.31	0.5	0.241038
114	DEX-PLGA	1	46000	0	262	12.42	1.71888	0.619	98.3607	0	392.467	94.83	6	1.8957	0.305388	0.252691	0.31	0.5	0.259037
114	DEX-PLGA	1	46000	0	262	12.42	1.71888	0.619	98.3607	0	392.467	94.83	6	1.8957	0.395943	0.252691	0.31	0.5	0.280633
114	DEX-PLGA	1	46000	0	262	12.42	1.71888	0.619	98.3607	0	392.467	94.83	6	1.8957	1.04232	0.252691	0.31	0.5	0.503747
114	DEX-PLGA	1	46000	0	262	12.42	1.71888	0.619	98.3607	0	392.467	94.83	6	1.8957	1.30774	0.252691	0.31	0.5	0.532562
114	DEX-PLGA	1	46000	0	262	12.42	1.71888	0.619	98.3607	0	392.467	94.83	6	1.8957	1.39829	0.252691	0.31	0.5	0.554158
114	DEX-PLGA	1	46000	0	262	12.42	1.71888	0.619	98.3607	0	392.467	94.83	6	1.8957	2.09775	0.252691	0.31	0.5	0.583036
114	DEX-PLGA	1	46000	0	262	12.42	1.71888	0.619	98.3607	0	392.467	94.83	6	1.8957	3.12883	0.252691	0.31	0.5	0.522033
114	DEX-PLGA	1	46000	0	262	12.42	1.71888	0.619	98.3607	0	392.467	94.83	6	1.8957	3.30244	0.252691	0.31	0.5	0.522058
114	DEX-PLGA	1	46000	0	262	12.42	1.71888	0.619	98.3607	0	392.467	94.83	6	1.8957	4.34601	0.252691	0.31	0.5	0.532999
114	DEX-PLGA	1	46000	0	262	12.42	1.71888	0.619	98.3607	0	392.467	94.83	6	1.8957	7.1276	0.252691	0.31	0.5	0.554982
114	DEX-PLGA	1	46000	0	262	12.42	1.71888	0.619	98.3607	0	392.467	94.83	6	1.8957	7.47421	0.252691	0.31	0.5	0.551435
114	DEX-PLGA	1	46000	0	262	12.42	1.71888	0.619	98.3607	0	392.467	94.83	6	1.8957	7.99256	0.252691	0.31	0.5	0.537121
114	DEX-PLGA	1	46000	0	262	12.42	1.71888	0.619	98.3607	0	392.467	94.83	6	1.8957	8.34166	0.252691	0.31	0.5	0.547963
114	DEX-PLGA	1	46000	0	262	12.42	1.71888	0.619	98.3607	0	392.467	94.83	6	1.8957	9.03612	0.252691	0.31	0.5	0.548063
114	DEX-PLGA	1	46000	0	262	12.42	1.71888	0.619	98.3607	0	392.467	94.83	6	1.8957	9.29655	0.252691	0.31	0.5	0.5481
114	DEX-PLGA	1	46000	0	262	12.42	1.71888	0.619	98.3607	0	392.467	94.83	6	1.8957	10.1652	0.252691	0.31	0.5	0.551822
114	DEX-PLGA	1	46000	0	262	12.42	1.71888	0.619	98.3607	0	392.467	94.83	6	1.8957	10.4257	0.252691	0.31	0.5	0.55186
114	DEX-PLGA	1	46000	0	262	12.42	1.71888	0.619	98.3607	0	392.467	94.83	6	1.8957	11.2088	0.252691	0.31	0.5	0.562764
114	DEX-PLGA	1	46000	0	262	12.42	1.71888	0.619	98.3607	0	392.467	94.83	6	1.8957	11.5567	0.252691	0.31	0.5	0.566411
114	DEX-PLGA	1	46000	0	262	12.42	1.71888	0.619	98.3607	0	392.467	94.83	6	1.8957	14.0797	0.252691	0.31	0.5	0.599148
114	DEX-PLGA	1	46000	0	262	12.42	1.71888	0.619	98.3607	0	392.467	94.83	6	1.8957	14.2546	0.252691	0.31	0.5	0.606368
114	DEX-PLGA	1	46000	0	262	12.42	1.71888	0.619	98.3607	0	392.467	94.83	6	1.8957	15.2126	0.252691	0.31	0.5	0.624491
114	DEX-PLGA	1	46000	0	262	12.42	1.71888	0.619	98.3607	0	392.467	94.83	6	1.8957	15.3868	0.252691	0.31	0.5	0.628113
114	DEX-PLGA	1	46000	0	262	12.42	1.71888	0.619	98.3607	0	392.467	94.83	6	1.8957	16.1706	0.252691	0.31	0.5	0.642614
114	DEX-PLGA	1	46000	0	262	12.42	1.71888	0.619	98.3607	0	392.467	94.83	6	1.8957	16.3455	0.252691	0.31	0.5	0.649834
114	DEX-PLGA	1	46000	0	262	12.42	1.71888	0.619	98.3607	0	392.467	94.83	6	1.8957	17.1305	0.252691	0.31	0.5	0.67153
114	DEX-PLGA	1	46000	0	262	12.42	1.71888	0.619	98.3607	0	392.467	94.83	6	1.8957	17.3915	0.252691	0.31	0.5	0.675164
114	DEX-PLGA	1	46000	0	262	12.42	1.71888	0.619	98.3607	0	392.467	94.83	6	1.8957	18.0897	0.252691	0.31	0.5	0.696847
114	DEX-PLGA	1	46000	0	262	12.42	1.71888	0.619	98.3607	0	392.467	94.83	6	1.8957	18.3514	0.252691	0.31	0.5	0.704079
114	DEX-PLGA	1	46000	0	262	12.42	1.71888	0.619	98.3607	0	392.467	94.83	6	1.8957	21.0674	0.252691	0.31	0.5	0.848355
114	DEX-PLGA	1	46000	0	262	12.42	1.71888	0.619	98.3607	0	392.467	94.83	6	1.8957	21.504	0.252691	0.31	0.5	0.862806
114	DEX-PLGA	1	46000	0	262	12.42	1.71888	0.619	98.3607	0	392.467	94.83	6	1.8957	22.2053	0.252691	0.31	0.5	0.902476
114	DEX-PLGA	1	46000	0	262	12.42	1.71888	0.619	98.3607	0	392.467	94.83	6	1.8957	23.5118	0.252691	0.31	0.5	0.927843
114	DEX-PLGA	1	46000	0	262	12.42	1.71888	0.619	98.3607	0	392.467	94.83	6	1.8957	24.1232	0.252691	0.31	0.5	0.949514
114	DEX-PLGA	1	46000	0	262	12.42	1.71888	0.619	98.3607	0	392.467	94.83	6	1.8957	24.6465	0.252691	0.31	0.5	0.963978
114	DEX-PLGA	1	46000	0	262	12.42	1.71888	0.619	98.3607	0	392.467	94.83	6	1.8957	25.2567	0.252691	0.31	0.5	0.978454
42	DPP-PLGA	1	46000	0	156	13.91	0.226667	0.048	95.2381	0	254.246	102.28	8	-2.2131	0	0.0466202	0.129621	0.280685	0
42	DPP-PLGA	1	46000	0	156	13.91	0.226667	0.048	95.2381	0	254.246	102.28	8	-2.2131	0.74285	0.0466202	0.129621	0.280685	0.10587
42	DPP-PLGA	1	46000	0	156	13.91	0.226667	0.048	95.2381	0	254.246	102.28	8	-2.2131	0.999745	0.0466202	0.129621	0.280685	0.278668
42	DPP-PLGA	1	46000	0	156	13.91	0.226667	0.048	95.2381	0	254.246	102.28	8	-2.2131	1.6943	0.0466202	0.129621	0.280685	0.542197
42	DPP-PLGA	1	46000	0	156	13.91	0.226667	0.048	95.2381	0	254.246	102.28	8	-2.2131	2.75441	0.0466202	0.129621	0.280685	0.628635
42	DPP-PLGA	1	46000	0	156	13.91	0.226667	0.048	95.2381	0	254.246	102.28	8	-2.2131	3.35473	0.0466202	0.129621	0.280685	0.695616
42	DPP-PLGA	1	46000	0	156	13.91	0.226667	0.048	95.2381	0	254.246	102.28	8	-2.2131	4.4296	0.0466202	0.129621	0.280685	0.734539
42	DPP-PLGA	1	46000	0	156	13.91	0.226667	0.048	95.2381	0	254.246	102.28	8	-2.2131	7.20447	0.0466202	0.129621	0.280685	0.799454
42	DPP-PLGA	1	46000	0	156	13.91	0.226667	0.048	95.2381	0	254.246	102.28	8	-2.2131	7.96476	0.0466202	0.129621	0.280685	0.851323
42	DPP-PLGA	1	46000	0	156	13.91	0.226667	0.048	95.2381	0	254.246	102.28	8	-2.2131	11.0388	0.0466202	0.129621	0.280685	0.952967
42	DPP-PLGA	1	46000	0	156	13.91	0.226667	0.048	95.2381	0	254.246	102.28	8	-2.2131	13.6671	0.0466202	0.129621	0.280685	0.989798
42	DPP-PLGA	1	46000	0	156	13.91	0.226667	0.048	95.2381	0	254.246	102.28	8	-2.2131	21.2743	0.0466202	0.129621	0.280685	0.994446
43	DPP-PLGA	1	46000	0	156	13.91	0.14988	0.058	53.0973	0	254.246	102.28	8	-2.2131	0	0.00482378	0.0200182	0.0548914	0
43	DPP-PLGA	1	46000	0	156	13.91	0.14988	0.058	53.0973	0	254.246	102.28	8	-2.2131	0.617085	0.00482378	0.0200182	0.0548914	0.0108325
43	DPP-PLGA	1	46000	0	156	13.91	0.14988	0.058	53.0973	0	254.246	102.28	8	-2.2131	1.22143	0.00482378	0.0200182	0.0548914	0.0648543
43	DPP-PLGA	1	46000	0	156	13.91	0.14988	0.058	53.0973	0	254.246	102.28	8	-2.2131	1.66579	0.00482378	0.0200182	0.0548914	0.133988
43	DPP-PLGA	1	46000	0	156	13.91	0.14988	0.058	53.0973	0	254.246	102.28	8	-2.2131	2.4281	0.00482378	0.0200182	0.0548914	0.179377
43	DPP-PLGA	1	46000	0	156	13.91	0.14988	0.058	53.0973	0	254.246	102.28	8	-2.2131	3.49961	0.00482378	0.0200182	0.0548914	0.2291
43	DPP-PLGA	1	46000	0	156	13.91	0.14988	0.058	53.0973	0	254.246	102.28	8	-2.2131	4.112	0.00482378	0.0200182	0.0548914	0.257204
43	DPP-PLGA	1	46000	0	156	13.91	0.14988	0.058	53.0973	0	254.246	102.28	8	-2.2131	7.61295	0.00482378	0.0200182	0.0548914	0.484137
43	DPP-PLGA	1	46000	0	156	13.91	0.14988	0.058	53.0973	0	254.246	102.28	8	-2.2131	8.19382	0.00482378	0.0200182	0.0548914	0.613752
43	DPP-PLGA	1	46000	0	156	13.91	0.14988	0.058	53.0973	0	254.246	102.28	8	-2.2131	8.76798	0.00482378	0.0200182	0.0548914	0.764964
43	DPP-PLGA	1	46000	0	156	13.91	0.14988	0.058	53.0973	0	254.246	102.28	8	-2.2131	10.4324	0.00482378	0.0200182	0.0548914	0.905425
43	DPP-PLGA	1	46000	0	156	13.91	0.14988	0.058	53.0973	0	254.246	102.28	8	-2.2131	11.3493	0.00482378	0.0200182	0.0548914	0.952981
43	DPP-PLGA	1	46000	0	156	13.91	0.14988	0.058	53.0973	0	254.246	102.28	8	-2.2131	15.9949	0.00482378	0.0200182	0.0548914	0.994218
43	DPP-PLGA	1	46000	0	156	13.91	0.14988	0.058	53.0973	0	254.246	102.28	8	-2.2131	27.6394	0.00482378	0.0200182	0.0548914	0.999041
44	DPP-PLGA	1	46000	0	156	13.91	0.110989	0.067	20.2703	0	254.246	102.28	8	-2.2131	0	0.00946321	0.0276439	0.061256	0
44	DPP-PLGA	1	46000	0	156	13.91	0.110989	0.067	20.2703	0	254.246	102.28	8	-2.2131	0.614402	0.00946321	0.0276439	0.061256	0.0194717
44	DPP-PLGA	1	46000	0	156	13.91	0.110989	0.067	20.2703	0	254.246	102.28	8	-2.2131	1.06615	0.00946321	0.0276439	0.061256	0.0648476
44	DPP-PLGA	1	46000	0	156	13.91	0.110989	0.067	20.2703	0	254.246	102.28	8	-2.2131	1.97903	0.00946321	0.0276439	0.061256	0.125362
44	DPP-PLGA	1	46000	0	156	13.91	0.110989	0.067	20.2703	0	254.246	102.28	8	-2.2131	3.97953	0.00946321	0.0276439	0.061256	0.183764
44	DPP-PLGA	1	46000	0	156	13.91	0.110989	0.067	20.2703	0	254.246	102.28	8	-2.2131	7.34264	0.00946321	0.0276439	0.061256	0.354536
44	DPP-PLGA	1	46000	0	156	13.91	0.110989	0.067	20.2703	0	254.246	102.28	8	-2.2131	8.39471	0.00946321	0.0276439	0.061256	0.466892
44	DPP-PLGA	1	46000	0	156	13.91	0.110989	0.067	20.2703	0	254.246	102.28	8	-2.2131	9.13487	0.00946321	0.0276439	0.061256	0.583555
44	DPP-PLGA	1	46000	0	156	13.91	0.110989	0.067	20.2703	0	254.246	102.28	8	-2.2131	10.1829	0.00946321	0.0276439	0.061256	0.70887
44	DPP-PLGA	1	46000	0	156	13.91	0.110989	0.067	20.2703	0	254.246	102.28	8	-2.2131	11.4037	0.00946321	0.0276439	0.061256	0.778037
44	DPP-PLGA	1	46000	0	156	13.91	0.110989	0.067	20.2703	0	254.246	102.28	8	-2.2131	16.6261	0.00946321	0.0276439	0.061256	0.961848
44	DPP-PLGA	1	46000	0	156	13.91	0.110989	0.067	20.2703	0	254.246	102.28	8	-2.2131	21.1244	0.00946321	0.0276439	0.061256	0.977161
44	DPP-PLGA	1	46000	0	156	13.91	0.110989	0.067	20.2703	0	254.246	102.28	8	-2.2131	28.1072	0.00946321	0.0276439	0.061256	0.992582
15	ETC-PCL	0	10000	0	136.5	19.69	0.0333333	0.0271427	369.004	0	358.85	59.92	6	4.17592	0	0.0591128	0.11796	0.221331	0
15	ETC-PCL	0	10000	0	136.5	19.69	0.0333333	0.0271427	369.004	0	358.85	59.92	6	4.17592	0.0881427	0.0591128	0.11796	0.221331	0.00545645
15	ETC-PCL	0	10000	0	136.5	19.69	0.0333333	0.0271427	369.004	0	358.85	59.92	6	4.17592	0.997659	0.0591128	0.11796	0.221331	0.243079
15	ETC-PCL	0	10000	0	136.5	19.69	0.0333333	0.0271427	369.004	0	358.85	59.92	6	4.17592	2.05126	0.0591128	0.11796	0.221331	0.355004
15	ETC-PCL	0	10000	0	136.5	19.69	0.0333333	0.0271427	369.004	0	358.85	59.92	6	4.17592	2.97336	0.0591128	0.11796	0.221331	0.450549
15	ETC-PCL	0	10000	0	136.5	19.69	0.0333333	0.0271427	369.004	0	358.85	59.92	6	4.17592	3.94584	0.0591128	0.11796	0.221331	0.477783
15	ETC-PCL	0	10000	0	136.5	19.69	0.0333333	0.0271427	369.004	0	358.85	59.92	6	4.17592	5.05126	0.0591128	0.11796	0.221331	0.505004
15	ETC-PCL	0	10000	0	136.5	19.69	0.0333333	0.0271427	369.004	0	358.85	59.92	6	4.17592	5.9799	0.0591128	0.11796	0.221331	0.526778
15	ETC-PCL	0	10000	0	136.5	19.69	0.0333333	0.0271427	369.004	0	358.85	59.92	6	4.17592	6.99863	0.0591128	0.11796	0.221331	0.532149
15	ETC-PCL	0	10000	0	136.5	19.69	0.0333333	0.0271427	369.004	0	358.85	59.92	6	4.17592	7.97159	0.0591128	0.11796	0.221331	0.553919
15	ETC-PCL	0	10000	0	136.5	19.69	0.0333333	0.0271427	369.004	0	358.85	59.92	6	4.17592	8.89902	0.0591128	0.11796	0.221331	0.589353
15	ETC-PCL	0	10000	0	136.5	19.69	0.0333333	0.0271427	369.004	0	358.85	59.92	6	4.17592	9.96109	0.0591128	0.11796	0.221331	0.60565
15	ETC-PCL	0	10000	0	136.5	19.69	0.0333333	0.0271427	369.004	0	358.85	59.92	6	4.17592	11.0232	0.0591128	0.11796	0.221331	0.621947
15	ETC-PCL	0	10000	0	136.5	19.69	0.0333333	0.0271427	369.004	0	358.85	59.92	6	4.17592	11.9063	0.0591128	0.11796	0.221331	0.657386
15	ETC-PCL	0	10000	0	136.5	19.69	0.0333333	0.0271427	369.004	0	358.85	59.92	6	4.17592	12.9684	0.0591128	0.11796	0.221331	0.673682
15	ETC-PCL	0	10000	0	136.5	19.69	0.0333333	0.0271427	369.004	0	358.85	59.92	6	4.17592	13.9854	0.0591128	0.11796	0.221331	0.69818
15	ETC-PCL	0	10000	0	136.5	19.69	0.0333333	0.0271427	369.004	0	358.85	59.92	6	4.17592	15.001	0.0591128	0.11796	0.221331	0.739071
15	ETC-PCL	0	10000	0	136.5	19.69	0.0333333	0.0271427	369.004	0	358.85	59.92	6	4.17592	15.927	0.0591128	0.11796	0.221331	0.790899
15	ETC-PCL	0	10000	0	136.5	19.69	0.0333333	0.0271427	369.004	0	358.85	59.92	6	4.17592	16.9868	0.0591128	0.11796	0.221331	0.831786
15	ETC-PCL	0	10000	0	136.5	19.69	0.0333333	0.0271427	369.004	0	358.85	59.92	6	4.17592	17.9593	0.0591128	0.11796	0.221331	0.85902
15	ETC-PCL	0	10000	0	136.5	19.69	0.0333333	0.0271427	369.004	0	358.85	59.92	6	4.17592	18.8872	0.0591128	0.11796	0.221331	0.88899
15	ETC-PCL	0	10000	0	136.5	19.69	0.0333333	0.0271427	369.004	0	358.85	59.92	6	4.17592	19.8602	0.0591128	0.11796	0.221331	0.91076
15	ETC-PCL	0	10000	0	136.5	19.69	0.0333333	0.0271427	369.004	0	358.85	59.92	6	4.17592	20.9228	0.0591128	0.11796	0.221331	0.921592
15	ETC-PCL	0	10000	0	136.5	19.69	0.0333333	0.0271427	369.004	0	358.85	59.92	6	4.17592	21.986	0.0591128	0.11796	0.221331	0.924227
15	ETC-PCL	0	10000	0	136.5	19.69	0.0333333	0.0271427	369.004	0	358.85	59.92	6	4.17592	22.9164	0.0591128	0.11796	0.221331	0.926875
15	ETC-PCL	0	10000	0	136.5	19.69	0.0333333	0.0271427	369.004	0	358.85	59.92	6	4.17592	23.9351	0.0591128	0.11796	0.221331	0.932246
15	ETC-PCL	0	10000	0	136.5	19.69	0.0333333	0.0271427	369.004	0	358.85	59.92	6	4.17592	24.9102	0.0591128	0.11796	0.221331	0.929425
15	ETC-PCL	0	10000	0	136.5	19.69	0.0333333	0.0271427	369.004	0	358.85	59.92	6	4.17592	25.9295	0.0591128	0.11796	0.221331	0.929332
15	ETC-PCL	0	10000	0	136.5	19.69	0.0333333	0.0271427	369.004	0	358.85	59.92	6	4.17592	26.9487	0.0591128	0.11796	0.221331	0.92924
15	ETC-PCL	0	10000	0	136.5	19.69	0.0333333	0.0271427	369.004	0	358.85	59.92	6	4.17592	27.9231	0.0591128	0.11796	0.221331	0.934615
15	ETC-PCL	0	10000	0	136.5	19.69	0.0333333	0.0271427	369.004	0	358.85	59.92	6	4.17592	28.9428	0.0591128	0.11796	0.221331	0.929058
15	ETC-PCL	0	10000	0	136.5	19.69	0.0333333	0.0271427	369.004	0	358.85	59.92	6	4.17592	29.8731	0.0591128	0.11796	0.221331	0.931706
2	GEF-PLGA	1	44000	0	213	16.11	0.1	0.0655079	101.695	1	446.91	68.74	9	4.2756	0	0.0542422	0.104866	0.189569	0
2	GEF-PLGA	1	44000	0	213	16.11	0.1	0.0655079	101.695	1	446.91	68.74	9	4.2756	0.439987	0.0542422	0.104866	0.189569	0.0912003
2	GEF-PLGA	1	44000	0	213	16.11	0.1	0.0655079	101.695	1	446.91	68.74	9	4.2756	1.17835	0.0542422	0.104866	0.189569	0.209766
2	GEF-PLGA	1	44000	0	213	16.11	0.1	0.0655079	101.695	1	446.91	68.74	9	4.2756	1.62294	0.0542422	0.104866	0.189569	0.270572
2	GEF-PLGA	1	44000	0	213	16.11	0.1	0.0655079	101.695	1	446.91	68.74	9	4.2756	2.52452	0.0542422	0.104866	0.189569	0.310116
2	GEF-PLGA	1	44000	0	213	16.11	0.1	0.0655079	101.695	1	446.91	68.74	9	4.2756	4.0316	0.0542422	0.104866	0.189569	0.346641
2	GEF-PLGA	1	44000	0	213	16.11	0.1	0.0655079	101.695	1	446.91	68.74	9	4.2756	6.14418	0.0542422	0.104866	0.189569	0.380147
2	GEF-PLGA	1	44000	0	213	16.11	0.1	0.0655079	101.695	1	446.91	68.74	9	4.2756	8.86226	0.0542422	0.104866	0.189569	0.410634
2	GEF-PLGA	1	44000	0	213	16.11	0.1	0.0655079	101.695	1	446.91	68.74	9	4.2756	13.0902	0.0542422	0.104866	0.189569	0.459409
2	GEF-PLGA	1	44000	0	213	16.11	0.1	0.0655079	101.695	1	446.91	68.74	9	4.2756	17.0179	0.0542422	0.104866	0.189569	0.492976
2	GEF-PLGA	1	44000	0	213	16.11	0.1	0.0655079	101.695	1	446.91	68.74	9	4.2756	20.3378	0.0542422	0.104866	0.189569	0.54476
2	GEF-PLGA	1	44000	0	213	16.11	0.1	0.0655079	101.695	1	446.91	68.74	9	4.2756	25.0222	0.0542422	0.104866	0.189569	0.575313
2	GEF-PLGA	1	44000	0	213	16.11	0.1	0.0655079	101.695	1	446.91	68.74	9	4.2756	32.8753	0.0542422	0.104866	0.189569	0.657645
2	GEF-PLGA	1	44000	0	213	16.11	0.1	0.0655079	101.695	1	446.91	68.74	9	4.2756	41.9463	0.0542422	0.104866	0.189569	0.688347
2	GEF-PLGA	1	44000	0	213	16.11	0.1	0.0655079	101.695	1	446.91	68.74	9	4.2756	54.9404	0.0542422	0.104866	0.189569	0.78301
2	GEF-PLGA	1	44000	0	213	16.11	0.1	0.0655079	101.695	1	446.91	68.74	9	4.2756	63.102	0.0542422	0.104866	0.189569	0.825839
2	GEF-PLGA	1	44000	0	213	16.11	0.1	0.0655079	101.695	1	446.91	68.74	9	4.2756	68.9947	0.0542422	0.104866	0.189569	0.868592
2	GEF-PLGA	1	44000	0	213	16.11	0.1	0.0655079	101.695	1	446.91	68.74	9	4.2756	79.7212	0.0542422	0.104866	0.189569	0.95406
3	GEF-PLGA	1	44000	0	213	16.11	0.1	0.0323205	1200	1	446.91	68.74	9	4.2756	0	0.247822	0.447724	0.718447	0
3	GEF-PLGA	1	44000	0	213	16.11	0.1	0.0323205	1200	1	446.91	68.74	9	4.2756	0.400447	0.247822	0.447724	0.718447	0.352597
3	GEF-PLGA	1	44000	0	213	16.11	0.1	0.0323205	1200	1	446.91	68.74	9	4.2756	0.526421	0.247822	0.447724	0.718447	0.519775
3	GEF-PLGA	1	44000	0	213	16.11	0.1	0.0323205	1200	1	446.91	68.74	9	4.2756	0.965028	0.247822	0.447724	0.718447	0.620093
3	GEF-PLGA	1	44000	0	213	16.11	0.1	0.0323205	1200	1	446.91	68.74	9	4.2756	1.08824	0.247822	0.447724	0.718447	0.805508
3	GEF-PLGA	1	44000	0	213	16.11	0.1	0.0323205	1200	1	446.91	68.74	9	4.2756	2.12269	0.247822	0.447724	0.718447	0.966637
3	GEF-PLGA	1	44000	0	213	16.11	0.1	0.0323205	1200	1	446.91	68.74	9	4.2756	2.87256	0.247822	0.447724	0.718447	1.00922
3	GEF-PLGA	1	44000	0	213	16.11	0.1	0.0323205	1200	1	446.91	68.74	9	4.2756	4.98881	0.247822	0.447724	0.718447	1.01841
4	GEF-PLGA	1	44000	0	213	16.11	0.1	0.0604153	187.5	1	446.91	68.74	9	4.2756	0	0.114969	0.222665	0.390328	0
4	GEF-PLGA	1	44000	0	213	16.11	0.1	0.0604153	187.5	1	446.91	68.74	9	4.2756	0.429872	0.114969	0.222665	0.390328	0.158069
4	GEF-PLGA	1	44000	0	213	16.11	0.1	0.0604153	187.5	1	446.91	68.74	9	4.2756	0.705725	0.114969	0.222665	0.390328	0.33437
4	GEF-PLGA	1	44000	0	213	16.11	0.1	0.0604153	187.5	1	446.91	68.74	9	4.2756	1.29329	0.114969	0.222665	0.390328	0.449892
4	GEF-PLGA	1	44000	0	213	16.11	0.1	0.0604153	187.5	1	446.91	68.74	9	4.2756	1.73604	0.114969	0.222665	0.390328	0.522855
4	GEF-PLGA	1	44000	0	213	16.11	0.1	0.0604153	187.5	1	446.91	68.74	9	4.2756	2.77831	0.114969	0.222665	0.390328	0.632313
4	GEF-PLGA	1	44000	0	213	16.11	0.1	0.0604153	187.5	1	446.91	68.74	9	4.2756	3.22059	0.114969	0.222665	0.390328	0.708315
4	GEF-PLGA	1	44000	0	213	16.11	0.1	0.0604153	187.5	1	446.91	68.74	9	4.2756	5.32811	0.114969	0.222665	0.390328	0.775256
4	GEF-PLGA	1	44000	0	213	16.11	0.1	0.0604153	187.5	1	446.91	68.74	9	4.2756	6.36486	0.114969	0.222665	0.390328	0.921188
4	GEF-PLGA	1	44000	0	213	16.11	0.1	0.0604153	187.5	1	446.91	68.74	9	4.2756	7.86735	0.114969	0.222665	0.390328	0.988108
4	GEF-PLGA	1	44000	0	213	16.11	0.1	0.0604153	187.5	1	446.91	68.74	9	4.2756	10.5827	0.114969	0.222665	0.390328	1.03683
4	GEF-PLGA	1	44000	0	213	16.11	0.1	0.0604153	187.5	1	446.91	68.74	9	4.2756	13.4548	0.114969	0.222665	0.390328	1.04909
4	GEF-PLGA	1	44000	0	213	16.11	0.1	0.0604153	187.5	1	446.91	68.74	9	4.2756	17.2344	0.114969	0.222665	0.390328	1.06137
4	GEF-PLGA	1	44000	0	213	16.11	0.1	0.0604153	187.5	1	446.91	68.74	9	4.2756	20.4109	0.114969	0.222665	0.390328	1.06148
4	GEF-PLGA	1	44000	0	213	16.11	0.1	0.0604153	187.5	1	446.91	68.74	9	4.2756	33.1167	0.114969	0.222665	0.390328	1.06191
4	GEF-PLGA	1	44000	0	213	16.11	0.1	0.0604153	187.5	1	446.91	68.74	9	4.2756	55.3519	0.114969	0.222665	0.390328	1.06266
4	GEF-PLGA	1	44000	0	213	16.11	0.1	0.0604153	187.5	1	446.91	68.74	9	4.2756	63.2169	0.114969	0.222665	0.390328	1.06596
4	GEF-PLGA	1	44000	0	213	16.11	0.1	0.0604153	187.5	1	446.91	68.74	9	4.2756	69.116	0.114969	0.222665	0.390328	1.06616
4	GEF-PLGA	1	44000	0	213	16.11	0.1	0.0604153	187.5	1	446.91	68.74	9	4.2756	80.1585	0.114969	0.222665	0.390328	1.0675
5	GEF-PLGA	1	44000	0	213	16.11	0.1	0.075871	85.7143	1	446.91	68.74	9	4.2756	0	0.0165725	0.0209782	0.0291782	0
5	GEF-PLGA	1	44000	0	213	16.11	0.1	0.075871	85.7143	1	446.91	68.74	9	4.2756	1.05146	0.0165725	0.0209782	0.0291782	0.0486677
5	GEF-PLGA	1	44000	0	213	16.11	0.1	0.075871	85.7143	1	446.91	68.74	9	4.2756	2.56406	0.0165725	0.0209782	0.0291782	0.0487188
5	GEF-PLGA	1	44000	0	213	16.11	0.1	0.075871	85.7143	1	446.91	68.74	9	4.2756	4.8325	0.0165725	0.0209782	0.0291782	0.0518349
5	GEF-PLGA	1	44000	0	213	16.11	0.1	0.075871	85.7143	1	446.91	68.74	9	4.2756	6.34187	0.0165725	0.0209782	0.0291782	0.0731625
5	GEF-PLGA	1	44000	0	213	16.11	0.1	0.075871	85.7143	1	446.91	68.74	9	4.2756	8.1478	0.0165725	0.0209782	0.0291782	0.134014
5	GEF-PLGA	1	44000	0	213	16.11	0.1	0.075871	85.7143	1	446.91	68.74	9	4.2756	9.95969	0.0165725	0.0209782	0.0291782	0.155352
5	GEF-PLGA	1	44000	0	213	16.11	0.1	0.075871	85.7143	1	446.91	68.74	9	4.2756	12.9785	0.0165725	0.0209782	0.0291782	0.198007
5	GEF-PLGA	1	44000	0	213	16.11	0.1	0.075871	85.7143	1	446.91	68.74	9	4.2756	17.2064	0.0165725	0.0209782	0.0291782	0.246782
5	GEF-PLGA	1	44000	0	213	16.11	0.1	0.075871	85.7143	1	446.91	68.74	9	4.2756	20.0739	0.0165725	0.0209782	0.0291782	0.289432
5	GEF-PLGA	1	44000	0	213	16.11	0.1	0.075871	85.7143	1	446.91	68.74	9	4.2756	25.2107	0.0165725	0.0209782	0.0291782	0.329119
5	GEF-PLGA	1	44000	0	213	16.11	0.1	0.075871	85.7143	1	446.91	68.74	9	4.2756	33.2123	0.0165725	0.0209782	0.0291782	0.429693
5	GEF-PLGA	1	44000	0	213	16.11	0.1	0.075871	85.7143	1	446.91	68.74	9	4.2756	42.1155	0.0165725	0.0209782	0.0291782	0.569811
5	GEF-PLGA	1	44000	0	213	16.11	0.1	0.075871	85.7143	1	446.91	68.74	9	4.2756	54.8038	0.0165725	0.0209782	0.0291782	0.685741
5	GEF-PLGA	1	44000	0	213	16.11	0.1	0.075871	85.7143	1	446.91	68.74	9	4.2756	63.1061	0.0165725	0.0209782	0.0291782	0.798484
5	GEF-PLGA	1	44000	0	213	16.11	0.1	0.075871	85.7143	1	446.91	68.74	9	4.2756	68.9878	0.0165725	0.0209782	0.0291782	0.914184
5	GEF-PLGA	1	44000	0	213	16.11	0.1	0.075871	85.7143	1	446.91	68.74	9	4.2756	79.8656	0.0165725	0.0209782	0.0291782	0.999658
6	GEF-PLGA	1	44000	0	213	16.11	0.1	0.0776609	46.1538	1	446.91	68.74	9	4.2756	0	0.0105445	0.0145765	0.0222327	0
6	GEF-PLGA	1	44000	0	213	16.11	0.1	0.0776609	46.1538	1	446.91	68.74	9	4.2756	1.95902	0.0105445	0.0145765	0.0222327	0.0486984
6	GEF-PLGA	1	44000	0	213	16.11	0.1	0.0776609	46.1538	1	446.91	68.74	9	4.2756	4.37826	0.0105445	0.0145765	0.0222327	0.0548591
6	GEF-PLGA	1	44000	0	213	16.11	0.1	0.0776609	46.1538	1	446.91	68.74	9	4.2756	6.49451	0.0105445	0.0145765	0.0222327	0.0640491
6	GEF-PLGA	1	44000	0	213	16.11	0.1	0.0776609	46.1538	1	446.91	68.74	9	4.2756	8.45905	0.0105445	0.0145765	0.0222327	0.0762735
6	GEF-PLGA	1	44000	0	213	16.11	0.1	0.0776609	46.1538	1	446.91	68.74	9	4.2756	10.424	0.0105445	0.0145765	0.0222327	0.0854584
6	GEF-PLGA	1	44000	0	213	16.11	0.1	0.0776609	46.1538	1	446.91	68.74	9	4.2756	12.841	0.0105445	0.0145765	0.0222327	0.106817
6	GEF-PLGA	1	44000	0	213	16.11	0.1	0.0776609	46.1538	1	446.91	68.74	9	4.2756	17.0721	0.0105445	0.0145765	0.0222327	0.134315
6	GEF-PLGA	1	44000	0	213	16.11	0.1	0.0776609	46.1538	1	446.91	68.74	9	4.2756	20.0946	0.0105445	0.0145765	0.0222327	0.152654
6	GEF-PLGA	1	44000	0	213	16.11	0.1	0.0776609	46.1538	1	446.91	68.74	9	4.2756	24.9294	0.0105445	0.0145765	0.0222327	0.189292
6	GEF-PLGA	1	44000	0	213	16.11	0.1	0.0776609	46.1538	1	446.91	68.74	9	4.2756	32.6335	0.0105445	0.0145765	0.0222327	0.256421
6	GEF-PLGA	1	44000	0	213	16.11	0.1	0.0776609	46.1538	1	446.91	68.74	9	4.2756	41.8571	0.0105445	0.0145765	0.0222327	0.278009
6	GEF-PLGA	1	44000	0	213	16.11	0.1	0.0776609	46.1538	1	446.91	68.74	9	4.2756	54.8351	0.0105445	0.0145765	0.0222327	0.479056
6	GEF-PLGA	1	44000	0	213	16.11	0.1	0.0776609	46.1538	1	446.91	68.74	9	4.2756	62.993	0.0105445	0.0145765	0.0222327	0.5462
6	GEF-PLGA	1	44000	0	213	16.11	0.1	0.0776609	46.1538	1	446.91	68.74	9	4.2756	68.8857	0.0105445	0.0145765	0.0222327	0.588953
6	GEF-PLGA	1	44000	0	213	16.11	0.1	0.0776609	46.1538	1	446.91	68.74	9	4.2756	79.4537	0.0105445	0.0145765	0.0222327	0.723048
102	HPA-PLGA	1	12000	0	218	11.11	0.025	0.024	1090.91	0.01	242.322	58.88	3	1.9975	0	0.107962	0.19832	0.356077	0
102	HPA-PLGA	1	12000	0	218	11.11	0.025	0.024	1090.91	0.01	242.322	58.88	3	1.9975	0.0516219	0.107962	0.19832	0.356077	0.0168018
102	HPA-PLGA	1	12000	0	218	11.11	0.025	0.024	1090.91	0.01	242.322	58.88	3	1.9975	0.98486	0.107962	0.19832	0.356077	0.414559
102	HPA-PLGA	1	12000	0	218	11.11	0.025	0.024	1090.91	0.01	242.322	58.88	3	1.9975	1.95687	0.107962	0.19832	0.356077	0.526319
102	HPA-PLGA	1	12000	0	218	11.11	0.025	0.024	1090.91	0.01	242.322	58.88	3	1.9975	3.94848	0.107962	0.19832	0.356077	0.671316
102	HPA-PLGA	1	12000	0	218	11.11	0.025	0.024	1090.91	0.01	242.322	58.88	3	1.9975	6.04119	0.107962	0.19832	0.356077	0.799449
102	HPA-PLGA	1	12000	0	218	11.11	0.025	0.024	1090.91	0.01	242.322	58.88	3	1.9975	8.03161	0.107962	0.19832	0.356077	0.916409
102	HPA-PLGA	1	12000	0	218	11.11	0.025	0.024	1090.91	0.01	242.322	58.88	3	1.9975	10.0185	0.107962	0.19832	0.356077	0.949258
102	HPA-PLGA	1	12000	0	218	11.11	0.025	0.024	1090.91	0.01	242.322	58.88	3	1.9975	12.0562	0.107962	0.19832	0.356077	0.982087
103	HPA-PLGA	1	25000	0	218	11.11	0.025	0.0246	1132.08	0.01	242.322	58.88	3	1.9975	0	0.0706766	0.118417	0.211436	0
103	HPA-PLGA	1	25000	0	218	11.11	0.025	0.0246	1132.08	0.01	242.322	58.88	3	1.9975	0.977723	0.0706766	0.118417	0.211436	0.246337
103	HPA-PLGA	1	25000	0	218	11.11	0.025	0.0246	1132.08	0.01	242.322	58.88	3	1.9975	2.0016	0.0706766	0.118417	0.211436	0.380507
103	HPA-PLGA	1	25000	0	218	11.11	0.025	0.0246	1132.08	0.01	242.322	58.88	3	1.9975	3.94872	0.0706766	0.118417	0.211436	0.676923
103	HPA-PLGA	1	25000	0	218	11.11	0.025	0.0246	1132.08	0.01	242.322	58.88	3	1.9975	5.99742	0.0706766	0.118417	0.211436	0.967691
103	HPA-PLGA	1	25000	0	218	11.11	0.025	0.0246	1132.08	0.01	242.322	58.88	3	1.9975	8.08632	0.0706766	0.118417	0.211436	1.00611
103	HPA-PLGA	1	25000	0	218	11.11	0.025	0.0246	1132.08	0.01	242.322	58.88	3	1.9975	10.0736	0.0706766	0.118417	0.211436	1.05017
103	HPA-PLGA	1	25000	0	218	11.11	0.025	0.0246	1132.08	0.01	242.322	58.88	3	1.9975	12.0598	0.0706766	0.118417	0.211436	1.0662
104	HPA-PLGA	1	20000	0	218	11.11	0.025	0.0246	1034.48	0.01	242.322	58.88	3	1.9975	0	0.104151	0.192105	0.346421	0
104	HPA-PLGA	1	20000	0	218	11.11	0.025	0.0246	1034.48	0.01	242.322	58.88	3	1.9975	0.0516219	0.104151	0.192105	0.346421	0.0168018
104	HPA-PLGA	1	20000	0	218	11.11	0.025	0.0246	1034.48	0.01	242.322	58.88	3	1.9975	1.03577	0.104151	0.192105	0.346421	0.414538
104	HPA-PLGA	1	20000	0	218	11.11	0.025	0.0246	1034.48	0.01	242.322	58.88	3	1.9975	2.00778	0.104151	0.192105	0.346421	0.526299
104	HPA-PLGA	1	20000	0	218	11.11	0.025	0.0246	1034.48	0.01	242.322	58.88	3	1.9975	4.0503	0.104151	0.192105	0.346421	0.671275
104	HPA-PLGA	1	20000	0	218	11.11	0.025	0.0246	1034.48	0.01	242.322	58.88	3	1.9975	5.9879	0.104151	0.192105	0.346421	0.743396
104	HPA-PLGA	1	20000	0	218	11.11	0.025	0.0246	1034.48	0.01	242.322	58.88	3	1.9975	8.03517	0.104151	0.192105	0.346421	1.00052
105	HPA-PLGA	1	40000	0	218	11.11	0.025	0.0225	1052.63	0.01	242.322	58.88	3	1.9975	0	0.13884	0.260407	0.472372	0
105	HPA-PLGA	1	40000	0	218	11.11	0.025	0.0225	1052.63	0.01	242.322	58.88	3	1.9975	0.0516219	0.13884	0.260407	0.472372	0.0168018
105	HPA-PLGA	1	40000	0	218	11.11	0.025	0.0225	1052.63	0.01	242.322	58.88	3	1.9975	0.989856	0.13884	0.260407	0.472372	0.532314
105	HPA-PLGA	1	40000	0	218	11.11	0.025	0.0225	1052.63	0.01	242.322	58.88	3	1.9975	2.01635	0.13884	0.260407	0.472372	0.728164
105	HPA-PLGA	1	40000	0	218	11.11	0.025	0.0225	1052.63	0.01	242.322	58.88	3	1.9975	3.95752	0.13884	0.260407	0.472372	0.884396
105	HPA-PLGA	1	40000	0	218	11.11	0.025	0.0225	1052.63	0.01	242.322	58.88	3	1.9975	5.99789	0.13884	0.260407	0.472372	0.978906
105	HPA-PLGA	1	40000	0	218	11.11	0.025	0.0225	1052.63	0.01	242.322	58.88	3	1.9975	8.08632	0.13884	0.260407	0.472372	1.00611
105	HPA-PLGA	1	40000	0	218	11.11	0.025	0.0225	1052.63	0.01	242.322	58.88	3	1.9975	10.0725	0.13884	0.260407	0.472372	1.02213
72	IBP-PLGA	1	46000	0	76.25	4.85	0.214286	0.182	15.674	0	206.285	37.3	2	3.0732	0	0.192366	0.273856	0.378806	0
72	IBP-PLGA	1	46000	0	76.25	4.85	0.214286	0.182	15.674	0	206.285	37.3	2	3.0732	0.0436577	0.192366	0.273856	0.378806	0.203687
72	IBP-PLGA	1	46000	0	76.25	4.85	0.214286	0.182	15.674	0	206.285	37.3	2	3.0732	0.474662	0.192366	0.273856	0.378806	0.280681
72	IBP-PLGA	1	46000	0	76.25	4.85	0.214286	0.182	15.674	0	206.285	37.3	2	3.0732	0.995544	0.192366	0.273856	0.378806	0.352439
72	IBP-PLGA	1	46000	0	76.25	4.85	0.214286	0.182	15.674	0	206.285	37.3	2	3.0732	1.49273	0.192366	0.273856	0.378806	0.416482
72	IBP-PLGA	1	46000	0	76.25	4.85	0.214286	0.182	15.674	0	206.285	37.3	2	3.0732	2.00424	0.192366	0.273856	0.378806	0.5063
72	IBP-PLGA	1	46000	0	76.25	4.85	0.214286	0.182	15.674	0	206.285	37.3	2	3.0732	2.49208	0.192366	0.273856	0.378806	0.59356
72	IBP-PLGA	1	46000	0	76.25	4.85	0.214286	0.182	15.674	0	206.285	37.3	2	3.0732	3.00827	0.192366	0.273856	0.378806	0.673059
73	IBP-PLGA	1	46000	0	76.25	4.85	0.214286	0.17	23.5386	0	206.285	37.3	2	3.0732	0	0.245101	0.362054	0.405996	0
73	IBP-PLGA	1	46000	0	76.25	4.85	0.214286	0.17	23.5386	0	206.285	37.3	2	3.0732	0.00478607	0.245101	0.362054	0.405996	0.0103111
73	IBP-PLGA	1	46000	0	76.25	4.85	0.214286	0.17	23.5386	0	206.285	37.3	2	3.0732	0.0343296	0.245101	0.362054	0.405996	0.229483
73	IBP-PLGA	1	46000	0	76.25	4.85	0.214286	0.17	23.5386	0	206.285	37.3	2	3.0732	0.508137	0.245101	0.362054	0.405996	0.347701
73	IBP-PLGA	1	46000	0	76.25	4.85	0.214286	0.17	23.5386	0	206.285	37.3	2	3.0732	0.991124	0.245101	0.362054	0.405996	0.411755
73	IBP-PLGA	1	46000	0	76.25	4.85	0.214286	0.17	23.5386	0	206.285	37.3	2	3.0732	1.52146	0.245101	0.362054	0.405996	0.480927
73	IBP-PLGA	1	46000	0	76.25	4.85	0.214286	0.17	23.5386	0	206.285	37.3	2	3.0732	2.01392	0.245101	0.362054	0.405996	0.547553
73	IBP-PLGA	1	46000	0	76.25	4.85	0.214286	0.17	23.5386	0	206.285	37.3	2	3.0732	2.50644	0.245101	0.362054	0.405996	0.624493
73	IBP-PLGA	1	46000	0	76.25	4.85	0.214286	0.17	23.5386	0	206.285	37.3	2	3.0732	3.02266	0.245101	0.362054	0.405996	0.70915
74	IBP-PLGA	1	46000	0	76.25	4.85	0.214286	0.175	34.3643	0	206.285	37.3	2	3.0732	0	0.110145	0.168065	0.269962	0
74	IBP-PLGA	1	46000	0	76.25	4.85	0.214286	0.175	34.3643	0	206.285	37.3	2	3.0732	0.0235972	0.110145	0.168065	0.269962	0.10179
74	IBP-PLGA	1	46000	0	76.25	4.85	0.214286	0.175	34.3643	0	206.285	37.3	2	3.0732	0.492758	0.110145	0.168065	0.269962	0.170312
74	IBP-PLGA	1	46000	0	76.25	4.85	0.214286	0.175	34.3643	0	206.285	37.3	2	3.0732	1.0075	0.110145	0.168065	0.269962	0.264233
74	IBP-PLGA	1	46000	0	76.25	4.85	0.214286	0.175	34.3643	0	206.285	37.3	2	3.0732	1.51468	0.110145	0.168065	0.269962	0.358164
74	IBP-PLGA	1	46000	0	76.25	4.85	0.214286	0.175	34.3643	0	206.285	37.3	2	3.0732	2.01448	0.110145	0.168065	0.269962	0.470285
74	IBP-PLGA	1	46000	0	76.25	4.85	0.214286	0.175	34.3643	0	206.285	37.3	2	3.0732	2.52957	0.110145	0.168065	0.269962	0.60057
74	IBP-PLGA	1	46000	0	76.25	4.85	0.214286	0.175	34.3643	0	206.285	37.3	2	3.0732	3.03699	0.110145	0.168065	0.269962	0.719955
75	IBP-PLGA	1	46000	0	76.25	4.85	0.214286	0.162	35.3565	0	206.285	37.3	2	3.0732	0	0.09	0.287679	0.4	0
75	IBP-PLGA	1	46000	0	76.25	4.85	0.214286	0.162	35.3565	0	206.285	37.3	2	3.0732	0.0153193	0.09	0.287679	0.4	0.0254359
75	IBP-PLGA	1	46000	0	76.25	4.85	0.214286	0.162	35.3565	0	206.285	37.3	2	3.0732	0.0316003	0.09	0.287679	0.4	0.149053
75	IBP-PLGA	1	46000	0	76.25	4.85	0.214286	0.162	35.3565	0	206.285	37.3	2	3.0732	0.107647	0.09	0.287679	0.4	0.199869
75	IBP-PLGA	1	46000	0	76.25	4.85	0.214286	0.162	35.3565	0	206.285	37.3	2	3.0732	0.501414	0.09	0.287679	0.4	0.286665
75	IBP-PLGA	1	46000	0	76.25	4.85	0.214286	0.162	35.3565	0	206.285	37.3	2	3.0732	1.00874	0.09	0.287679	0.4	0.395141
75	IBP-PLGA	1	46000	0	76.25	4.85	0.214286	0.162	35.3565	0	206.285	37.3	2	3.0732	1.5085	0.09	0.287679	0.4	0.503626
75	IBP-PLGA	1	46000	0	76.25	4.85	0.214286	0.162	35.3565	0	206.285	37.3	2	3.0732	2.01582	0.09	0.287679	0.4	0.612102
75	IBP-PLGA	1	46000	0	76.25	4.85	0.214286	0.162	35.3565	0	206.285	37.3	2	3.0732	2.53819	0.09	0.287679	0.4	0.713287
75	IBP-PLGA	1	46000	0	76.25	4.85	0.214286	0.162	35.3565	0	206.285	37.3	2	3.0732	3.03775	0.09	0.287679	0.4	0.799954
76	IBP-PLGA	1	46000	0	76.25	4.85	0.214286	0.139	21.1045	0	206.285	37.3	2	3.0732	0	0.157161	0.212283	0.275569	0
76	IBP-PLGA	1	46000	0	76.25	4.85	0.214286	0.139	21.1045	0	206.285	37.3	2	3.0732	0.0530671	0.157161	0.212283	0.275569	0.193364
76	IBP-PLGA	1	46000	0	76.25	4.85	0.214286	0.139	21.1045	0	206.285	37.3	2	3.0732	0.493277	0.157161	0.212283	0.275569	0.221352
76	IBP-PLGA	1	46000	0	76.25	4.85	0.214286	0.139	21.1045	0	206.285	37.3	2	3.0732	1.00448	0.157161	0.212283	0.275569	0.251859
76	IBP-PLGA	1	46000	0	76.25	4.85	0.214286	0.139	21.1045	0	206.285	37.3	2	3.0732	1.51096	0.157161	0.212283	0.275569	0.284948
76	IBP-PLGA	1	46000	0	76.25	4.85	0.214286	0.139	21.1045	0	206.285	37.3	2	3.0732	1.98909	0.157161	0.212283	0.275569	0.325797
76	IBP-PLGA	1	46000	0	76.25	4.85	0.214286	0.139	21.1045	0	206.285	37.3	2	3.0732	2.50501	0.157161	0.212283	0.275569	0.353721
76	IBP-PLGA	1	46000	0	76.25	4.85	0.214286	0.139	21.1045	0	206.285	37.3	2	3.0732	2.99264	0.157161	0.212283	0.275569	0.39972
77	IBP-PLGA	1	46000	0	76.25	4.85	0.214286	0.2	34.5821	0	206.285	37.3	2	3.0732	0	0.238521	0.322376	0.451578	0
77	IBP-PLGA	1	46000	0	76.25	4.85	0.214286	0.2	34.5821	0	206.285	37.3	2	3.0732	0.0157005	0.238521	0.322376	0.451578	0.286233
77	IBP-PLGA	1	46000	0	76.25	4.85	0.214286	0.2	34.5821	0	206.285	37.3	2	3.0732	0.418056	0.238521	0.322376	0.451578	0.314254
77	IBP-PLGA	1	46000	0	76.25	4.85	0.214286	0.2	34.5821	0	206.285	37.3	2	3.0732	0.991205	0.238521	0.322376	0.451578	0.427228
77	IBP-PLGA	1	46000	0	76.25	4.85	0.214286	0.2	34.5821	0	206.285	37.3	2	3.0732	1.4981	0.238521	0.322376	0.451578	0.537681
77	IBP-PLGA	1	46000	0	76.25	4.85	0.214286	0.2	34.5821	0	206.285	37.3	2	3.0732	2.00027	0.238521	0.322376	0.451578	0.650716
77	IBP-PLGA	1	46000	0	76.25	4.85	0.214286	0.2	34.5821	0	206.285	37.3	2	3.0732	2.49293	0.238521	0.322376	0.451578	0.756023
77	IBP-PLGA	1	46000	0	76.25	4.85	0.214286	0.2	34.5821	0	206.285	37.3	2	3.0732	3.00933	0.238521	0.322376	0.451578	0.874204
78	IBP-PLGA	1	46000	0	76.25	4.85	0.214286	0.19	66.1521	0	206.285	37.3	2	3.0732	0	0.0873816	0.115826	0.144022	0
78	IBP-PLGA	1	46000	0	76.25	4.85	0.214286	0.19	66.1521	0	206.285	37.3	2	3.0732	0.0387447	0.0873816	0.115826	0.144022	0.105408
78	IBP-PLGA	1	46000	0	76.25	4.85	0.214286	0.19	66.1521	0	206.285	37.3	2	3.0732	0.484755	0.0873816	0.115826	0.144022	0.123049
78	IBP-PLGA	1	46000	0	76.25	4.85	0.214286	0.19	66.1521	0	206.285	37.3	2	3.0732	0.998672	0.0873816	0.115826	0.144022	0.129699
78	IBP-PLGA	1	46000	0	76.25	4.85	0.214286	0.19	66.1521	0	206.285	37.3	2	3.0732	1.48995	0.0873816	0.115826	0.144022	0.140012
78	IBP-PLGA	1	46000	0	76.25	4.85	0.214286	0.19	66.1521	0	206.285	37.3	2	3.0732	2.00394	0.0873816	0.115826	0.144022	0.153935
78	IBP-PLGA	1	46000	0	76.25	4.85	0.214286	0.19	66.1521	0	206.285	37.3	2	3.0732	2.5105	0.0873816	0.115826	0.144022	0.182411
78	IBP-PLGA	1	46000	0	76.25	4.85	0.214286	0.19	66.1521	0	206.285	37.3	2	3.0732	3.01697	0.0873816	0.115826	0.144022	0.199979
79	IBP-PLGA	1	46000	0	76.25	4.85	0.214286	0.175	40.9277	0	206.285	37.3	2	3.0732	0	0.0921242	0.131791	0.142753	0
79	IBP-PLGA	1	46000	0	76.25	4.85	0.214286	0.175	40.9277	0	206.285	37.3	2	3.0732	0.0152162	0.0921242	0.131791	0.142753	0.014527
79	IBP-PLGA	1	46000	0	76.25	4.85	0.214286	0.175	40.9277	0	206.285	37.3	2	3.0732	0.0614145	0.0921242	0.131791	0.142753	0.10538
79	IBP-PLGA	1	46000	0	76.25	4.85	0.214286	0.175	40.9277	0	206.285	37.3	2	3.0732	0.530095	0.0921242	0.131791	0.142753	0.122994
79	IBP-PLGA	1	46000	0	76.25	4.85	0.214286	0.175	40.9277	0	206.285	37.3	2	3.0732	1.02148	0.0921242	0.131791	0.142753	0.144216
79	IBP-PLGA	1	46000	0	76.25	4.85	0.214286	0.175	40.9277	0	206.285	37.3	2	3.0732	1.52822	0.0921242	0.131791	0.142753	0.190875
79	IBP-PLGA	1	46000	0	76.25	4.85	0.214286	0.175	40.9277	0	206.285	37.3	2	3.0732	2.01225	0.0921242	0.131791	0.142753	0.233925
79	IBP-PLGA	1	46000	0	76.25	4.85	0.214286	0.175	40.9277	0	206.285	37.3	2	3.0732	2.51895	0.0921242	0.131791	0.142753	0.276947
79	IBP-PLGA	1	46000	0	76.25	4.85	0.214286	0.175	40.9277	0	206.285	37.3	2	3.0732	2.98781	0.0921242	0.131791	0.142753	0.312742
127	IBP-PLGA	1	46000	0	76.25	4.85	0.046	0.04	375	0	206.285	37.3	2	3.0732	0	0.187828	0.265222	0.40851	0
127	IBP-PLGA	1	46000	0	76.25	4.85	0.046	0.04	375	0	206.285	37.3	2	3.0732	0.904549	0.187828	0.265222	0.40851	0.533088
127	IBP-PLGA	1	46000	0	76.25	4.85	0.046	0.04	375	0	206.285	37.3	2	3.0732	2.97634	0.187828	0.265222	0.40851	0.819853
127	IBP-PLGA	1	46000	0	76.25	4.85	0.046	0.04	375	0	206.285	37.3	2	3.0732	5.03692	0.187828	0.265222	0.40851	0.926471
127	IBP-PLGA	1	46000	0	76.25	4.85	0.046	0.04	375	0	206.285	37.3	2	3.0732	7.03114	0.187828	0.265222	0.40851	0.966912
127	IBP-PLGA	1	46000	0	76.25	4.85	0.046	0.04	375	0	206.285	37.3	2	3.0732	10.0198	0.187828	0.265222	0.40851	0.985294
127	IBP-PLGA	1	46000	0	76.25	4.85	0.046	0.04	375	0	206.285	37.3	2	3.0732	12.0747	0.187828	0.265222	0.40851	1
128	IBP-PLGA	1	46000	0	76.25	4.85	0.046	0.04	117.647	0	206.285	37.3	2	3.0732	0	0.0989939	0.161543	0.279574	0
128	IBP-PLGA	1	46000	0	76.25	4.85	0.046	0.04	117.647	0	206.285	37.3	2	3.0732	1.01736	0.0989939	0.161543	0.279574	0.345588
128	IBP-PLGA	1	46000	0	76.25	4.85	0.046	0.04	117.647	0	206.285	37.3	2	3.0732	3.02645	0.0989939	0.161543	0.279574	0.625
128	IBP-PLGA	1	46000	0	76.25	4.85	0.046	0.04	117.647	0	206.285	37.3	2	3.0732	5.03486	0.0989939	0.161543	0.279574	0.893382
128	IBP-PLGA	1	46000	0	76.25	4.85	0.046	0.04	117.647	0	206.285	37.3	2	3.0732	7.03091	0.0989939	0.161543	0.279574	0.963235
128	IBP-PLGA	1	46000	0	76.25	4.85	0.046	0.04	117.647	0	206.285	37.3	2	3.0732	10.0203	0.0989939	0.161543	0.279574	0.992647
128	IBP-PLGA	1	46000	0	76.25	4.85	0.046	0.04	117.647	0	206.285	37.3	2	3.0732	12.1369	0.0989939	0.161543	0.279574	1
129	IBP-PLGA	1	46000	0	76.25	4.85	0.046	0.04	78.9474	0	206.285	37.3	2	3.0732	0	0.0755615	0.129031	0.23146	0
129	IBP-PLGA	1	46000	0	76.25	4.85	0.046	0.04	78.9474	0	206.285	37.3	2	3.0732	3.03719	0.0755615	0.129031	0.23146	0.625
129	IBP-PLGA	1	46000	0	76.25	4.85	0.046	0.04	78.9474	0	206.285	37.3	2	3.0732	7.00413	0.0755615	0.129031	0.23146	0.996324
129	IBP-PLGA	1	46000	0	76.25	4.85	0.046	0.04	78.9474	0	206.285	37.3	2	3.0732	10.0413	0.0755615	0.129031	0.23146	0.985294
129	IBP-PLGA	1	46000	0	76.25	4.85	0.046	0.04	78.9474	0	206.285	37.3	2	3.0732	12.0248	0.0755615	0.129031	0.23146	1
130	IBP-PLGA	1	46000	0	76.25	4.85	0.046	0.04	57.6923	0	206.285	37.3	2	3.0732	0	0.0768798	0.139054	0.256765	0
130	IBP-PLGA	1	46000	0	76.25	4.85	0.046	0.04	57.6923	0	206.285	37.3	2	3.0732	1.05372	0.0768798	0.139054	0.256765	0.301471
130	IBP-PLGA	1	46000	0	76.25	4.85	0.046	0.04	57.6923	0	206.285	37.3	2	3.0732	3.03719	0.0768798	0.139054	0.256765	0.602941
130	IBP-PLGA	1	46000	0	76.25	4.85	0.046	0.04	57.6923	0	206.285	37.3	2	3.0732	5.02066	0.0768798	0.139054	0.256765	0.911765
130	IBP-PLGA	1	46000	0	76.25	4.85	0.046	0.04	57.6923	0	206.285	37.3	2	3.0732	7.00413	0.0768798	0.139054	0.256765	0.970588
130	IBP-PLGA	1	46000	0	76.25	4.85	0.046	0.04	57.6923	0	206.285	37.3	2	3.0732	9.97934	0.0768798	0.139054	0.256765	1
130	IBP-PLGA	1	46000	0	76.25	4.85	0.046	0.04	57.6923	0	206.285	37.3	2	3.0732	14.0702	0.0768798	0.139054	0.256765	1
13	LDC-PLGA	2.33333	10000	0	68.5	13.78	1	0.418	60	0.2	234.343	32.34	3	2.58374	0	0.314926	0.488596	0.65	0
13	LDC-PLGA	2.33333	10000	0	68.5	13.78	1	0.418	60	0.2	234.343	32.34	3	2.58374	0.165357	0.314926	0.488596	0.65	0.380734
13	LDC-PLGA	2.33333	10000	0	68.5	13.78	1	0.418	60	0.2	234.343	32.34	3	2.58374	0.417514	0.314926	0.488596	0.65	0.486239
13	LDC-PLGA	2.33333	10000	0	68.5	13.78	1	0.418	60	0.2	234.343	32.34	3	2.58374	0.790529	0.314926	0.488596	0.65	0.600917
13	LDC-PLGA	2.33333	10000	0	68.5	13.78	1	0.418	60	0.2	234.343	32.34	3	2.58374	4.03697	0.314926	0.488596	0.65	0.708716
13	LDC-PLGA	2.33333	10000	0	68.5	13.78	1	0.418	60	0.2	234.343	32.34	3	2.58374	7.15789	0.314926	0.488596	0.65	0.768349
13	LDC-PLGA	2.33333	10000	0	68.5	13.78	1	0.418	60	0.2	234.343	32.34	3	2.58374	14.2279	0.314926	0.488596	0.65	0.802752
13	LDC-PLGA	2.33333	10000	0	68.5	13.78	1	0.418	60	0.2	234.343	32.34	3	2.58374	21.1759	0.314926	0.488596	0.65	0.818807
13	LDC-PLGA	2.33333	10000	0	68.5	13.78	1	0.418	60	0.2	234.343	32.34	3	2.58374	28.1228	0.314926	0.488596	0.65	0.825688
13	LDC-PLGA	2.33333	10000	0	68.5	13.78	1	0.418	60	0.2	234.343	32.34	3	2.58374	56.0279	0.314926	0.488596	0.65	0.832569
14	LDC-PLGA	2.33333	10000	0	68.5	13.78	1	0.05	1200	0.2	234.343	32.34	3	2.58374	0	0.0802295	0.186693	0.409447	0
14	LDC-PLGA	2.33333	10000	0	68.5	13.78	1	0.05	1200	0.2	234.343	32.34	3	2.58374	0.120585	0.0802295	0.186693	0.409447	0.00688073
14	LDC-PLGA	2.33333	10000	0	68.5	13.78	1	0.05	1200	0.2	234.343	32.34	3	2.58374	0.245289	0.0802295	0.186693	0.409447	0.0481651
14	LDC-PLGA	2.33333	10000	0	68.5	13.78	1	0.05	1200	0.2	234.343	32.34	3	2.58374	0.506785	0.0802295	0.186693	0.409447	0.231651
14	LDC-PLGA	2.33333	10000	0	68.5	13.78	1	0.05	1200	0.2	234.343	32.34	3	2.58374	0.752349	0.0802295	0.186693	0.409447	0.28211
14	LDC-PLGA	2.33333	10000	0	68.5	13.78	1	0.05	1200	0.2	234.343	32.34	3	2.58374	4.37812	0.0802295	0.186693	0.409447	0.557339
14	LDC-PLGA	2.33333	10000	0	68.5	13.78	1	0.05	1200	0.2	234.343	32.34	3	2.58374	7.27682	0.0802295	0.186693	0.409447	0.761468
14	LDC-PLGA	2.33333	10000	0	68.5	13.78	1	0.05	1200	0.2	234.343	32.34	3	2.58374	14.477	0.0802295	0.186693	0.409447	0.883028
14	LDC-PLGA	2.33333	10000	0	68.5	13.78	1	0.05	1200	0.2	234.343	32.34	3	2.58374	21.3105	0.0802295	0.186693	0.409447	0.942661
14	LDC-PLGA	2.33333	10000	0	68.5	13.78	1	0.05	1200	0.2	234.343	32.34	3	2.58374	28.3783	0.0802295	0.186693	0.409447	0.958716
14	LDC-PLGA	2.33333	10000	0	68.5	13.78	1	0.05	1200	0.2	234.343	32.34	3	2.58374	56.1663	0.0802295	0.186693	0.409447	0.988532
52	LDC-PLGA	1	12000	0	68.5	13.78	0.2	0.0121	1875	0	234.343	32.34	3	2.58374	0	0.0524537	0.0871661	0.14757	0
52	LDC-PLGA	1	12000	0	68.5	13.78	0.2	0.0121	1875	0	234.343	32.34	3	2.58374	0.405317	0.0524537	0.0871661	0.14757	0.100616
52	LDC-PLGA	1	12000	0	68.5	13.78	0.2	0.0121	1875	0	234.343	32.34	3	2.58374	0.824897	0.0524537	0.0871661	0.14757	0.128588
52	LDC-PLGA	1	12000	0	68.5	13.78	0.2	0.0121	1875	0	234.343	32.34	3	2.58374	1.24448	0.0524537	0.0871661	0.14757	0.15656
52	LDC-PLGA	1	12000	0	68.5	13.78	0.2	0.0121	1875	0	234.343	32.34	3	2.58374	2.28808	0.0524537	0.0871661	0.14757	0.251629
52	LDC-PLGA	1	12000	0	68.5	13.78	0.2	0.0121	1875	0	234.343	32.34	3	2.58374	4.17797	0.0524537	0.0871661	0.14757	0.369124
52	LDC-PLGA	1	12000	0	68.5	13.78	0.2	0.0121	1875	0	234.343	32.34	3	2.58374	5.00763	0.0524537	0.0871661	0.14757	0.46976
52	LDC-PLGA	1	12000	0	68.5	13.78	0.2	0.0121	1875	0	234.343	32.34	3	2.58374	7.75927	0.0524537	0.0871661	0.14757	0.537055
52	LDC-PLGA	1	12000	0	68.5	13.78	0.2	0.0121	1875	0	234.343	32.34	3	2.58374	13.8996	0.0524537	0.0871661	0.14757	0.677292
52	LDC-PLGA	1	12000	0	68.5	13.78	0.2	0.0121	1875	0	234.343	32.34	3	2.58374	19.8427	0.0524537	0.0871661	0.14757	0.744884
52	LDC-PLGA	1	12000	0	68.5	13.78	0.2	0.0121	1875	0	234.343	32.34	3	2.58374	27.9158	0.0524537	0.0871661	0.14757	0.801502
52	LDC-PLGA	1	12000	0	68.5	13.78	0.2	0.0121	1875	0	234.343	32.34	3	2.58374	35.99	0.0524537	0.0871661	0.14757	0.852533
52	LDC-PLGA	1	12000	0	68.5	13.78	0.2	0.0121	1875	0	234.343	32.34	3	2.58374	42.5749	0.0524537	0.0871661	0.14757	0.903425
52	LDC-PLGA	1	12000	0	68.5	13.78	0.2	0.0121	1875	0	234.343	32.34	3	2.58374	49.5925	0.0524537	0.0871661	0.14757	0.920838
53	LDC-PLGA	1	12000	0	68.5	13.78	0.1	0.008	1276.6	0	234.343	32.34	3	2.58374	0	0.0210694	0.0527502	0.110834	0
53	LDC-PLGA	1	12000	0	68.5	13.78	0.1	0.008	1276.6	0	234.343	32.34	3	2.58374	0.399534	0.0210694	0.0527502	0.110834	0.0223092
53	LDC-PLGA	1	12000	0	68.5	13.78	0.1	0.008	1276.6	0	234.343	32.34	3	2.58374	0.791167	0.0210694	0.0527502	0.110834	0.0837252
53	LDC-PLGA	1	12000	0	68.5	13.78	0.1	0.008	1276.6	0	234.343	32.34	3	2.58374	1.57895	0.0210694	0.0527502	0.110834	0.184211
53	LDC-PLGA	1	12000	0	68.5	13.78	0.1	0.008	1276.6	0	234.343	32.34	3	2.58374	2.37801	0.0210694	0.0527502	0.110834	0.228829
53	LDC-PLGA	1	12000	0	68.5	13.78	0.1	0.008	1276.6	0	234.343	32.34	3	2.58374	4.3802	0.0210694	0.0527502	0.110834	0.318028
53	LDC-PLGA	1	12000	0	68.5	13.78	0.1	0.008	1276.6	0	234.343	32.34	3	2.58374	5.55961	0.0210694	0.0527502	0.110834	0.479929
53	LDC-PLGA	1	12000	0	68.5	13.78	0.1	0.008	1276.6	0	234.343	32.34	3	2.58374	8.37553	0.0210694	0.0527502	0.110834	0.54112
53	LDC-PLGA	1	12000	0	68.5	13.78	0.1	0.008	1276.6	0	234.343	32.34	3	2.58374	14.399	0.0210694	0.0527502	0.110834	0.724916
53	LDC-PLGA	1	12000	0	68.5	13.78	0.1	0.008	1276.6	0	234.343	32.34	3	2.58374	20.0433	0.0210694	0.0527502	0.110834	0.785843
53	LDC-PLGA	1	12000	0	68.5	13.78	0.1	0.008	1276.6	0	234.343	32.34	3	2.58374	28.1152	0.0210694	0.0527502	0.110834	0.829784
53	LDC-PLGA	1	12000	0	68.5	13.78	0.1	0.008	1276.6	0	234.343	32.34	3	2.58374	35.9874	0.0210694	0.0527502	0.110834	0.862571
53	LDC-PLGA	1	12000	0	68.5	13.78	0.1	0.008	1276.6	0	234.343	32.34	3	2.58374	43.2478	0.0210694	0.0527502	0.110834	0.923348
53	LDC-PLGA	1	12000	0	68.5	13.78	0.1	0.008	1276.6	0	234.343	32.34	3	2.58374	49.9146	0.0210694	0.0527502	0.110834	0.922727
54	LDC-PLGA	1	12000	0	68.5	13.78	0.05	0.0075	1578.95	0	234.343	32.34	3	2.58374	0	0.111037	0.149187	0.218507	0
54	LDC-PLGA	1	12000	0	68.5	13.78	0.05	0.0075	1578.95	0	234.343	32.34	3	2.58374	0.2	0.111037	0.149187	0.218507	0.166667
54	LDC-PLGA	1	12000	0	68.5	13.78	0.05	0.0075	1578.95	0	234.343	32.34	3	2.58374	0.8	0.111037	0.149187	0.218507	0.225717
54	LDC-PLGA	1	12000	0	68.5	13.78	0.05	0.0075	1578.95	0	234.343	32.34	3	2.58374	2	0.111037	0.149187	0.218507	0.295502
54	LDC-PLGA	1	12000	0	68.5	13.78	0.05	0.0075	1578.95	0	234.343	32.34	3	2.58374	4	0.111037	0.149187	0.218507	0.44586
54	LDC-PLGA	1	12000	0	68.5	13.78	0.05	0.0075	1578.95	0	234.343	32.34	3	2.58374	5	0.111037	0.149187	0.218507	0.569427
54	LDC-PLGA	1	12000	0	68.5	13.78	0.05	0.0075	1578.95	0	234.343	32.34	3	2.58374	8	0.111037	0.149187	0.218507	0.644427
54	LDC-PLGA	1	12000	0	68.5	13.78	0.05	0.0075	1578.95	0	234.343	32.34	3	2.58374	13.8	0.111037	0.149187	0.218507	0.767563
54	LDC-PLGA	1	12000	0	68.5	13.78	0.05	0.0075	1578.95	0	234.343	32.34	3	2.58374	20	0.111037	0.149187	0.218507	0.869158
54	LDC-PLGA	1	12000	0	68.5	13.78	0.05	0.0075	1578.95	0	234.343	32.34	3	2.58374	27.8	0.111037	0.149187	0.218507	0.932975
54	LDC-PLGA	1	12000	0	68.5	13.78	0.05	0.0075	1578.95	0	234.343	32.34	3	2.58374	42.8	0.111037	0.149187	0.218507	0.958513
54	LDC-PLGA	1	12000	0	68.5	13.78	0.05	0.0075	1578.95	0	234.343	32.34	3	2.58374	49.8	0.111037	0.149187	0.218507	0.952509
55	LDC-PLGA	1	12000	0	68.5	13.78	0.025	0.0061	1538.46	0	234.343	32.34	3	2.58374	0	0.0493805	0.105702	0.204621	0
55	LDC-PLGA	1	12000	0	68.5	13.78	0.025	0.0061	1538.46	0	234.343	32.34	3	2.58374	0.418118	0.0493805	0.105702	0.204621	0.0601474
55	LDC-PLGA	1	12000	0	68.5	13.78	0.025	0.0061	1538.46	0	234.343	32.34	3	2.58374	1.0453	0.0493805	0.105702	0.204621	0.235068
55	LDC-PLGA	1	12000	0	68.5	13.78	0.025	0.0061	1538.46	0	234.343	32.34	3	2.58374	2.09059	0.0493805	0.105702	0.204621	0.349917
55	LDC-PLGA	1	12000	0	68.5	13.78	0.025	0.0061	1538.46	0	234.343	32.34	3	2.58374	3.97213	0.0493805	0.105702	0.204621	0.415662
55	LDC-PLGA	1	12000	0	68.5	13.78	0.025	0.0061	1538.46	0	234.343	32.34	3	2.58374	5.01742	0.0493805	0.105702	0.204621	0.481331
55	LDC-PLGA	1	12000	0	68.5	13.78	0.025	0.0061	1538.46	0	234.343	32.34	3	2.58374	7.73519	0.0493805	0.105702	0.204621	0.640049
55	LDC-PLGA	1	12000	0	68.5	13.78	0.025	0.0061	1538.46	0	234.343	32.34	3	2.58374	14.216	0.0493805	0.105702	0.204621	0.777251
55	LDC-PLGA	1	12000	0	68.5	13.78	0.025	0.0061	1538.46	0	234.343	32.34	3	2.58374	20.2787	0.0493805	0.105702	0.204621	0.794197
55	LDC-PLGA	1	12000	0	68.5	13.78	0.025	0.0061	1538.46	0	234.343	32.34	3	2.58374	27.8049	0.0493805	0.105702	0.204621	0.822204
55	LDC-PLGA	1	12000	0	68.5	13.78	0.025	0.0061	1538.46	0	234.343	32.34	3	2.58374	36.5854	0.0493805	0.105702	0.204621	0.855791
55	LDC-PLGA	1	12000	0	68.5	13.78	0.025	0.0061	1538.46	0	234.343	32.34	3	2.58374	43.2753	0.0493805	0.105702	0.204621	0.867329
55	LDC-PLGA	1	12000	0	68.5	13.78	0.025	0.0061	1538.46	0	234.343	32.34	3	2.58374	49.7561	0.0493805	0.105702	0.204621	0.878848
56	LDC-PLGA	1	12000	0	68.5	13.78	0.2	0.0286	1333.33	0	234.343	32.34	3	2.58374	0	0.272054	0.441568	0.697532	0
56	LDC-PLGA	1	12000	0	68.5	13.78	0.2	0.0286	1333.33	0	234.343	32.34	3	2.58374	0.145011	0.272054	0.441568	0.697532	0.324056
56	LDC-PLGA	1	12000	0	68.5	13.78	0.2	0.0286	1333.33	0	234.343	32.34	3	2.58374	0.556271	0.272054	0.441568	0.697532	0.391133
56	LDC-PLGA	1	12000	0	68.5	13.78	0.2	0.0286	1333.33	0	234.343	32.34	3	2.58374	1.11373	0.272054	0.441568	0.697532	0.771073
56	LDC-PLGA	1	12000	0	68.5	13.78	0.2	0.0286	1333.33	0	234.343	32.34	3	2.58374	2.37841	0.272054	0.441568	0.697532	0.827057
56	LDC-PLGA	1	12000	0	68.5	13.78	0.2	0.0286	1333.33	0	234.343	32.34	3	2.58374	3.6538	0.272054	0.441568	0.697532	0.832762
56	LDC-PLGA	1	12000	0	68.5	13.78	0.2	0.0286	1333.33	0	234.343	32.34	3	2.58374	5.14313	0.272054	0.441568	0.697532	0.832901
56	LDC-PLGA	1	12000	0	68.5	13.78	0.2	0.0286	1333.33	0	234.343	32.34	3	2.58374	7.69389	0.272054	0.441568	0.697532	0.844311
56	LDC-PLGA	1	12000	0	68.5	13.78	0.2	0.0286	1333.33	0	234.343	32.34	3	2.58374	14.0767	0.272054	0.441568	0.697532	0.844906
56	LDC-PLGA	1	12000	0	68.5	13.78	0.2	0.0286	1333.33	0	234.343	32.34	3	2.58374	19.6074	0.272054	0.441568	0.697532	0.851007
56	LDC-PLGA	1	12000	0	68.5	13.78	0.2	0.0286	1333.33	0	234.343	32.34	3	2.58374	27.9039	0.272054	0.441568	0.697532	0.857366
56	LDC-PLGA	1	12000	0	68.5	13.78	0.2	0.0286	1333.33	0	234.343	32.34	3	2.58374	35.5597	0.272054	0.441568	0.697532	0.874839
56	LDC-PLGA	1	12000	0	68.5	13.78	0.2	0.0286	1333.33	0	234.343	32.34	3	2.58374	42.7936	0.272054	0.441568	0.697532	0.875513
57	LDC-PLGA	1	12000	0	68.5	13.78	0.1	0.0255	1818.18	0	234.343	32.34	3	2.58374	0	0.013908	0.0535028	0.13572	0
57	LDC-PLGA	1	12000	0	68.5	13.78	0.1	0.0255	1818.18	0	234.343	32.34	3	2.58374	0.601558	0.013908	0.0535028	0.13572	0.0222904
57	LDC-PLGA	1	12000	0	68.5	13.78	0.1	0.0255	1818.18	0	234.343	32.34	3	2.58374	0.98529	0.013908	0.0535028	0.13572	0.122813
57	LDC-PLGA	1	12000	0	68.5	13.78	0.1	0.0255	1818.18	0	234.343	32.34	3	2.58374	1.55976	0.013908	0.0535028	0.13572	0.279184
57	LDC-PLGA	1	12000	0	68.5	13.78	0.1	0.0255	1818.18	0	234.343	32.34	3	2.58374	2.54505	0.013908	0.0535028	0.13572	0.401998
57	LDC-PLGA	1	12000	0	68.5	13.78	0.1	0.0255	1818.18	0	234.343	32.34	3	2.58374	4.13754	0.013908	0.0535028	0.13572	0.519168
57	LDC-PLGA	1	12000	0	68.5	13.78	0.1	0.0255	1818.18	0	234.343	32.34	3	2.58374	5.52801	0.013908	0.0535028	0.13572	0.636357
57	LDC-PLGA	1	12000	0	68.5	13.78	0.1	0.0255	1818.18	0	234.343	32.34	3	2.58374	8.33039	0.013908	0.0535028	0.13572	0.764587
57	LDC-PLGA	1	12000	0	68.5	13.78	0.1	0.0255	1818.18	0	234.343	32.34	3	2.58374	14.1676	0.013908	0.0535028	0.13572	0.870189
57	LDC-PLGA	1	12000	0	68.5	13.78	0.1	0.0255	1818.18	0	234.343	32.34	3	2.58374	20.225	0.013908	0.0535028	0.13572	0.886385
57	LDC-PLGA	1	12000	0	68.5	13.78	0.1	0.0255	1818.18	0	234.343	32.34	3	2.58374	28.7055	0.013908	0.0535028	0.13572	0.907942
57	LDC-PLGA	1	12000	0	68.5	13.78	0.1	0.0255	1818.18	0	234.343	32.34	3	2.58374	36.1725	0.013908	0.0535028	0.13572	0.946353
57	LDC-PLGA	1	12000	0	68.5	13.78	0.1	0.0255	1818.18	0	234.343	32.34	3	2.58374	49.7058	0.013908	0.0535028	0.13572	0.956266
58	LDC-PLGA	1	12000	0	68.5	13.78	0.05	0.0151	1250	0	234.343	32.34	3	2.58374	0	0.20767	0.349057	0.465268	0
58	LDC-PLGA	1	12000	0	68.5	13.78	0.05	0.0151	1250	0	234.343	32.34	3	2.58374	0.2	0.20767	0.349057	0.465268	0.193513
58	LDC-PLGA	1	12000	0	68.5	13.78	0.05	0.0151	1250	0	234.343	32.34	3	2.58374	0.4	0.20767	0.349057	0.465268	0.295645
58	LDC-PLGA	1	12000	0	68.5	13.78	0.05	0.0151	1250	0	234.343	32.34	3	2.58374	0.6	0.20767	0.349057	0.465268	0.381649
58	LDC-PLGA	1	12000	0	68.5	13.78	0.05	0.0151	1250	0	234.343	32.34	3	2.58374	1.2	0.20767	0.349057	0.465268	0.451487
58	LDC-PLGA	1	12000	0	68.5	13.78	0.05	0.0151	1250	0	234.343	32.34	3	2.58374	2	0.20767	0.349057	0.465268	0.596577
58	LDC-PLGA	1	12000	0	68.5	13.78	0.05	0.0151	1250	0	234.343	32.34	3	2.58374	3.6	0.20767	0.349057	0.465268	0.66095
58	LDC-PLGA	1	12000	0	68.5	13.78	0.05	0.0151	1250	0	234.343	32.34	3	2.58374	5.2	0.20767	0.349057	0.465268	0.703817
58	LDC-PLGA	1	12000	0	68.5	13.78	0.05	0.0151	1250	0	234.343	32.34	3	2.58374	8	0.20767	0.349057	0.465268	0.875609
58	LDC-PLGA	1	12000	0	68.5	13.78	0.05	0.0151	1250	0	234.343	32.34	3	2.58374	13.8	0.20767	0.349057	0.465268	0.896595
58	LDC-PLGA	1	12000	0	68.5	13.78	0.05	0.0151	1250	0	234.343	32.34	3	2.58374	20.2	0.20767	0.349057	0.465268	0.944409
58	LDC-PLGA	1	12000	0	68.5	13.78	0.05	0.0151	1250	0	234.343	32.34	3	2.58374	36.2	0.20767	0.349057	0.465268	0.953728
58	LDC-PLGA	1	12000	0	68.5	13.78	0.05	0.0151	1250	0	234.343	32.34	3	2.58374	50	0.20767	0.349057	0.465268	0.957867
59	LDC-PLGA	1	12000	0	68.5	13.78	0.025	0.0093	1333.33	0	234.343	32.34	3	2.58374	0	0.236225	0.329962	0.491192	0
59	LDC-PLGA	1	12000	0	68.5	13.78	0.025	0.0093	1333.33	0	234.343	32.34	3	2.58374	0.627178	0.236225	0.329962	0.491192	0.573828
59	LDC-PLGA	1	12000	0	68.5	13.78	0.025	0.0093	1333.33	0	234.343	32.34	3	2.58374	1.67247	0.236225	0.329962	0.491192	0.650426
59	LDC-PLGA	1	12000	0	68.5	13.78	0.025	0.0093	1333.33	0	234.343	32.34	3	2.58374	2.92683	0.236225	0.329962	0.491192	0.677862
59	LDC-PLGA	1	12000	0	68.5	13.78	0.025	0.0093	1333.33	0	234.343	32.34	3	2.58374	4.39024	0.236225	0.329962	0.491192	0.705318
59	LDC-PLGA	1	12000	0	68.5	13.78	0.025	0.0093	1333.33	0	234.343	32.34	3	2.58374	5.01742	0.236225	0.329962	0.491192	0.732697
59	LDC-PLGA	1	12000	0	68.5	13.78	0.025	0.0093	1333.33	0	234.343	32.34	3	2.58374	8.15331	0.236225	0.329962	0.491192	0.81495
59	LDC-PLGA	1	12000	0	68.5	13.78	0.025	0.0093	1333.33	0	234.343	32.34	3	2.58374	14.007	0.236225	0.329962	0.491192	0.84827
59	LDC-PLGA	1	12000	0	68.5	13.78	0.025	0.0093	1333.33	0	234.343	32.34	3	2.58374	19.8606	0.236225	0.329962	0.491192	0.865197
59	LDC-PLGA	1	12000	0	68.5	13.78	0.025	0.0093	1333.33	0	234.343	32.34	3	2.58374	27.8049	0.236225	0.329962	0.491192	0.887778
59	LDC-PLGA	1	12000	0	68.5	13.78	0.025	0.0093	1333.33	0	234.343	32.34	3	2.58374	42.8571	0.236225	0.329962	0.491192	0.916472
59	LDC-PLGA	1	12000	0	68.5	13.78	0.025	0.0093	1333.33	0	234.343	32.34	3	2.58374	50.1742	0.236225	0.329962	0.491192	0.917138
60	LDC-PLGA	1	12000	0	68.5	13.78	0.2	0.1691	714.286	0	234.343	32.34	3	2.58374	0	0.0148961	0.0204728	0.0310754	0
60	LDC-PLGA	1	12000	0	68.5	13.78	0.2	0.1691	714.286	0	234.343	32.34	3	2.58374	0.632342	0.0148961	0.0204728	0.0310754	0.0335981
60	LDC-PLGA	1	12000	0	68.5	13.78	0.2	0.1691	714.286	0	234.343	32.34	3	2.58374	2.11692	0.0148961	0.0204728	0.0310754	0.0560827
60	LDC-PLGA	1	12000	0	68.5	13.78	0.2	0.1691	714.286	0	234.343	32.34	3	2.58374	4.45373	0.0148961	0.0204728	0.0310754	0.0730601
60	LDC-PLGA	1	12000	0	68.5	13.78	0.2	0.1691	714.286	0	234.343	32.34	3	2.58374	5.72436	0.0148961	0.0204728	0.0310754	0.101111
60	LDC-PLGA	1	12000	0	68.5	13.78	0.2	0.1691	714.286	0	234.343	32.34	3	2.58374	8.0588	0.0148961	0.0204728	0.0310754	0.129262
60	LDC-PLGA	1	12000	0	68.5	13.78	0.2	0.1691	714.286	0	234.343	32.34	3	2.58374	13.99	0.0148961	0.0204728	0.0310754	0.252719
60	LDC-PLGA	1	12000	0	68.5	13.78	0.2	0.1691	714.286	0	234.343	32.34	3	2.58374	19.6929	0.0148961	0.0204728	0.0310754	0.448781
60	LDC-PLGA	1	12000	0	68.5	13.78	0.2	0.1691	714.286	0	234.343	32.34	3	2.58374	28.1487	0.0148961	0.0204728	0.0310754	0.706551
60	LDC-PLGA	1	12000	0	68.5	13.78	0.2	0.1691	714.286	0	234.343	32.34	3	2.58374	36.0031	0.0148961	0.0204728	0.0310754	0.791081
60	LDC-PLGA	1	12000	0	68.5	13.78	0.2	0.1691	714.286	0	234.343	32.34	3	2.58374	42.7996	0.0148961	0.0204728	0.0310754	0.84758
60	LDC-PLGA	1	12000	0	68.5	13.78	0.2	0.1691	714.286	0	234.343	32.34	3	2.58374	49.816	0.0148961	0.0204728	0.0310754	0.87058
61	LDC-PLGA	1	12000	0	68.5	13.78	0.1	0.0898	759.494	0	234.343	32.34	3	2.58374	0	0.00478445	0.00646304	0.00989636	0
61	LDC-PLGA	1	12000	0	68.5	13.78	0.1	0.0898	759.494	0	234.343	32.34	3	2.58374	1.20876	0.00478445	0.00646304	0.00989636	0.0166472
61	LDC-PLGA	1	12000	0	68.5	13.78	0.1	0.0898	759.494	0	234.343	32.34	3	2.58374	3.63079	0.00478445	0.00646304	0.00989636	0.0275949
61	LDC-PLGA	1	12000	0	68.5	13.78	0.1	0.0898	759.494	0	234.343	32.34	3	2.58374	5.44562	0.00478445	0.00646304	0.00989636	0.0441857
61	LDC-PLGA	1	12000	0	68.5	13.78	0.1	0.0898	759.494	0	234.343	32.34	3	2.58374	8.26831	0.00478445	0.00646304	0.00989636	0.0718558
61	LDC-PLGA	1	12000	0	68.5	13.78	0.1	0.0898	759.494	0	234.343	32.34	3	2.58374	14.1135	0.00478445	0.00646304	0.00989636	0.138351
61	LDC-PLGA	1	12000	0	68.5	13.78	0.1	0.0898	759.494	0	234.343	32.34	3	2.58374	20.3299	0.00478445	0.00646304	0.00989636	0.366822
61	LDC-PLGA	1	12000	0	68.5	13.78	0.1	0.0898	759.494	0	234.343	32.34	3	2.58374	28.1333	0.00478445	0.00646304	0.00989636	0.740397
61	LDC-PLGA	1	12000	0	68.5	13.78	0.1	0.0898	759.494	0	234.343	32.34	3	2.58374	35.1702	0.00478445	0.00646304	0.00989636	0.90734
61	LDC-PLGA	1	12000	0	68.5	13.78	0.1	0.0898	759.494	0	234.343	32.34	3	2.58374	43.0356	0.00478445	0.00646304	0.00989636	0.973647
62	LDC-PLGA	1	12000	0	68.5	13.78	0.05	0.0418	705.882	0	234.343	32.34	3	2.58374	0	0.0147417	0.01622	0.0196273	0
62	LDC-PLGA	1	12000	0	68.5	13.78	0.05	0.0418	705.882	0	234.343	32.34	3	2.58374	1.6	0.0147417	0.01622	0.0196273	0.0428495
62	LDC-PLGA	1	12000	0	68.5	13.78	0.05	0.0418	705.882	0	234.343	32.34	3	2.58374	4.8	0.0147417	0.01622	0.0196273	0.0694444
62	LDC-PLGA	1	12000	0	68.5	13.78	0.05	0.0418	705.882	0	234.343	32.34	3	2.58374	7	0.0147417	0.01622	0.0196273	0.096129
62	LDC-PLGA	1	12000	0	68.5	13.78	0.05	0.0418	705.882	0	234.343	32.34	3	2.58374	14	0.0147417	0.01622	0.0196273	0.321308
62	LDC-PLGA	1	12000	0	68.5	13.78	0.05	0.0418	705.882	0	234.343	32.34	3	2.58374	19.8	0.0147417	0.01622	0.0196273	0.664875
62	LDC-PLGA	1	12000	0	68.5	13.78	0.05	0.0418	705.882	0	234.343	32.34	3	2.58374	27.4	0.0147417	0.01622	0.0196273	0.787849
62	LDC-PLGA	1	12000	0	68.5	13.78	0.05	0.0418	705.882	0	234.343	32.34	3	2.58374	43.4	0.0147417	0.01622	0.0196273	0.82405
62	LDC-PLGA	1	12000	0	68.5	13.78	0.05	0.0418	705.882	0	234.343	32.34	3	2.58374	50.2	0.0147417	0.01622	0.0196273	0.861075
63	LDC-PLGA	1	12000	0	68.5	13.78	0.025	0.0258	789.474	0	234.343	32.34	3	2.58374	0	0.00546432	0.00952692	0.0174918	0
63	LDC-PLGA	1	12000	0	68.5	13.78	0.025	0.0258	789.474	0	234.343	32.34	3	2.58374	1.46341	0.00546432	0.00952692	0.0174918	0.0274557
63	LDC-PLGA	1	12000	0	68.5	13.78	0.025	0.0258	789.474	0	234.343	32.34	3	2.58374	4.18118	0.00546432	0.00952692	0.0174918	0.0604901
63	LDC-PLGA	1	12000	0	68.5	13.78	0.025	0.0258	789.474	0	234.343	32.34	3	2.58374	5.6446	0.00546432	0.00952692	0.0174918	0.0824813
63	LDC-PLGA	1	12000	0	68.5	13.78	0.025	0.0258	789.474	0	234.343	32.34	3	2.58374	8.36237	0.00546432	0.00952692	0.0174918	0.110051
63	LDC-PLGA	1	12000	0	68.5	13.78	0.025	0.0258	789.474	0	234.343	32.34	3	2.58374	14.007	0.00546432	0.00952692	0.0174918	0.258106
63	LDC-PLGA	1	12000	0	68.5	13.78	0.025	0.0258	789.474	0	234.343	32.34	3	2.58374	19.8606	0.00546432	0.00952692	0.0174918	0.510006
63	LDC-PLGA	1	12000	0	68.5	13.78	0.025	0.0258	789.474	0	234.343	32.34	3	2.58374	27.3868	0.00546432	0.00952692	0.0174918	0.701948
63	LDC-PLGA	1	12000	0	68.5	13.78	0.025	0.0258	789.474	0	234.343	32.34	3	2.58374	42.0209	0.00546432	0.00952692	0.0174918	0.768854
63	LDC-PLGA	1	12000	0	68.5	13.78	0.025	0.0258	789.474	0	234.343	32.34	3	2.58374	50.1742	0.00546432	0.00952692	0.0174918	0.807848
64	LDC-PLGA	1	12000	0	68.5	13.78	0.2	0.1774	759.494	0	234.343	32.34	3	2.58374	0	0.0115933	0.0132694	0.0165552	0
64	LDC-PLGA	1	12000	0	68.5	13.78	0.2	0.1774	759.494	0	234.343	32.34	3	2.58374	0.421958	0.0115933	0.0132694	0.0165552	0.0224054
64	LDC-PLGA	1	12000	0	68.5	13.78	0.2	0.1774	759.494	0	234.343	32.34	3	2.58374	2.97272	0.0115933	0.0132694	0.0165552	0.033816
64	LDC-PLGA	1	12000	0	68.5	13.78	0.2	0.1774	759.494	0	234.343	32.34	3	2.58374	5.3131	0.0115933	0.0132694	0.0165552	0.034034
64	LDC-PLGA	1	12000	0	68.5	13.78	0.2	0.1774	759.494	0	234.343	32.34	3	2.58374	8.28701	0.0115933	0.0132694	0.0165552	0.0566572
64	LDC-PLGA	1	12000	0	68.5	13.78	0.2	0.1774	759.494	0	234.343	32.34	3	2.58374	14.0126	0.0115933	0.0132694	0.0165552	0.146576
64	LDC-PLGA	1	12000	0	68.5	13.78	0.2	0.1774	759.494	0	234.343	32.34	3	2.58374	20.1256	0.0115933	0.0132694	0.0165552	0.415301
64	LDC-PLGA	1	12000	0	68.5	13.78	0.2	0.1774	759.494	0	234.343	32.34	3	2.58374	35.7737	0.0115933	0.0132694	0.0165552	0.869272
64	LDC-PLGA	1	12000	0	68.5	13.78	0.2	0.1774	759.494	0	234.343	32.34	3	2.58374	42.7865	0.0115933	0.0132694	0.0165552	0.909031
64	LDC-PLGA	1	12000	0	68.5	13.78	0.2	0.1774	759.494	0	234.343	32.34	3	2.58374	49.3821	0.0115933	0.0132694	0.0165552	0.909646
65	LDC-PLGA	1	12000	0	68.5	13.78	0.1	0.0969	722.892	0	234.343	32.34	3	2.58374	0	0.00906198	0.0134799	0.0219933	0
65	LDC-PLGA	1	12000	0	68.5	13.78	0.1	0.0969	722.892	0	234.343	32.34	3	2.58374	1.00448	0.00906198	0.0134799	0.0219933	0.0278394
65	LDC-PLGA	1	12000	0	68.5	13.78	0.1	0.0969	722.892	0	234.343	32.34	3	2.58374	3.62402	0.00906198	0.0134799	0.0219933	0.0611151
65	LDC-PLGA	1	12000	0	68.5	13.78	0.1	0.0969	722.892	0	234.343	32.34	3	2.58374	5.8429	0.00906198	0.0134799	0.0219933	0.0776683
65	LDC-PLGA	1	12000	0	68.5	13.78	0.1	0.0969	722.892	0	234.343	32.34	3	2.58374	8.46469	0.00906198	0.0134799	0.0219933	0.0997705
65	LDC-PLGA	1	12000	0	68.5	13.78	0.1	0.0969	722.892	0	234.343	32.34	3	2.58374	14.0898	0.00906198	0.0134799	0.0219933	0.255671
65	LDC-PLGA	1	12000	0	68.5	13.78	0.1	0.0969	722.892	0	234.343	32.34	3	2.58374	20.0986	0.00906198	0.0134799	0.0219933	0.512095
65	LDC-PLGA	1	12000	0	68.5	13.78	0.1	0.0969	722.892	0	234.343	32.34	3	2.58374	28.5407	0.00906198	0.0134799	0.0219933	0.7236
65	LDC-PLGA	1	12000	0	68.5	13.78	0.1	0.0969	722.892	0	234.343	32.34	3	2.58374	35.7729	0.00906198	0.0134799	0.0219933	0.924043
65	LDC-PLGA	1	12000	0	68.5	13.78	0.1	0.0969	722.892	0	234.343	32.34	3	2.58374	43.2377	0.00906198	0.0134799	0.0219933	0.973628
66	LDC-PLGA	1	12000	0	68.5	13.78	0.05	0.0593	750	0	234.343	32.34	3	2.58374	0	0.0153928	0.0219966	0.0349323	0
66	LDC-PLGA	1	12000	0	68.5	13.78	0.05	0.0593	750	0	234.343	32.34	3	2.58374	0.6	0.0153928	0.0219966	0.0349323	0.02681
66	LDC-PLGA	1	12000	0	68.5	13.78	0.05	0.0593	750	0	234.343	32.34	3	2.58374	2	0.0153928	0.0219966	0.0349323	0.0750717
66	LDC-PLGA	1	12000	0	68.5	13.78	0.05	0.0593	750	0	234.343	32.34	3	2.58374	5	0.0153928	0.0219966	0.0349323	0.112437
66	LDC-PLGA	1	12000	0	68.5	13.78	0.05	0.0593	750	0	234.343	32.34	3	2.58374	8	0.0153928	0.0219966	0.0349323	0.182061
66	LDC-PLGA	1	12000	0	68.5	13.78	0.05	0.0593	750	0	234.343	32.34	3	2.58374	13.8	0.0153928	0.0219966	0.0349323	0.531004
66	LDC-PLGA	1	12000	0	68.5	13.78	0.05	0.0593	750	0	234.343	32.34	3	2.58374	19.6	0.0153928	0.0219966	0.0349323	0.707903
66	LDC-PLGA	1	12000	0	68.5	13.78	0.05	0.0593	750	0	234.343	32.34	3	2.58374	28	0.0153928	0.0219966	0.0349323	0.82543
66	LDC-PLGA	1	12000	0	68.5	13.78	0.05	0.0593	750	0	234.343	32.34	3	2.58374	36.2	0.0153928	0.0219966	0.0349323	0.840824
66	LDC-PLGA	1	12000	0	68.5	13.78	0.05	0.0593	750	0	234.343	32.34	3	2.58374	50.2	0.0153928	0.0219966	0.0349323	0.850323
67	LDC-PLGA	1	12000	0	68.5	13.78	0.025	0.0278	740.741	0	234.343	32.34	3	2.58374	0	0.00729195	0.0142858	0.0279742	0
67	LDC-PLGA	1	12000	0	68.5	13.78	0.025	0.0278	740.741	0	234.343	32.34	3	2.58374	0.627178	0.00729195	0.0142858	0.0279742	0.0164506
67	LDC-PLGA	1	12000	0	68.5	13.78	0.025	0.0278	740.741	0	234.343	32.34	3	2.58374	2.29965	0.00729195	0.0142858	0.0279742	0.0657832
67	LDC-PLGA	1	12000	0	68.5	13.78	0.025	0.0278	740.741	0	234.343	32.34	3	2.58374	4.5993	0.00729195	0.0142858	0.0279742	0.109708
67	LDC-PLGA	1	12000	0	68.5	13.78	0.025	0.0278	740.741	0	234.343	32.34	3	2.58374	5.85366	0.00729195	0.0142858	0.0279742	0.14261
67	LDC-PLGA	1	12000	0	68.5	13.78	0.025	0.0278	740.741	0	234.343	32.34	3	2.58374	7.94425	0.00729195	0.0142858	0.0279742	0.186516
67	LDC-PLGA	1	12000	0	68.5	13.78	0.025	0.0278	740.741	0	234.343	32.34	3	2.58374	14.007	0.00729195	0.0142858	0.0279742	0.383789
67	LDC-PLGA	1	12000	0	68.5	13.78	0.025	0.0278	740.741	0	234.343	32.34	3	2.58374	20.0697	0.00729195	0.0142858	0.0279742	0.646637
67	LDC-PLGA	1	12000	0	68.5	13.78	0.025	0.0278	740.741	0	234.343	32.34	3	2.58374	27.1777	0.00729195	0.0142858	0.0279742	0.74018
67	LDC-PLGA	1	12000	0	68.5	13.78	0.025	0.0278	740.741	0	234.343	32.34	3	2.58374	36.5854	0.00729195	0.0142858	0.0279742	0.75743
67	LDC-PLGA	1	12000	0	68.5	13.78	0.025	0.0278	740.741	0	234.343	32.34	3	2.58374	43.6934	0.00729195	0.0142858	0.0279742	0.779936
67	LDC-PLGA	1	12000	0	68.5	13.78	0.025	0.0278	740.741	0	234.343	32.34	3	2.58374	49.7561	0.00729195	0.0142858	0.0279742	0.780488
68	LDC-PLGA	1	48000	0	68.5	13.78	0.2	0.0124	1621.62	0	234.343	32.34	3	2.58374	0	0.0211355	0.0320696	0.0515968	0
68	LDC-PLGA	1	48000	0	68.5	13.78	0.2	0.0124	1621.62	0	234.343	32.34	3	2.58374	0.517241	0.0211355	0.0320696	0.0515968	0.0404888
68	LDC-PLGA	1	48000	0	68.5	13.78	0.2	0.0124	1621.62	0	234.343	32.34	3	2.58374	1.03448	0.0211355	0.0320696	0.0515968	0.0629336
68	LDC-PLGA	1	48000	0	68.5	13.78	0.2	0.0124	1621.62	0	234.343	32.34	3	2.58374	2.24138	0.0211355	0.0320696	0.0515968	0.0762659
68	LDC-PLGA	1	48000	0	68.5	13.78	0.2	0.0124	1621.62	0	234.343	32.34	3	2.58374	4.48276	0.0211355	0.0320696	0.0515968	0.102956
68	LDC-PLGA	1	48000	0	68.5	13.78	0.2	0.0124	1621.62	0	234.343	32.34	3	2.58374	8.96552	0.0211355	0.0320696	0.0515968	0.120301
68	LDC-PLGA	1	48000	0	68.5	13.78	0.2	0.0124	1621.62	0	234.343	32.34	3	2.58374	14.6552	0.0211355	0.0320696	0.0515968	0.205033
68	LDC-PLGA	1	48000	0	68.5	13.78	0.2	0.0124	1621.62	0	234.343	32.34	3	2.58374	20.1724	0.0211355	0.0320696	0.0515968	0.28979
68	LDC-PLGA	1	48000	0	68.5	13.78	0.2	0.0124	1621.62	0	234.343	32.34	3	2.58374	28.2759	0.0211355	0.0320696	0.0515968	0.347132
68	LDC-PLGA	1	48000	0	68.5	13.78	0.2	0.0124	1621.62	0	234.343	32.34	3	2.58374	36.3793	0.0211355	0.0320696	0.0515968	0.395464
68	LDC-PLGA	1	48000	0	68.5	13.78	0.2	0.0124	1621.62	0	234.343	32.34	3	2.58374	43.2759	0.0211355	0.0320696	0.0515968	0.471005
68	LDC-PLGA	1	48000	0	68.5	13.78	0.2	0.0124	1621.62	0	234.343	32.34	3	2.58374	50.5172	0.0211355	0.0320696	0.0515968	0.510459
69	LDC-PLGA	1	48000	0	68.5	13.78	0.1	0.0069	1538.46	0	234.343	32.34	3	2.58374	0	0.0685027	0.0875186	0.123002	0
69	LDC-PLGA	1	48000	0	68.5	13.78	0.1	0.0069	1538.46	0	234.343	32.34	3	2.58374	0.632053	0.0685027	0.0875186	0.123002	0.151433
69	LDC-PLGA	1	48000	0	68.5	13.78	0.1	0.0069	1538.46	0	234.343	32.34	3	2.58374	2.32388	0.0685027	0.0875186	0.123002	0.216947
69	LDC-PLGA	1	48000	0	68.5	13.78	0.1	0.0069	1538.46	0	234.343	32.34	3	2.58374	4.54212	0.0685027	0.0875186	0.123002	0.247063
69	LDC-PLGA	1	48000	0	68.5	13.78	0.1	0.0069	1538.46	0	234.343	32.34	3	2.58374	7.96213	0.0685027	0.0875186	0.123002	0.272028
69	LDC-PLGA	1	48000	0	68.5	13.78	0.1	0.0069	1538.46	0	234.343	32.34	3	2.58374	13.9485	0.0685027	0.0875186	0.123002	0.311928
69	LDC-PLGA	1	48000	0	68.5	13.78	0.1	0.0069	1538.46	0	234.343	32.34	3	2.58374	19.746	0.0685027	0.0875186	0.123002	0.402349
69	LDC-PLGA	1	48000	0	68.5	13.78	0.1	0.0069	1538.46	0	234.343	32.34	3	2.58374	27.9419	0.0685027	0.0875186	0.123002	0.497619
69	LDC-PLGA	1	48000	0	68.5	13.78	0.1	0.0069	1538.46	0	234.343	32.34	3	2.58374	36.1153	0.0685027	0.0875186	0.123002	0.658547
69	LDC-PLGA	1	48000	0	68.5	13.78	0.1	0.0069	1538.46	0	234.343	32.34	3	2.58374	42.9467	0.0685027	0.0875186	0.123002	0.73373
69	LDC-PLGA	1	48000	0	68.5	13.78	0.1	0.0069	1538.46	0	234.343	32.34	3	2.58374	49.6395	0.0685027	0.0875186	0.123002	0.712964
70	LDC-PLGA	1	48000	0	68.5	13.78	0.05	0.0177	1363.64	0	234.343	32.34	3	2.58374	0	0.0463292	0.0849137	0.148091	0
70	LDC-PLGA	1	48000	0	68.5	13.78	0.05	0.0177	1363.64	0	234.343	32.34	3	2.58374	0.344828	0.0463292	0.0849137	0.148091	0.0585327
70	LDC-PLGA	1	48000	0	68.5	13.78	0.05	0.0177	1363.64	0	234.343	32.34	3	2.58374	0.862069	0.0463292	0.0849137	0.148091	0.148545
70	LDC-PLGA	1	48000	0	68.5	13.78	0.05	0.0177	1363.64	0	234.343	32.34	3	2.58374	1.55172	0.0463292	0.0849137	0.148091	0.184478
70	LDC-PLGA	1	48000	0	68.5	13.78	0.05	0.0177	1363.64	0	234.343	32.34	3	2.58374	3.10345	0.0463292	0.0849137	0.148091	0.211272
70	LDC-PLGA	1	48000	0	68.5	13.78	0.05	0.0177	1363.64	0	234.343	32.34	3	2.58374	4.82759	0.0463292	0.0849137	0.148091	0.260562
70	LDC-PLGA	1	48000	0	68.5	13.78	0.05	0.0177	1363.64	0	234.343	32.34	3	2.58374	8.10345	0.0463292	0.0849137	0.148091	0.300611
70	LDC-PLGA	1	48000	0	68.5	13.78	0.05	0.0177	1363.64	0	234.343	32.34	3	2.58374	14.1379	0.0463292	0.0849137	0.148091	0.443849
70	LDC-PLGA	1	48000	0	68.5	13.78	0.05	0.0177	1363.64	0	234.343	32.34	3	2.58374	19.8276	0.0463292	0.0849137	0.148091	0.524076
70	LDC-PLGA	1	48000	0	68.5	13.78	0.05	0.0177	1363.64	0	234.343	32.34	3	2.58374	28.1034	0.0463292	0.0849137	0.148091	0.635446
70	LDC-PLGA	1	48000	0	68.5	13.78	0.05	0.0177	1363.64	0	234.343	32.34	3	2.58374	36.2069	0.0463292	0.0849137	0.148091	0.710806
70	LDC-PLGA	1	48000	0	68.5	13.78	0.05	0.0177	1363.64	0	234.343	32.34	3	2.58374	42.069	0.0463292	0.0849137	0.148091	0.759475
70	LDC-PLGA	1	48000	0	68.5	13.78	0.05	0.0177	1363.64	0	234.343	32.34	3	2.58374	49.8276	0.0463292	0.0849137	0.148091	0.798851
71	LDC-PLGA	1	48000	0	68.5	13.78	0.025	0.0087	1395.35	0	234.343	32.34	3	2.58374	0	0.0438934	0.0814542	0.147455	0
71	LDC-PLGA	1	48000	0	68.5	13.78	0.025	0.0087	1395.35	0	234.343	32.34	3	2.58374	0.161044	0.0438934	0.0814542	0.147455	0.02521
71	LDC-PLGA	1	48000	0	68.5	13.78	0.025	0.0087	1395.35	0	234.343	32.34	3	2.58374	0.644174	0.0438934	0.0814542	0.147455	0.116078
71	LDC-PLGA	1	48000	0	68.5	13.78	0.025	0.0087	1395.35	0	234.343	32.34	3	2.58374	1.64161	0.0438934	0.0814542	0.147455	0.206904
71	LDC-PLGA	1	48000	0	68.5	13.78	0.025	0.0087	1395.35	0	234.343	32.34	3	2.58374	3.8408	0.0438934	0.0814542	0.147455	0.292577
71	LDC-PLGA	1	48000	0	68.5	13.78	0.025	0.0087	1395.35	0	234.343	32.34	3	2.58374	8.26171	0.0438934	0.0814542	0.147455	0.398265
71	LDC-PLGA	1	48000	0	68.5	13.78	0.025	0.0087	1395.35	0	234.343	32.34	3	2.58374	14.0506	0.0438934	0.0814542	0.147455	0.51394
71	LDC-PLGA	1	48000	0	68.5	13.78	0.025	0.0087	1395.35	0	234.343	32.34	3	2.58374	19.8395	0.0438934	0.0814542	0.147455	0.629614
71	LDC-PLGA	1	48000	0	68.5	13.78	0.025	0.0087	1395.35	0	234.343	32.34	3	2.58374	27.3566	0.0438934	0.0814542	0.147455	0.704739
71	LDC-PLGA	1	48000	0	68.5	13.78	0.025	0.0087	1395.35	0	234.343	32.34	3	2.58374	36.0755	0.0438934	0.0814542	0.147455	0.774712
71	LDC-PLGA	1	48000	0	68.5	13.78	0.025	0.0087	1395.35	0	234.343	32.34	3	2.58374	43.2497	0.0438934	0.0814542	0.147455	0.849866
71	LDC-PLGA	1	48000	0	68.5	13.78	0.025	0.0087	1395.35	0	234.343	32.34	3	2.58374	49.7538	0.0438934	0.0814542	0.147455	0.879621
131	LDC-PLGA	1	46000	0	68.5	13.78	0.046	0.04	428.571	0	234.343	32.34	3	2.58374	0	0.100266	0.130705	0.189166	0
131	LDC-PLGA	1	46000	0	68.5	13.78	0.046	0.04	428.571	0	234.343	32.34	3	2.58374	0.879348	0.100266	0.130705	0.189166	0.271062
131	LDC-PLGA	1	46000	0	68.5	13.78	0.046	0.04	428.571	0	234.343	32.34	3	2.58374	3.09032	0.100266	0.130705	0.189166	0.380952
131	LDC-PLGA	1	46000	0	68.5	13.78	0.046	0.04	428.571	0	234.343	32.34	3	2.58374	6.58183	0.100266	0.130705	0.189166	0.604396
131	LDC-PLGA	1	46000	0	68.5	13.78	0.046	0.04	428.571	0	234.343	32.34	3	2.58374	9.72527	0.100266	0.130705	0.189166	0.699634
131	LDC-PLGA	1	46000	0	68.5	13.78	0.046	0.04	428.571	0	234.343	32.34	3	2.58374	11.7605	0.100266	0.130705	0.189166	0.754579
131	LDC-PLGA	1	46000	0	68.5	13.78	0.046	0.04	428.571	0	234.343	32.34	3	2.58374	13.9858	0.100266	0.130705	0.189166	0.787546
131	LDC-PLGA	1	46000	0	68.5	13.78	0.046	0.04	428.571	0	234.343	32.34	3	2.58374	18.8076	0.100266	0.130705	0.189166	0.857143
131	LDC-PLGA	1	46000	0	68.5	13.78	0.046	0.04	428.571	0	234.343	32.34	3	2.58374	20.6637	0.100266	0.130705	0.189166	0.875458
131	LDC-PLGA	1	46000	0	68.5	13.78	0.046	0.04	428.571	0	234.343	32.34	3	2.58374	27.9014	0.100266	0.130705	0.189166	0.952381
131	LDC-PLGA	1	46000	0	68.5	13.78	0.046	0.04	428.571	0	234.343	32.34	3	2.58374	34.7734	0.100266	0.130705	0.189166	0.996337
131	LDC-PLGA	1	46000	0	68.5	13.78	0.046	0.04	428.571	0	234.343	32.34	3	2.58374	41.8361	0.100266	0.130705	0.189166	1.01465
132	LDC-PLGA	1	46000	0	68.5	13.78	0.046	0.04	125	0	234.343	32.34	3	2.58374	0	0.0380525	0.0702021	0.13178	0
132	LDC-PLGA	1	46000	0	68.5	13.78	0.046	0.04	125	0	234.343	32.34	3	2.58374	0.185269	0.0380525	0.0702021	0.13178	0.003663
132	LDC-PLGA	1	46000	0	68.5	13.78	0.046	0.04	125	0	234.343	32.34	3	2.58374	0.89842	0.0380525	0.0702021	0.13178	0.168498
132	LDC-PLGA	1	46000	0	68.5	13.78	0.046	0.04	125	0	234.343	32.34	3	2.58374	2.73408	0.0380525	0.0702021	0.13178	0.296703
132	LDC-PLGA	1	46000	0	68.5	13.78	0.046	0.04	125	0	234.343	32.34	3	2.58374	6.77186	0.0380525	0.0702021	0.13178	0.582418
132	LDC-PLGA	1	46000	0	68.5	13.78	0.046	0.04	125	0	234.343	32.34	3	2.58374	9.91736	0.0380525	0.0702021	0.13178	0.666667
132	LDC-PLGA	1	46000	0	68.5	13.78	0.046	0.04	125	0	234.343	32.34	3	2.58374	11.7646	0.0380525	0.0702021	0.13178	0.732601
132	LDC-PLGA	1	46000	0	68.5	13.78	0.046	0.04	125	0	234.343	32.34	3	2.58374	14.1758	0.0380525	0.0702021	0.13178	0.765568
132	LDC-PLGA	1	46000	0	68.5	13.78	0.046	0.04	125	0	234.343	32.34	3	2.58374	18.6182	0.0380525	0.0702021	0.13178	0.875458
132	LDC-PLGA	1	46000	0	68.5	13.78	0.046	0.04	125	0	234.343	32.34	3	2.58374	20.6596	0.0380525	0.0702021	0.13178	0.897436
132	LDC-PLGA	1	46000	0	68.5	13.78	0.046	0.04	125	0	234.343	32.34	3	2.58374	27.9048	0.0380525	0.0702021	0.13178	0.934066
132	LDC-PLGA	1	46000	0	68.5	13.78	0.046	0.04	125	0	234.343	32.34	3	2.58374	34.7768	0.0380525	0.0702021	0.13178	0.978022
132	LDC-PLGA	1	46000	0	68.5	13.78	0.046	0.04	125	0	234.343	32.34	3	2.58374	41.6536	0.0380525	0.0702021	0.13178	0.996337
133	LDC-PLGA	1	46000	0	68.5	13.78	0.046	0.04	81.0811	0	234.343	32.34	3	2.58374	0	0.0500546	0.0712429	0.112649	0
133	LDC-PLGA	1	46000	0	68.5	13.78	0.046	0.04	81.0811	0	234.343	32.34	3	2.58374	0.902507	0.0500546	0.0712429	0.112649	0.14652
133	LDC-PLGA	1	46000	0	68.5	13.78	0.046	0.04	81.0811	0	234.343	32.34	3	2.58374	2.92889	0.0500546	0.0712429	0.112649	0.249084
133	LDC-PLGA	1	46000	0	68.5	13.78	0.046	0.04	81.0811	0	234.343	32.34	3	2.58374	6.9728	0.0500546	0.0712429	0.112649	0.501832
133	LDC-PLGA	1	46000	0	68.5	13.78	0.046	0.04	81.0811	0	234.343	32.34	3	2.58374	9.9228	0.0500546	0.0712429	0.112649	0.637363
133	LDC-PLGA	1	46000	0	68.5	13.78	0.046	0.04	81.0811	0	234.343	32.34	3	2.58374	11.9587	0.0500546	0.0712429	0.112649	0.688645
133	LDC-PLGA	1	46000	0	68.5	13.78	0.046	0.04	81.0811	0	234.343	32.34	3	2.58374	13.9967	0.0500546	0.0712429	0.112649	0.728938
133	LDC-PLGA	1	46000	0	68.5	13.78	0.046	0.04	81.0811	0	234.343	32.34	3	2.58374	18.8076	0.0500546	0.0712429	0.112649	0.857143
133	LDC-PLGA	1	46000	0	68.5	13.78	0.046	0.04	81.0811	0	234.343	32.34	3	2.58374	21.0349	0.0500546	0.0712429	0.112649	0.879121
133	LDC-PLGA	1	46000	0	68.5	13.78	0.046	0.04	81.0811	0	234.343	32.34	3	2.58374	27.7168	0.0500546	0.0712429	0.112649	0.945055
133	LDC-PLGA	1	46000	0	68.5	13.78	0.046	0.04	81.0811	0	234.343	32.34	3	2.58374	34.96	0.0500546	0.0712429	0.112649	0.992674
133	LDC-PLGA	1	46000	0	68.5	13.78	0.046	0.04	81.0811	0	234.343	32.34	3	2.58374	42.0221	0.0500546	0.0712429	0.112649	1.01465
134	LDC-PLGA	1	46000	0	68.5	13.78	0.046	0.04	56.6038	0	234.343	32.34	3	2.58374	0	0.0367621	0.06232	0.111559	0
134	LDC-PLGA	1	46000	0	68.5	13.78	0.046	0.04	56.6038	0	234.343	32.34	3	2.58374	0.184588	0.0367621	0.06232	0.111559	0.00732601
134	LDC-PLGA	1	46000	0	68.5	13.78	0.046	0.04	56.6038	0	234.343	32.34	3	2.58374	0.901144	0.0367621	0.06232	0.111559	0.153846
134	LDC-PLGA	1	46000	0	68.5	13.78	0.046	0.04	56.6038	0	234.343	32.34	3	2.58374	2.92753	0.0367621	0.06232	0.111559	0.25641
134	LDC-PLGA	1	46000	0	68.5	13.78	0.046	0.04	56.6038	0	234.343	32.34	3	2.58374	6.97144	0.0367621	0.06232	0.111559	0.509158
134	LDC-PLGA	1	46000	0	68.5	13.78	0.046	0.04	56.6038	0	234.343	32.34	3	2.58374	9.92212	0.0367621	0.06232	0.111559	0.641026
134	LDC-PLGA	1	46000	0	68.5	13.78	0.046	0.04	56.6038	0	234.343	32.34	3	2.58374	11.7694	0.0367621	0.06232	0.111559	0.70696
134	LDC-PLGA	1	46000	0	68.5	13.78	0.046	0.04	56.6038	0	234.343	32.34	3	2.58374	14.184	0.0367621	0.06232	0.111559	0.721612
134	LDC-PLGA	1	46000	0	68.5	13.78	0.046	0.04	56.6038	0	234.343	32.34	3	2.58374	18.811	0.0367621	0.06232	0.111559	0.838828
134	LDC-PLGA	1	46000	0	68.5	13.78	0.046	0.04	56.6038	0	234.343	32.34	3	2.58374	20.6677	0.0367621	0.06232	0.111559	0.85348
134	LDC-PLGA	1	46000	0	68.5	13.78	0.046	0.04	56.6038	0	234.343	32.34	3	2.58374	27.7175	0.0367621	0.06232	0.111559	0.941392
134	LDC-PLGA	1	46000	0	68.5	13.78	0.046	0.04	56.6038	0	234.343	32.34	3	2.58374	34.7741	0.0367621	0.06232	0.111559	0.992674
134	LDC-PLGA	1	46000	0	68.5	13.78	0.046	0.04	56.6038	0	234.343	32.34	3	2.58374	41.8334	0.0367621	0.06232	0.111559	1.0293
115	LPA-PLGA	1	12000	0	152.5	9.49	0.251429	0.2	217.391	0.01	1269.47	466.34	30	-1.13753	0	0.108601	0.124077	0.154011	0
115	LPA-PLGA	1	12000	0	152.5	9.49	0.251429	0.2	217.391	0.01	1269.47	466.34	30	-1.13753	1.07143	0.108601	0.124077	0.154011	0.271972
115	LPA-PLGA	1	12000	0	152.5	9.49	0.251429	0.2	217.391	0.01	1269.47	466.34	30	-1.13753	4.01786	0.108601	0.124077	0.154011	0.318281
115	LPA-PLGA	1	12000	0	152.5	9.49	0.251429	0.2	217.391	0.01	1269.47	466.34	30	-1.13753	6.96429	0.108601	0.124077	0.154011	0.36459
115	LPA-PLGA	1	12000	0	152.5	9.49	0.251429	0.2	217.391	0.01	1269.47	466.34	30	-1.13753	14.1964	0.108601	0.124077	0.154011	0.46192
115	LPA-PLGA	1	12000	0	152.5	9.49	0.251429	0.2	217.391	0.01	1269.47	466.34	30	-1.13753	21.1607	0.108601	0.124077	0.154011	0.642178
115	LPA-PLGA	1	12000	0	152.5	9.49	0.251429	0.2	217.391	0.01	1269.47	466.34	30	-1.13753	25.1786	0.108601	0.124077	0.154011	0.785344
115	LPA-PLGA	1	12000	0	152.5	9.49	0.251429	0.2	217.391	0.01	1269.47	466.34	30	-1.13753	28.125	0.108601	0.124077	0.154011	0.896169
115	LPA-PLGA	1	12000	0	152.5	9.49	0.251429	0.2	217.391	0.01	1269.47	466.34	30	-1.13753	32.9464	0.108601	0.124077	0.154011	0.956447
115	LPA-PLGA	1	12000	0	152.5	9.49	0.251429	0.2	217.391	0.01	1269.47	466.34	30	-1.13753	39.9107	0.108601	0.124077	0.154011	0.984632
115	LPA-PLGA	1	12000	0	152.5	9.49	0.251429	0.2	217.391	0.01	1269.47	466.34	30	-1.13753	45	0.108601	0.124077	0.154011	0.989631
115	LPA-PLGA	1	12000	0	152.5	9.49	0.251429	0.2	217.391	0.01	1269.47	466.34	30	-1.13753	49.0179	0.108601	0.124077	0.154011	0.994548
115	LPA-PLGA	1	12000	0	152.5	9.49	0.251429	0.2	217.391	0.01	1269.47	466.34	30	-1.13753	51.9643	0.108601	0.124077	0.154011	1.00399
115	LPA-PLGA	1	12000	0	152.5	9.49	0.251429	0.2	217.391	0.01	1269.47	466.34	30	-1.13753	55.9821	0.108601	0.124077	0.154011	1.0043
116	LPA-PLGA	1	25000	0	152.5	9.49	0.251429	0.2	217.391	0.01	1269.47	466.34	30	-1.13753	0	0.0858978	0.0953914	0.113893	0
116	LPA-PLGA	1	25000	0	152.5	9.49	0.251429	0.2	217.391	0.01	1269.47	466.34	30	-1.13753	1.07623	0.0858978	0.0953914	0.113893	0.206422
116	LPA-PLGA	1	25000	0	152.5	9.49	0.251429	0.2	217.391	0.01	1269.47	466.34	30	-1.13753	4.03587	0.0858978	0.0953914	0.113893	0.224771
116	LPA-PLGA	1	25000	0	152.5	9.49	0.251429	0.2	217.391	0.01	1269.47	466.34	30	-1.13753	6.99552	0.0858978	0.0953914	0.113893	0.256881
116	LPA-PLGA	1	25000	0	152.5	9.49	0.251429	0.2	217.391	0.01	1269.47	466.34	30	-1.13753	20.7175	0.0858978	0.0953914	0.113893	0.330275
116	LPA-PLGA	1	25000	0	152.5	9.49	0.251429	0.2	217.391	0.01	1269.47	466.34	30	-1.13753	28.2511	0.0858978	0.0953914	0.113893	0.385321
116	LPA-PLGA	1	25000	0	152.5	9.49	0.251429	0.2	217.391	0.01	1269.47	466.34	30	-1.13753	35.2466	0.0858978	0.0953914	0.113893	0.545872
116	LPA-PLGA	1	25000	0	152.5	9.49	0.251429	0.2	217.391	0.01	1269.47	466.34	30	-1.13753	42.2422	0.0858978	0.0953914	0.113893	0.697248
116	LPA-PLGA	1	25000	0	152.5	9.49	0.251429	0.2	217.391	0.01	1269.47	466.34	30	-1.13753	46.009	0.0858978	0.0953914	0.113893	0.825688
116	LPA-PLGA	1	25000	0	152.5	9.49	0.251429	0.2	217.391	0.01	1269.47	466.34	30	-1.13753	50.0448	0.0858978	0.0953914	0.113893	0.93578
116	LPA-PLGA	1	25000	0	152.5	9.49	0.251429	0.2	217.391	0.01	1269.47	466.34	30	-1.13753	54.0807	0.0858978	0.0953914	0.113893	0.954128
116	LPA-PLGA	1	25000	0	152.5	9.49	0.251429	0.2	217.391	0.01	1269.47	466.34	30	-1.13753	58.1166	0.0858978	0.0953914	0.113893	0.977064
117	LPA-PLGA	1	25000	0	152.5	9.49	0.251429	0.225	217.391	0.01	1269.47	466.34	30	-1.13753	0	0.0897337	0.110159	0.147795	0
117	LPA-PLGA	1	25000	0	152.5	9.49	0.251429	0.225	217.391	0.01	1269.47	466.34	30	-1.13753	0.269058	0.0897337	0.110159	0.147795	0.123853
117	LPA-PLGA	1	25000	0	152.5	9.49	0.251429	0.225	217.391	0.01	1269.47	466.34	30	-1.13753	1.07623	0.0897337	0.110159	0.147795	0.215596
117	LPA-PLGA	1	25000	0	152.5	9.49	0.251429	0.225	217.391	0.01	1269.47	466.34	30	-1.13753	4.03587	0.0897337	0.110159	0.147795	0.247706
117	LPA-PLGA	1	25000	0	152.5	9.49	0.251429	0.225	217.391	0.01	1269.47	466.34	30	-1.13753	7.26457	0.0897337	0.110159	0.147795	0.266055
117	LPA-PLGA	1	25000	0	152.5	9.49	0.251429	0.225	217.391	0.01	1269.47	466.34	30	-1.13753	20.9865	0.0897337	0.110159	0.147795	0.362385
117	LPA-PLGA	1	25000	0	152.5	9.49	0.251429	0.225	217.391	0.01	1269.47	466.34	30	-1.13753	28.2511	0.0897337	0.110159	0.147795	0.417431
117	LPA-PLGA	1	25000	0	152.5	9.49	0.251429	0.225	217.391	0.01	1269.47	466.34	30	-1.13753	34.9776	0.0897337	0.110159	0.147795	0.536697
117	LPA-PLGA	1	25000	0	152.5	9.49	0.251429	0.225	217.391	0.01	1269.47	466.34	30	-1.13753	42.2422	0.0897337	0.110159	0.147795	0.715596
117	LPA-PLGA	1	25000	0	152.5	9.49	0.251429	0.225	217.391	0.01	1269.47	466.34	30	-1.13753	46.278	0.0897337	0.110159	0.147795	0.87156
117	LPA-PLGA	1	25000	0	152.5	9.49	0.251429	0.225	217.391	0.01	1269.47	466.34	30	-1.13753	50.0448	0.0897337	0.110159	0.147795	0.944954
117	LPA-PLGA	1	25000	0	152.5	9.49	0.251429	0.225	217.391	0.01	1269.47	466.34	30	-1.13753	54.0807	0.0897337	0.110159	0.147795	0.986239
117	LPA-PLGA	1	25000	0	152.5	9.49	0.251429	0.225	217.391	0.01	1269.47	466.34	30	-1.13753	58.3857	0.0897337	0.110159	0.147795	1.00917
118	LPA-PLGA	1	25000	0	152.5	9.49	0.251429	0.175	217.391	0.01	1269.47	466.34	30	-1.13753	0	0.0413481	0.0479627	0.0608862	0
118	LPA-PLGA	1	25000	0	152.5	9.49	0.251429	0.175	217.391	0.01	1269.47	466.34	30	-1.13753	1.34529	0.0413481	0.0479627	0.0608862	0.110092
118	LPA-PLGA	1	25000	0	152.5	9.49	0.251429	0.175	217.391	0.01	1269.47	466.34	30	-1.13753	4.03587	0.0413481	0.0479627	0.0608862	0.142202
118	LPA-PLGA	1	25000	0	152.5	9.49	0.251429	0.175	217.391	0.01	1269.47	466.34	30	-1.13753	6.99552	0.0413481	0.0479627	0.0608862	0.165138
118	LPA-PLGA	1	25000	0	152.5	9.49	0.251429	0.175	217.391	0.01	1269.47	466.34	30	-1.13753	21.2556	0.0413481	0.0479627	0.0608862	0.243119
118	LPA-PLGA	1	25000	0	152.5	9.49	0.251429	0.175	217.391	0.01	1269.47	466.34	30	-1.13753	28.2511	0.0413481	0.0479627	0.0608862	0.293578
118	LPA-PLGA	1	25000	0	152.5	9.49	0.251429	0.175	217.391	0.01	1269.47	466.34	30	-1.13753	35.2466	0.0413481	0.0479627	0.0608862	0.472477
118	LPA-PLGA	1	25000	0	152.5	9.49	0.251429	0.175	217.391	0.01	1269.47	466.34	30	-1.13753	42.5112	0.0413481	0.0479627	0.0608862	0.669725
118	LPA-PLGA	1	25000	0	152.5	9.49	0.251429	0.175	217.391	0.01	1269.47	466.34	30	-1.13753	46.278	0.0413481	0.0479627	0.0608862	0.798165
118	LPA-PLGA	1	25000	0	152.5	9.49	0.251429	0.175	217.391	0.01	1269.47	466.34	30	-1.13753	50.0448	0.0413481	0.0479627	0.0608862	0.876147
118	LPA-PLGA	1	25000	0	152.5	9.49	0.251429	0.175	217.391	0.01	1269.47	466.34	30	-1.13753	54.3498	0.0413481	0.0479627	0.0608862	0.922018
118	LPA-PLGA	1	25000	0	152.5	9.49	0.251429	0.175	217.391	0.01	1269.47	466.34	30	-1.13753	58.3857	0.0413481	0.0479627	0.0608862	0.949541
119	LPA-PLGA	1	25000	0	152.5	9.49	0.251429	0.15	217.391	0.01	1269.47	466.34	30	-1.13753	0	0.0242894	0.0292228	0.0388845	0
119	LPA-PLGA	1	25000	0	152.5	9.49	0.251429	0.15	217.391	0.01	1269.47	466.34	30	-1.13753	1.34529	0.0242894	0.0292228	0.0388845	0.0688073
119	LPA-PLGA	1	25000	0	152.5	9.49	0.251429	0.15	217.391	0.01	1269.47	466.34	30	-1.13753	4.03587	0.0242894	0.0292228	0.0388845	0.0963303
119	LPA-PLGA	1	25000	0	152.5	9.49	0.251429	0.15	217.391	0.01	1269.47	466.34	30	-1.13753	6.99552	0.0242894	0.0292228	0.0388845	0.123853
119	LPA-PLGA	1	25000	0	152.5	9.49	0.251429	0.15	217.391	0.01	1269.47	466.34	30	-1.13753	20.9865	0.0242894	0.0292228	0.0388845	0.201835
119	LPA-PLGA	1	25000	0	152.5	9.49	0.251429	0.15	217.391	0.01	1269.47	466.34	30	-1.13753	28.2511	0.0242894	0.0292228	0.0388845	0.256881
119	LPA-PLGA	1	25000	0	152.5	9.49	0.251429	0.15	217.391	0.01	1269.47	466.34	30	-1.13753	35.2466	0.0242894	0.0292228	0.0388845	0.46789
119	LPA-PLGA	1	25000	0	152.5	9.49	0.251429	0.15	217.391	0.01	1269.47	466.34	30	-1.13753	42.2422	0.0242894	0.0292228	0.0388845	0.674312
119	LPA-PLGA	1	25000	0	152.5	9.49	0.251429	0.15	217.391	0.01	1269.47	466.34	30	-1.13753	46.278	0.0242894	0.0292228	0.0388845	0.821101
119	LPA-PLGA	1	25000	0	152.5	9.49	0.251429	0.15	217.391	0.01	1269.47	466.34	30	-1.13753	50.3139	0.0242894	0.0292228	0.0388845	0.926606
119	LPA-PLGA	1	25000	0	152.5	9.49	0.251429	0.15	217.391	0.01	1269.47	466.34	30	-1.13753	53.8117	0.0242894	0.0292228	0.0388845	0.96789
38	LTZ-PLGA	1.85714	57700	0	184.5	4.4	0.333333	0.2	10238.9	0	285.31	78.29	5	2.65916	0	0.0644298	0.125575	0.237689	0
38	LTZ-PLGA	1.85714	57700	0	184.5	4.4	0.333333	0.2	10238.9	0	285.31	78.29	5	2.65916	0.500928	0.0644298	0.125575	0.237689	0.114607
38	LTZ-PLGA	1.85714	57700	0	184.5	4.4	0.333333	0.2	10238.9	0	285.31	78.29	5	2.65916	0.946197	0.0644298	0.125575	0.237689	0.253933
38	LTZ-PLGA	1.85714	57700	0	184.5	4.4	0.333333	0.2	10238.9	0	285.31	78.29	5	2.65916	1.50278	0.0644298	0.125575	0.237689	0.31236
38	LTZ-PLGA	1.85714	57700	0	184.5	4.4	0.333333	0.2	10238.9	0	285.31	78.29	5	2.65916	2.05937	0.0644298	0.125575	0.237689	0.438202
38	LTZ-PLGA	1.85714	57700	0	184.5	4.4	0.333333	0.2	10238.9	0	285.31	78.29	5	2.65916	2.44898	0.0644298	0.125575	0.237689	0.465169
38	LTZ-PLGA	1.85714	57700	0	184.5	4.4	0.333333	0.2	10238.9	0	285.31	78.29	5	2.65916	2.89425	0.0644298	0.125575	0.237689	0.478652
38	LTZ-PLGA	1.85714	57700	0	184.5	4.4	0.333333	0.2	10238.9	0	285.31	78.29	5	2.65916	3.67347	0.0644298	0.125575	0.237689	0.498876
38	LTZ-PLGA	1.85714	57700	0	184.5	4.4	0.333333	0.2	10238.9	0	285.31	78.29	5	2.65916	4.11874	0.0644298	0.125575	0.237689	0.51236
38	LTZ-PLGA	1.85714	57700	0	184.5	4.4	0.333333	0.2	10238.9	0	285.31	78.29	5	2.65916	6.06679	0.0644298	0.125575	0.237689	0.539326
38	LTZ-PLGA	1.85714	57700	0	184.5	4.4	0.333333	0.2	10238.9	0	285.31	78.29	5	2.65916	8.29314	0.0644298	0.125575	0.237689	0.570787
38	LTZ-PLGA	1.85714	57700	0	184.5	4.4	0.333333	0.2	10238.9	0	285.31	78.29	5	2.65916	9.96289	0.0644298	0.125575	0.237689	0.606742
38	LTZ-PLGA	1.85714	57700	0	184.5	4.4	0.333333	0.2	10238.9	0	285.31	78.29	5	2.65916	12.0223	0.0644298	0.125575	0.237689	0.624719
38	LTZ-PLGA	1.85714	57700	0	184.5	4.4	0.333333	0.2	10238.9	0	285.31	78.29	5	2.65916	13.9703	0.0644298	0.125575	0.237689	0.678652
38	LTZ-PLGA	1.85714	57700	0	184.5	4.4	0.333333	0.2	10238.9	0	285.31	78.29	5	2.65916	17.9777	0.0644298	0.125575	0.237689	0.737079
38	LTZ-PLGA	1.85714	57700	0	184.5	4.4	0.333333	0.2	10238.9	0	285.31	78.29	5	2.65916	20.1484	0.0644298	0.125575	0.237689	0.788764
38	LTZ-PLGA	1.85714	57700	0	184.5	4.4	0.333333	0.2	10238.9	0	285.31	78.29	5	2.65916	22.1521	0.0644298	0.125575	0.237689	0.862921
38	LTZ-PLGA	1.85714	57700	0	184.5	4.4	0.333333	0.2	10238.9	0	285.31	78.29	5	2.65916	24.0445	0.0644298	0.125575	0.237689	0.88764
38	LTZ-PLGA	1.85714	57700	0	184.5	4.4	0.333333	0.2	10238.9	0	285.31	78.29	5	2.65916	29.8887	0.0644298	0.125575	0.237689	0.901124
39	LTZ-PLGA	1.85714	57700	0	184.5	4.4	0.25	0.166667	7117.44	0	285.31	78.29	5	2.65916	0	0.0342995	0.0732156	0.143249	0
39	LTZ-PLGA	1.85714	57700	0	184.5	4.4	0.25	0.166667	7117.44	0	285.31	78.29	5	2.65916	0.556586	0.0342995	0.0732156	0.143249	0.0629213
39	LTZ-PLGA	1.85714	57700	0	184.5	4.4	0.25	0.166667	7117.44	0	285.31	78.29	5	2.65916	0.946197	0.0342995	0.0732156	0.143249	0.141573
39	LTZ-PLGA	1.85714	57700	0	184.5	4.4	0.25	0.166667	7117.44	0	285.31	78.29	5	2.65916	1.39147	0.0342995	0.0732156	0.143249	0.202247
39	LTZ-PLGA	1.85714	57700	0	184.5	4.4	0.25	0.166667	7117.44	0	285.31	78.29	5	2.65916	2.00371	0.0342995	0.0732156	0.143249	0.247191
39	LTZ-PLGA	1.85714	57700	0	184.5	4.4	0.25	0.166667	7117.44	0	285.31	78.29	5	2.65916	2.61596	0.0342995	0.0732156	0.143249	0.294382
39	LTZ-PLGA	1.85714	57700	0	184.5	4.4	0.25	0.166667	7117.44	0	285.31	78.29	5	2.65916	3.00557	0.0342995	0.0732156	0.143249	0.325843
39	LTZ-PLGA	1.85714	57700	0	184.5	4.4	0.25	0.166667	7117.44	0	285.31	78.29	5	2.65916	3.61781	0.0342995	0.0732156	0.143249	0.341573
39	LTZ-PLGA	1.85714	57700	0	184.5	4.4	0.25	0.166667	7117.44	0	285.31	78.29	5	2.65916	4.11874	0.0342995	0.0732156	0.143249	0.370787
39	LTZ-PLGA	1.85714	57700	0	184.5	4.4	0.25	0.166667	7117.44	0	285.31	78.29	5	2.65916	5.95547	0.0342995	0.0732156	0.143249	0.395506
39	LTZ-PLGA	1.85714	57700	0	184.5	4.4	0.25	0.166667	7117.44	0	285.31	78.29	5	2.65916	8.12616	0.0342995	0.0732156	0.143249	0.424719
39	LTZ-PLGA	1.85714	57700	0	184.5	4.4	0.25	0.166667	7117.44	0	285.31	78.29	5	2.65916	9.85158	0.0342995	0.0732156	0.143249	0.462921
39	LTZ-PLGA	1.85714	57700	0	184.5	4.4	0.25	0.166667	7117.44	0	285.31	78.29	5	2.65916	12.3562	0.0342995	0.0732156	0.143249	0.492135
39	LTZ-PLGA	1.85714	57700	0	184.5	4.4	0.25	0.166667	7117.44	0	285.31	78.29	5	2.65916	14.026	0.0342995	0.0732156	0.143249	0.523596
39	LTZ-PLGA	1.85714	57700	0	184.5	4.4	0.25	0.166667	7117.44	0	285.31	78.29	5	2.65916	17.9221	0.0342995	0.0732156	0.143249	0.564045
39	LTZ-PLGA	1.85714	57700	0	184.5	4.4	0.25	0.166667	7117.44	0	285.31	78.29	5	2.65916	20.0371	0.0342995	0.0732156	0.143249	0.620225
39	LTZ-PLGA	1.85714	57700	0	184.5	4.4	0.25	0.166667	7117.44	0	285.31	78.29	5	2.65916	21.9295	0.0342995	0.0732156	0.143249	0.674157
39	LTZ-PLGA	1.85714	57700	0	184.5	4.4	0.25	0.166667	7117.44	0	285.31	78.29	5	2.65916	23.9889	0.0342995	0.0732156	0.143249	0.685393
39	LTZ-PLGA	1.85714	57700	0	184.5	4.4	0.25	0.166667	7117.44	0	285.31	78.29	5	2.65916	29.833	0.0342995	0.0732156	0.143249	0.710112
40	LTZ-PLGA	1.85714	57700	0	184.5	4.4	0.2	0.140893	5870.84	0	285.31	78.29	5	2.65916	0	0.0149105	0.0270133	0.0532526	0
40	LTZ-PLGA	1.85714	57700	0	184.5	4.4	0.2	0.140893	5870.84	0	285.31	78.29	5	2.65916	0.278293	0.0149105	0.0270133	0.0532526	0.0202247
40	LTZ-PLGA	1.85714	57700	0	184.5	4.4	0.2	0.140893	5870.84	0	285.31	78.29	5	2.65916	1.39147	0.0149105	0.0270133	0.0532526	0.0786517
40	LTZ-PLGA	1.85714	57700	0	184.5	4.4	0.2	0.140893	5870.84	0	285.31	78.29	5	2.65916	2.05937	0.0149105	0.0270133	0.0532526	0.110112
40	LTZ-PLGA	1.85714	57700	0	184.5	4.4	0.2	0.140893	5870.84	0	285.31	78.29	5	2.65916	2.50464	0.0149105	0.0270133	0.0532526	0.152809
40	LTZ-PLGA	1.85714	57700	0	184.5	4.4	0.2	0.140893	5870.84	0	285.31	78.29	5	2.65916	3.00557	0.0149105	0.0270133	0.0532526	0.213483
40	LTZ-PLGA	1.85714	57700	0	184.5	4.4	0.2	0.140893	5870.84	0	285.31	78.29	5	2.65916	3.33952	0.0149105	0.0270133	0.0532526	0.251685
40	LTZ-PLGA	1.85714	57700	0	184.5	4.4	0.2	0.140893	5870.84	0	285.31	78.29	5	2.65916	3.78479	0.0149105	0.0270133	0.0532526	0.269663
40	LTZ-PLGA	1.85714	57700	0	184.5	4.4	0.2	0.140893	5870.84	0	285.31	78.29	5	2.65916	6.06679	0.0149105	0.0270133	0.0532526	0.316854
40	LTZ-PLGA	1.85714	57700	0	184.5	4.4	0.2	0.140893	5870.84	0	285.31	78.29	5	2.65916	8.0705	0.0149105	0.0270133	0.0532526	0.341573
40	LTZ-PLGA	1.85714	57700	0	184.5	4.4	0.2	0.140893	5870.84	0	285.31	78.29	5	2.65916	10.2412	0.0149105	0.0270133	0.0532526	0.375281
40	LTZ-PLGA	1.85714	57700	0	184.5	4.4	0.2	0.140893	5870.84	0	285.31	78.29	5	2.65916	11.9666	0.0149105	0.0270133	0.0532526	0.4
40	LTZ-PLGA	1.85714	57700	0	184.5	4.4	0.2	0.140893	5870.84	0	285.31	78.29	5	2.65916	14.1373	0.0149105	0.0270133	0.0532526	0.41573
40	LTZ-PLGA	1.85714	57700	0	184.5	4.4	0.2	0.140893	5870.84	0	285.31	78.29	5	2.65916	17.8664	0.0149105	0.0270133	0.0532526	0.460674
40	LTZ-PLGA	1.85714	57700	0	184.5	4.4	0.2	0.140893	5870.84	0	285.31	78.29	5	2.65916	19.9258	0.0149105	0.0270133	0.0532526	0.485393
40	LTZ-PLGA	1.85714	57700	0	184.5	4.4	0.2	0.140893	5870.84	0	285.31	78.29	5	2.65916	21.8738	0.0149105	0.0270133	0.0532526	0.505618
40	LTZ-PLGA	1.85714	57700	0	184.5	4.4	0.2	0.140893	5870.84	0	285.31	78.29	5	2.65916	23.8776	0.0149105	0.0270133	0.0532526	0.521348
40	LTZ-PLGA	1.85714	57700	0	184.5	4.4	0.2	0.140893	5870.84	0	285.31	78.29	5	2.65916	29.9443	0.0149105	0.0270133	0.0532526	0.537079
41	LTZ-PLGA	1.85714	57700	0	184.5	4.4	0.166667	0.122807	4278.99	0	285.31	78.29	5	2.65916	0	0.0100381	0.0236824	0.0499688	0
41	LTZ-PLGA	1.85714	57700	0	184.5	4.4	0.166667	0.122807	4278.99	0	285.31	78.29	5	2.65916	0.222635	0.0100381	0.0236824	0.0499688	0.00449438
41	LTZ-PLGA	1.85714	57700	0	184.5	4.4	0.166667	0.122807	4278.99	0	285.31	78.29	5	2.65916	0.556586	0.0100381	0.0236824	0.0499688	0.0224719
41	LTZ-PLGA	1.85714	57700	0	184.5	4.4	0.166667	0.122807	4278.99	0	285.31	78.29	5	2.65916	1.00186	0.0100381	0.0236824	0.0499688	0.0561798
41	LTZ-PLGA	1.85714	57700	0	184.5	4.4	0.166667	0.122807	4278.99	0	285.31	78.29	5	2.65916	1.6141	0.0100381	0.0236824	0.0499688	0.0786517
41	LTZ-PLGA	1.85714	57700	0	184.5	4.4	0.166667	0.122807	4278.99	0	285.31	78.29	5	2.65916	2.33766	0.0100381	0.0236824	0.0499688	0.130337
41	LTZ-PLGA	1.85714	57700	0	184.5	4.4	0.166667	0.122807	4278.99	0	285.31	78.29	5	2.65916	2.72727	0.0100381	0.0236824	0.0499688	0.18427
41	LTZ-PLGA	1.85714	57700	0	184.5	4.4	0.166667	0.122807	4278.99	0	285.31	78.29	5	2.65916	3.39518	0.0100381	0.0236824	0.0499688	0.222472
41	LTZ-PLGA	1.85714	57700	0	184.5	4.4	0.166667	0.122807	4278.99	0	285.31	78.29	5	2.65916	4.23006	0.0100381	0.0236824	0.0499688	0.242697
41	LTZ-PLGA	1.85714	57700	0	184.5	4.4	0.166667	0.122807	4278.99	0	285.31	78.29	5	2.65916	5.89981	0.0100381	0.0236824	0.0499688	0.262921
41	LTZ-PLGA	1.85714	57700	0	184.5	4.4	0.166667	0.122807	4278.99	0	285.31	78.29	5	2.65916	7.90353	0.0100381	0.0236824	0.0499688	0.280899
41	LTZ-PLGA	1.85714	57700	0	184.5	4.4	0.166667	0.122807	4278.99	0	285.31	78.29	5	2.65916	9.90724	0.0100381	0.0236824	0.0499688	0.296629
41	LTZ-PLGA	1.85714	57700	0	184.5	4.4	0.166667	0.122807	4278.99	0	285.31	78.29	5	2.65916	11.9109	0.0100381	0.0236824	0.0499688	0.307865
41	LTZ-PLGA	1.85714	57700	0	184.5	4.4	0.166667	0.122807	4278.99	0	285.31	78.29	5	2.65916	13.9147	0.0100381	0.0236824	0.0499688	0.319101
41	LTZ-PLGA	1.85714	57700	0	184.5	4.4	0.166667	0.122807	4278.99	0	285.31	78.29	5	2.65916	18.0334	0.0100381	0.0236824	0.0499688	0.332584
41	LTZ-PLGA	1.85714	57700	0	184.5	4.4	0.166667	0.122807	4278.99	0	285.31	78.29	5	2.65916	19.9258	0.0100381	0.0236824	0.0499688	0.348315
41	LTZ-PLGA	1.85714	57700	0	184.5	4.4	0.166667	0.122807	4278.99	0	285.31	78.29	5	2.65916	21.8182	0.0100381	0.0236824	0.0499688	0.355056
41	LTZ-PLGA	1.85714	57700	0	184.5	4.4	0.166667	0.122807	4278.99	0	285.31	78.29	5	2.65916	23.8219	0.0100381	0.0236824	0.0499688	0.364045
41	LTZ-PLGA	1.85714	57700	0	184.5	4.4	0.166667	0.122807	4278.99	0	285.31	78.29	5	2.65916	29.8887	0.0100381	0.0236824	0.0499688	0.368539
120	PRC-PLGA	1	40000	0	199	4.76	0.2	0.0533	73.8916	0	331.353	99.6	8	1.581	0	0.043205	0.0600671	0.089259	0
120	PRC-PLGA	1	40000	0	199	4.76	0.2	0.0533	73.8916	0	331.353	99.6	8	1.581	0.100766	0.043205	0.0600671	0.089259	0.057309
120	PRC-PLGA	1	40000	0	199	4.76	0.2	0.0533	73.8916	0	331.353	99.6	8	1.581	0.944351	0.043205	0.0600671	0.089259	0.0910643
120	PRC-PLGA	1	40000	0	199	4.76	0.2	0.0533	73.8916	0	331.353	99.6	8	1.581	2.10539	0.043205	0.0600671	0.089259	0.124837
120	PRC-PLGA	1	40000	0	199	4.76	0.2	0.0533	73.8916	0	331.353	99.6	8	1.581	3.26733	0.043205	0.0600671	0.089259	0.148498
120	PRC-PLGA	1	40000	0	199	4.76	0.2	0.0533	73.8916	0	331.353	99.6	8	1.581	5.1703	0.043205	0.0600671	0.089259	0.16883
120	PRC-PLGA	1	40000	0	199	4.76	0.2	0.0533	73.8916	0	331.353	99.6	8	1.581	6.12089	0.043205	0.0600671	0.089259	0.189108
120	PRC-PLGA	1	40000	0	199	4.76	0.2	0.0533	73.8916	0	331.353	99.6	8	1.581	8.34102	0.043205	0.0600671	0.089259	0.212828
120	PRC-PLGA	1	40000	0	199	4.76	0.2	0.0533	73.8916	0	331.353	99.6	8	1.581	10.56	0.043205	0.0600671	0.089259	0.250031
120	PRC-PLGA	1	40000	0	199	4.76	0.2	0.0533	73.8916	0	331.353	99.6	8	1.581	12.3586	0.043205	0.0600671	0.089259	0.253503
120	PRC-PLGA	1	40000	0	199	4.76	0.2	0.0533	73.8916	0	331.353	99.6	8	1.581	14.0493	0.043205	0.0600671	0.089259	0.280565
120	PRC-PLGA	1	40000	0	199	4.76	0.2	0.0533	73.8916	0	331.353	99.6	8	1.581	15.3177	0.043205	0.0600671	0.089259	0.29749
120	PRC-PLGA	1	40000	0	199	4.76	0.2	0.0533	73.8916	0	331.353	99.6	8	1.581	18.5951	0.043205	0.0600671	0.089259	0.331382
120	PRC-PLGA	1	40000	0	199	4.76	0.2	0.0533	73.8916	0	331.353	99.6	8	1.581	21.2376	0.043205	0.0600671	0.089259	0.365238
120	PRC-PLGA	1	40000	0	199	4.76	0.2	0.0533	73.8916	0	331.353	99.6	8	1.581	22.6112	0.043205	0.0600671	0.089259	0.388911
120	PRC-PLGA	1	40000	0	199	4.76	0.2	0.0533	73.8916	0	331.353	99.6	8	1.581	25.7769	0.043205	0.0600671	0.089259	0.490212
120	PRC-PLGA	1	40000	0	199	4.76	0.2	0.0533	73.8916	0	331.353	99.6	8	1.581	28.1947	0.043205	0.0600671	0.089259	0.67237
120	PRC-PLGA	1	40000	0	199	4.76	0.2	0.0533	73.8916	0	331.353	99.6	8	1.581	29.351	0.043205	0.0600671	0.089259	0.760076
120	PRC-PLGA	1	40000	0	199	4.76	0.2	0.0533	73.8916	0	331.353	99.6	8	1.581	29.8732	0.043205	0.0600671	0.089259	0.837633
120	PRC-PLGA	1	40000	0	199	4.76	0.2	0.0533	73.8916	0	331.353	99.6	8	1.581	31.4528	0.043205	0.0600671	0.089259	0.925363
120	PRC-PLGA	1	40000	0	199	4.76	0.2	0.0533	73.8916	0	331.353	99.6	8	1.581	32.6135	0.043205	0.0600671	0.089259	0.962506
120	PRC-PLGA	1	40000	0	199	4.76	0.2	0.0533	73.8916	0	331.353	99.6	8	1.581	33.6702	0.043205	0.0600671	0.089259	0.97942
120	PRC-PLGA	1	40000	0	199	4.76	0.2	0.0533	73.8916	0	331.353	99.6	8	1.581	35.1517	0.043205	0.0600671	0.089259	0.979503
120	PRC-PLGA	1	40000	0	199	4.76	0.2	0.0533	73.8916	0	331.353	99.6	8	1.581	37.0553	0.043205	0.0600671	0.089259	0.993093
120	PRC-PLGA	1	40000	0	199	4.76	0.2	0.0533	73.8916	0	331.353	99.6	8	1.581	40.0185	0.043205	0.0600671	0.089259	0.989889
120	PRC-PLGA	1	40000	0	199	4.76	0.2	0.0533	73.8916	0	331.353	99.6	8	1.581	42.1346	0.043205	0.0600671	0.089259	0.993378
120	PRC-PLGA	1	40000	0	199	4.76	0.2	0.0533	73.8916	0	331.353	99.6	8	1.581	47.6366	0.043205	0.0600671	0.089259	1.00043
121	PRC-PLGA	1	40000	0	199	6.3	0.2	0.052	117.647	0	331.353	99.6	8	1.581	0	0.0168266	0.0339069	0.0661139	0
121	PRC-PLGA	1	40000	0	199	6.3	0.2	0.052	117.647	0	331.353	99.6	8	1.581	0.217277	0.0168266	0.0339069	0.0661139	0.0142921
121	PRC-PLGA	1	40000	0	199	6.3	0.2	0.052	117.647	0	331.353	99.6	8	1.581	0.978397	0.0168266	0.0339069	0.0661139	0.0571946
121	PRC-PLGA	1	40000	0	199	6.3	0.2	0.052	117.647	0	331.353	99.6	8	1.581	1.19437	0.0168266	0.0339069	0.0661139	0.0857789
121	PRC-PLGA	1	40000	0	199	6.3	0.2	0.052	117.647	0	331.353	99.6	8	1.581	2.06511	0.0168266	0.0339069	0.0661139	0.125116
121	PRC-PLGA	1	40000	0	199	6.3	0.2	0.052	117.647	0	331.353	99.6	8	1.581	3.04611	0.0168266	0.0339069	0.0661139	0.153746
121	PRC-PLGA	1	40000	0	199	6.3	0.2	0.052	117.647	0	331.353	99.6	8	1.581	5.33857	0.0168266	0.0339069	0.0661139	0.182454
121	PRC-PLGA	1	40000	0	199	6.3	0.2	0.052	117.647	0	331.353	99.6	8	1.581	6.53945	0.0168266	0.0339069	0.0661139	0.196811
121	PRC-PLGA	1	40000	0	199	6.3	0.2	0.052	117.647	0	331.353	99.6	8	1.581	7.95566	0.0168266	0.0339069	0.0661139	0.246896
121	PRC-PLGA	1	40000	0	199	6.3	0.2	0.052	117.647	0	331.353	99.6	8	1.581	10.1395	0.0168266	0.0339069	0.0661139	0.268454
121	PRC-PLGA	1	40000	0	199	6.3	0.2	0.052	117.647	0	331.353	99.6	8	1.581	11.5573	0.0168266	0.0339069	0.0661139	0.300681
121	PRC-PLGA	1	40000	0	199	6.3	0.2	0.052	117.647	0	331.353	99.6	8	1.581	13.9587	0.0168266	0.0339069	0.0661139	0.332967
121	PRC-PLGA	1	40000	0	199	6.3	0.2	0.052	117.647	0	331.353	99.6	8	1.581	15.815	0.0168266	0.0339069	0.0661139	0.350935
121	PRC-PLGA	1	40000	0	199	6.3	0.2	0.052	117.647	0	331.353	99.6	8	1.581	19.1988	0.0168266	0.0339069	0.0661139	0.397565
121	PRC-PLGA	1	40000	0	199	6.3	0.2	0.052	117.647	0	331.353	99.6	8	1.581	20.8355	0.0168266	0.0339069	0.0661139	0.426234
121	PRC-PLGA	1	40000	0	199	6.3	0.2	0.052	117.647	0	331.353	99.6	8	1.581	22.9078	0.0168266	0.0339069	0.0661139	0.472786
121	PRC-PLGA	1	40000	0	199	6.3	0.2	0.052	117.647	0	331.353	99.6	8	1.581	25.9597	0.0168266	0.0339069	0.0661139	0.562253
121	PRC-PLGA	1	40000	0	199	6.3	0.2	0.052	117.647	0	331.353	99.6	8	1.581	27.8046	0.0168266	0.0339069	0.0661139	0.70522
121	PRC-PLGA	1	40000	0	199	6.3	0.2	0.052	117.647	0	331.353	99.6	8	1.581	28.7791	0.0168266	0.0339069	0.0661139	0.805278
121	PRC-PLGA	1	40000	0	199	6.3	0.2	0.052	117.647	0	331.353	99.6	8	1.581	29.8655	0.0168266	0.0339069	0.0661139	0.876771
121	PRC-PLGA	1	40000	0	199	6.3	0.2	0.052	117.647	0	331.353	99.6	8	1.581	31.2801	0.0168266	0.0339069	0.0661139	0.944713
121	PRC-PLGA	1	40000	0	199	6.3	0.2	0.052	117.647	0	331.353	99.6	8	1.581	32.4797	0.0168266	0.0339069	0.0661139	0.973355
121	PRC-PLGA	1	40000	0	199	6.3	0.2	0.052	117.647	0	331.353	99.6	8	1.581	33.7898	0.0168266	0.0339069	0.0661139	0.987719
121	PRC-PLGA	1	40000	0	199	6.3	0.2	0.052	117.647	0	331.353	99.6	8	1.581	34.991	0.0168266	0.0339069	0.0661139	0.998505
121	PRC-PLGA	1	40000	0	199	6.3	0.2	0.052	117.647	0	331.353	99.6	8	1.581	36.9579	0.0168266	0.0339069	0.0661139	1.00219
121	PRC-PLGA	1	40000	0	199	6.3	0.2	0.052	117.647	0	331.353	99.6	8	1.581	39.6901	0.0168266	0.0339069	0.0661139	1.00236
121	PRC-PLGA	1	40000	0	199	6.3	0.2	0.052	117.647	0	331.353	99.6	8	1.581	41.8756	0.0168266	0.0339069	0.0661139	1.00606
121	PRC-PLGA	1	40000	0	199	6.3	0.2	0.052	117.647	0	331.353	99.6	8	1.581	47.9958	0.0168266	0.0339069	0.0661139	1.00642
122	PRC-PLGA	1	40000	0	199	6.3	0.2	0.047	202.703	0	331.353	99.6	8	1.581	0	0.0203182	0.0452213	0.0903385	0
122	PRC-PLGA	1	40000	0	199	6.3	0.2	0.047	202.703	0	331.353	99.6	8	1.581	0.441176	0.0203182	0.0452213	0.0903385	0.0213846
122	PRC-PLGA	1	40000	0	199	6.3	0.2	0.047	202.703	0	331.353	99.6	8	1.581	0.882353	0.0203182	0.0452213	0.0903385	0.0961883
122	PRC-PLGA	1	40000	0	199	6.3	0.2	0.047	202.703	0	331.353	99.6	8	1.581	1.65441	0.0203182	0.0452213	0.0903385	0.135403
122	PRC-PLGA	1	40000	0	199	6.3	0.2	0.047	202.703	0	331.353	99.6	8	1.581	2.42647	0.0203182	0.0452213	0.0903385	0.185301
122	PRC-PLGA	1	40000	0	199	6.3	0.2	0.047	202.703	0	331.353	99.6	8	1.581	3.86029	0.0203182	0.0452213	0.0903385	0.235237
122	PRC-PLGA	1	40000	0	199	6.3	0.2	0.047	202.703	0	331.353	99.6	8	1.581	5.51471	0.0203182	0.0452213	0.0903385	0.285187
122	PRC-PLGA	1	40000	0	199	6.3	0.2	0.047	202.703	0	331.353	99.6	8	1.581	6.61765	0.0203182	0.0452213	0.0903385	0.306618
122	PRC-PLGA	1	40000	0	199	6.3	0.2	0.047	202.703	0	331.353	99.6	8	1.581	8.71324	0.0203182	0.0452213	0.0903385	0.363715
122	PRC-PLGA	1	40000	0	199	6.3	0.2	0.047	202.703	0	331.353	99.6	8	1.581	10.9191	0.0203182	0.0452213	0.0903385	0.42082
122	PRC-PLGA	1	40000	0	199	6.3	0.2	0.047	202.703	0	331.353	99.6	8	1.581	13.7868	0.0203182	0.0452213	0.0903385	0.460159
122	PRC-PLGA	1	40000	0	199	6.3	0.2	0.047	202.703	0	331.353	99.6	8	1.581	15.1103	0.0203182	0.0452213	0.0903385	0.495846
122	PRC-PLGA	1	40000	0	199	6.3	0.2	0.047	202.703	0	331.353	99.6	8	1.581	16.5441	0.0203182	0.0452213	0.0903385	0.517296
122	PRC-PLGA	1	40000	0	199	6.3	0.2	0.047	202.703	0	331.353	99.6	8	1.581	20.0735	0.0203182	0.0452213	0.0903385	0.578039
122	PRC-PLGA	1	40000	0	199	6.3	0.2	0.047	202.703	0	331.353	99.6	8	1.581	21.8382	0.0203182	0.0452213	0.0903385	0.631557
122	PRC-PLGA	1	40000	0	199	6.3	0.2	0.047	202.703	0	331.353	99.6	8	1.581	23.7132	0.0203182	0.0452213	0.0903385	0.670837
122	PRC-PLGA	1	40000	0	199	6.3	0.2	0.047	202.703	0	331.353	99.6	8	1.581	26.6912	0.0203182	0.0452213	0.0903385	0.760034
122	PRC-PLGA	1	40000	0	199	6.3	0.2	0.047	202.703	0	331.353	99.6	8	1.581	28.6765	0.0203182	0.0452213	0.0903385	0.866977
122	PRC-PLGA	1	40000	0	199	6.3	0.2	0.047	202.703	0	331.353	99.6	8	1.581	29.6691	0.0203182	0.0452213	0.0903385	0.906205
122	PRC-PLGA	1	40000	0	199	6.3	0.2	0.047	202.703	0	331.353	99.6	8	1.581	30.5515	0.0203182	0.0452213	0.0903385	0.938305
122	PRC-PLGA	1	40000	0	199	6.3	0.2	0.047	202.703	0	331.353	99.6	8	1.581	32.0956	0.0203182	0.0452213	0.0903385	0.963323
122	PRC-PLGA	1	40000	0	199	6.3	0.2	0.047	202.703	0	331.353	99.6	8	1.581	33.75	0.0203182	0.0452213	0.0903385	0.974103
122	PRC-PLGA	1	40000	0	199	6.3	0.2	0.047	202.703	0	331.353	99.6	8	1.581	35.8456	0.0203182	0.0452213	0.0903385	0.98491
122	PRC-PLGA	1	40000	0	199	6.3	0.2	0.047	202.703	0	331.353	99.6	8	1.581	37.8309	0.0203182	0.0452213	0.0903385	0.988589
122	PRC-PLGA	1	40000	0	199	6.3	0.2	0.047	202.703	0	331.353	99.6	8	1.581	41.0294	0.0203182	0.0452213	0.0903385	0.9959
122	PRC-PLGA	1	40000	0	199	6.3	0.2	0.047	202.703	0	331.353	99.6	8	1.581	42.6838	0.0203182	0.0452213	0.0903385	0.999559
122	PRC-PLGA	1	40000	0	199	6.3	0.2	0.047	202.703	0	331.353	99.6	8	1.581	48.75	0.0203182	0.0452213	0.0903385	1.0106
123	PRC-PLGA	1	40000	0	199	6.3	0.2	0.0538	431.655	0	331.353	99.6	8	1.581	0	0.0886348	0.174647	0.303051	0
123	PRC-PLGA	1	40000	0	199	6.3	0.2	0.0538	431.655	0	331.353	99.6	8	1.581	0.11583	0.0886348	0.174647	0.303051	0.0191767
123	PRC-PLGA	1	40000	0	199	6.3	0.2	0.0538	431.655	0	331.353	99.6	8	1.581	0.810811	0.0886348	0.174647	0.303051	0.27609
123	PRC-PLGA	1	40000	0	199	6.3	0.2	0.0538	431.655	0	331.353	99.6	8	1.581	1.27413	0.0886348	0.174647	0.303051	0.333628
123	PRC-PLGA	1	40000	0	199	6.3	0.2	0.0538	431.655	0	331.353	99.6	8	1.581	1.62162	0.0886348	0.174647	0.303051	0.387324
123	PRC-PLGA	1	40000	0	199	6.3	0.2	0.0538	431.655	0	331.353	99.6	8	1.581	2.77992	0.0886348	0.174647	0.303051	0.502414
123	PRC-PLGA	1	40000	0	199	6.3	0.2	0.0538	431.655	0	331.353	99.6	8	1.581	3.93822	0.0886348	0.174647	0.303051	0.552328
123	PRC-PLGA	1	40000	0	199	6.3	0.2	0.0538	431.655	0	331.353	99.6	8	1.581	5.55985	0.0886348	0.174647	0.303051	0.617608
123	PRC-PLGA	1	40000	0	199	6.3	0.2	0.0538	431.655	0	331.353	99.6	8	1.581	6.25483	0.0886348	0.174647	0.303051	0.632988
123	PRC-PLGA	1	40000	0	199	6.3	0.2	0.0538	431.655	0	331.353	99.6	8	1.581	8.80309	0.0886348	0.174647	0.303051	0.709828
123	PRC-PLGA	1	40000	0	199	6.3	0.2	0.0538	431.655	0	331.353	99.6	8	1.581	10.5405	0.0886348	0.174647	0.303051	0.748277
123	PRC-PLGA	1	40000	0	199	6.3	0.2	0.0538	431.655	0	331.353	99.6	8	1.581	12.6255	0.0886348	0.174647	0.303051	0.794417
123	PRC-PLGA	1	40000	0	199	6.3	0.2	0.0538	431.655	0	331.353	99.6	8	1.581	15.2896	0.0886348	0.174647	0.303051	0.829092
123	PRC-PLGA	1	40000	0	199	6.3	0.2	0.0538	431.655	0	331.353	99.6	8	1.581	16.9112	0.0886348	0.174647	0.303051	0.848365
123	PRC-PLGA	1	40000	0	199	6.3	0.2	0.0538	431.655	0	331.353	99.6	8	1.581	19.8069	0.0886348	0.174647	0.303051	0.894556
123	PRC-PLGA	1	40000	0	199	6.3	0.2	0.0538	431.655	0	331.353	99.6	8	1.581	22.0077	0.0886348	0.174647	0.303051	0.913866
123	PRC-PLGA	1	40000	0	199	6.3	0.2	0.0538	431.655	0	331.353	99.6	8	1.581	24.0927	0.0886348	0.174647	0.303051	0.937003
123	PRC-PLGA	1	40000	0	199	6.3	0.2	0.0538	431.655	0	331.353	99.6	8	1.581	26.9884	0.0886348	0.174647	0.303051	0.964025
123	PRC-PLGA	1	40000	0	199	6.3	0.2	0.0538	431.655	0	331.353	99.6	8	1.581	28.7259	0.0886348	0.174647	0.303051	0.975637
123	PRC-PLGA	1	40000	0	199	6.3	0.2	0.0538	431.655	0	331.353	99.6	8	1.581	30.2317	0.0886348	0.174647	0.303051	0.991069
123	PRC-PLGA	1	40000	0	199	6.3	0.2	0.0538	431.655	0	331.353	99.6	8	1.581	31.7375	0.0886348	0.174647	0.303051	0.994999
123	PRC-PLGA	1	40000	0	199	6.3	0.2	0.0538	431.655	0	331.353	99.6	8	1.581	33.9382	0.0886348	0.174647	0.303051	1.00281
123	PRC-PLGA	1	40000	0	199	6.3	0.2	0.0538	431.655	0	331.353	99.6	8	1.581	35.5598	0.0886348	0.174647	0.303051	1.01058
123	PRC-PLGA	1	40000	0	199	6.3	0.2	0.0538	431.655	0	331.353	99.6	8	1.581	36.9498	0.0886348	0.174647	0.303051	1.01067
123	PRC-PLGA	1	40000	0	199	6.3	0.2	0.0538	431.655	0	331.353	99.6	8	1.581	40.4247	0.0886348	0.174647	0.303051	1.01472
123	PRC-PLGA	1	40000	0	199	6.3	0.2	0.0538	431.655	0	331.353	99.6	8	1.581	42.6255	0.0886348	0.174647	0.303051	1.01486
123	PRC-PLGA	1	40000	0	199	6.3	0.2	0.0538	431.655	0	331.353	99.6	8	1.581	48.7645	0.0886348	0.174647	0.303051	1.01526
124	PRC-PLGA	1	40000	0	199	6.3	0.2	0.0605	78.9474	0	331.353	99.6	8	1.581	0	0.0131795	0.0329511	0.0664772	0
124	PRC-PLGA	1	40000	0	199	6.3	0.2	0.0605	78.9474	0	331.353	99.6	8	1.581	0.32082	0.0131795	0.0329511	0.0664772	0.0028947
124	PRC-PLGA	1	40000	0	199	6.3	0.2	0.0605	78.9474	0	331.353	99.6	8	1.581	0.634775	0.0131795	0.0329511	0.0664772	0.0485235
124	PRC-PLGA	1	40000	0	199	6.3	0.2	0.0605	78.9474	0	331.353	99.6	8	1.581	1.4311	0.0131795	0.0329511	0.0664772	0.091372
124	PRC-PLGA	1	40000	0	199	6.3	0.2	0.0605	78.9474	0	331.353	99.6	8	1.581	2.87228	0.0131795	0.0329511	0.0664772	0.120067
124	PRC-PLGA	1	40000	0	199	6.3	0.2	0.0605	78.9474	0	331.353	99.6	8	1.581	4.15327	0.0131795	0.0329511	0.0664772	0.145891
124	PRC-PLGA	1	40000	0	199	6.3	0.2	0.0605	78.9474	0	331.353	99.6	8	1.581	5.59719	0.0131795	0.0329511	0.0664772	0.157492
124	PRC-PLGA	1	40000	0	199	6.3	0.2	0.0605	78.9474	0	331.353	99.6	8	1.581	6.71892	0.0131795	0.0329511	0.0664772	0.174746
124	PRC-PLGA	1	40000	0	199	6.3	0.2	0.0605	78.9474	0	331.353	99.6	8	1.581	7.75941	0.0131795	0.0329511	0.0664772	0.197687
124	PRC-PLGA	1	40000	0	199	6.3	0.2	0.0605	78.9474	0	331.353	99.6	8	1.581	9.76282	0.0131795	0.0329511	0.0664772	0.226462
124	PRC-PLGA	1	40000	0	199	6.3	0.2	0.0605	78.9474	0	331.353	99.6	8	1.581	12.3289	0.0131795	0.0329511	0.0664772	0.252469
124	PRC-PLGA	1	40000	0	199	6.3	0.2	0.0605	78.9474	0	331.353	99.6	8	1.581	13.8509	0.0131795	0.0329511	0.0664772	0.278326
124	PRC-PLGA	1	40000	0	199	6.3	0.2	0.0605	78.9474	0	331.353	99.6	8	1.581	15.7758	0.0131795	0.0329511	0.0664772	0.295695
124	PRC-PLGA	1	40000	0	199	6.3	0.2	0.0605	78.9474	0	331.353	99.6	8	1.581	18.9041	0.0131795	0.0329511	0.0664772	0.321781
124	PRC-PLGA	1	40000	0	199	6.3	0.2	0.0605	78.9474	0	331.353	99.6	8	1.581	20.986	0.0131795	0.0329511	0.0664772	0.361964
124	PRC-PLGA	1	40000	0	199	6.3	0.2	0.0605	78.9474	0	331.353	99.6	8	1.581	22.9881	0.0131795	0.0329511	0.0664772	0.399286
124	PRC-PLGA	1	40000	0	199	6.3	0.2	0.0605	78.9474	0	331.353	99.6	8	1.581	25.9434	0.0131795	0.0329511	0.0664772	0.502271
124	PRC-PLGA	1	40000	0	199	6.3	0.2	0.0605	78.9474	0	331.353	99.6	8	1.581	28.1644	0.0131795	0.0329511	0.0664772	0.676377
124	PRC-PLGA	1	40000	0	199	6.3	0.2	0.0605	78.9474	0	331.353	99.6	8	1.581	29.2747	0.0131795	0.0329511	0.0664772	0.764854
124	PRC-PLGA	1	40000	0	199	6.3	0.2	0.0605	78.9474	0	331.353	99.6	8	1.581	30.1486	0.0131795	0.0329511	0.0664772	0.824807
124	PRC-PLGA	1	40000	0	199	6.3	0.2	0.0605	78.9474	0	331.353	99.6	8	1.581	31.5774	0.0131795	0.0329511	0.0664772	0.930424
124	PRC-PLGA	1	40000	0	199	6.3	0.2	0.0605	78.9474	0	331.353	99.6	8	1.581	32.7777	0.0131795	0.0329511	0.0664772	0.959085
124	PRC-PLGA	1	40000	0	199	6.3	0.2	0.0605	78.9474	0	331.353	99.6	8	1.581	34.541	0.0131795	0.0329511	0.0664772	0.982128
124	PRC-PLGA	1	40000	0	199	6.3	0.2	0.0605	78.9474	0	331.353	99.6	8	1.581	36.4678	0.0131795	0.0329511	0.0664772	0.988101
124	PRC-PLGA	1	40000	0	199	6.3	0.2	0.0605	78.9474	0	331.353	99.6	8	1.581	38.2348	0.0131795	0.0329511	0.0664772	0.988353
124	PRC-PLGA	1	40000	0	199	6.3	0.2	0.0605	78.9474	0	331.353	99.6	8	1.581	40.3227	0.0131795	0.0329511	0.0664772	0.991499
124	PRC-PLGA	1	40000	0	199	6.3	0.2	0.0605	78.9474	0	331.353	99.6	8	1.581	42.0094	0.0131795	0.0329511	0.0664772	0.991739
125	PRC-PLGA	1	40000	0	199	6.3	0.2	0.0523	179.104	0	331.353	99.6	8	1.581	0	0.0343782	0.0744598	0.138988	0
125	PRC-PLGA	1	40000	0	199	6.3	0.2	0.0523	179.104	0	331.353	99.6	8	1.581	0.318989	0.0343782	0.0744598	0.138988	0.0142905
125	PRC-PLGA	1	40000	0	199	6.3	0.2	0.0523	179.104	0	331.353	99.6	8	1.581	0.390156	0.0343782	0.0744598	0.138988	0.0712806
125	PRC-PLGA	1	40000	0	199	6.3	0.2	0.0523	179.104	0	331.353	99.6	8	1.581	0.862462	0.0343782	0.0744598	0.138988	0.131177
125	PRC-PLGA	1	40000	0	199	6.3	0.2	0.0523	179.104	0	331.353	99.6	8	1.581	2.29585	0.0343782	0.0744598	0.138988	0.208304
125	PRC-PLGA	1	40000	0	199	6.3	0.2	0.0523	179.104	0	331.353	99.6	8	1.581	3.17342	0.0343782	0.0744598	0.138988	0.245466
125	PRC-PLGA	1	40000	0	199	6.3	0.2	0.0523	179.104	0	331.353	99.6	8	1.581	5.01253	0.0343782	0.0744598	0.138988	0.29701
125	PRC-PLGA	1	40000	0	199	6.3	0.2	0.0523	179.104	0	331.353	99.6	8	1.581	6.21366	0.0343782	0.0744598	0.138988	0.319973
125	PRC-PLGA	1	40000	0	199	6.3	0.2	0.0523	179.104	0	331.353	99.6	8	1.581	7.97428	0.0343782	0.0744598	0.138988	0.36011
125	PRC-PLGA	1	40000	0	199	6.3	0.2	0.0523	179.104	0	331.353	99.6	8	1.581	10.2953	0.0343782	0.0744598	0.138988	0.411723
125	PRC-PLGA	1	40000	0	199	6.3	0.2	0.0523	179.104	0	331.353	99.6	8	1.581	11.8967	0.0343782	0.0744598	0.138988	0.44329
125	PRC-PLGA	1	40000	0	199	6.3	0.2	0.0523	179.104	0	331.353	99.6	8	1.581	13.8973	0.0343782	0.0744598	0.138988	0.489159
125	PRC-PLGA	1	40000	0	199	6.3	0.2	0.0523	179.104	0	331.353	99.6	8	1.581	15.8195	0.0343782	0.0744598	0.138988	0.523621
125	PRC-PLGA	1	40000	0	199	6.3	0.2	0.0523	179.104	0	331.353	99.6	8	1.581	18.9451	0.0343782	0.0744598	0.138988	0.566801
125	PRC-PLGA	1	40000	0	199	6.3	0.2	0.0523	179.104	0	331.353	99.6	8	1.581	20.9426	0.0343782	0.0744598	0.138988	0.632613
125	PRC-PLGA	1	40000	0	199	6.3	0.2	0.0523	179.104	0	331.353	99.6	8	1.581	22.6224	0.0343782	0.0744598	0.138988	0.675587
125	PRC-PLGA	1	40000	0	199	6.3	0.2	0.0523	179.104	0	331.353	99.6	8	1.581	25.7398	0.0343782	0.0744598	0.138988	0.770048
125	PRC-PLGA	1	40000	0	199	6.3	0.2	0.0523	179.104	0	331.353	99.6	8	1.581	27.8924	0.0343782	0.0744598	0.138988	0.87007
125	PRC-PLGA	1	40000	0	199	6.3	0.2	0.0523	179.104	0	331.353	99.6	8	1.581	29.3294	0.0343782	0.0744598	0.138988	0.924406
125	PRC-PLGA	1	40000	0	199	6.3	0.2	0.0523	179.104	0	331.353	99.6	8	1.581	30.6889	0.0343782	0.0744598	0.138988	0.961637
125	PRC-PLGA	1	40000	0	199	6.3	0.2	0.0523	179.104	0	331.353	99.6	8	1.581	32.3738	0.0343782	0.0744598	0.138988	0.973273
125	PRC-PLGA	1	40000	0	199	6.3	0.2	0.0523	179.104	0	331.353	99.6	8	1.581	34.5406	0.0343782	0.0744598	0.138988	0.984977
125	PRC-PLGA	1	40000	0	199	6.3	0.2	0.0523	179.104	0	331.353	99.6	8	1.581	36.3071	0.0343782	0.0744598	0.138988	0.988078
125	PRC-PLGA	1	40000	0	199	6.3	0.2	0.0523	179.104	0	331.353	99.6	8	1.581	38.2339	0.0343782	0.0744598	0.138988	0.99405
125	PRC-PLGA	1	40000	0	199	6.3	0.2	0.0523	179.104	0	331.353	99.6	8	1.581	40.0803	0.0343782	0.0744598	0.138988	1.00001
125	PRC-PLGA	1	40000	0	199	6.3	0.2	0.0523	179.104	0	331.353	99.6	8	1.581	41.8469	0.0343782	0.0744598	0.138988	1.00311
126	PRC-PLGA	1	40000	0	199	6.3	0.2	0.0565	444.444	0	331.353	99.6	8	1.581	0	0.0272858	0.0855825	0.241466	0
126	PRC-PLGA	1	40000	0	199	6.3	0.2	0.0565	444.444	0	331.353	99.6	8	1.581	0.239585	0.0272858	0.0855825	0.241466	0.00858114
126	PRC-PLGA	1	40000	0	199	6.3	0.2	0.0565	444.444	0	331.353	99.6	8	1.581	0.550337	0.0272858	0.0855825	0.241466	0.0741525
126	PRC-PLGA	1	40000	0	199	6.3	0.2	0.0565	444.444	0	331.353	99.6	8	1.581	1.07367	0.0272858	0.0855825	0.241466	0.316392
126	PRC-PLGA	1	40000	0	199	6.3	0.2	0.0565	444.444	0	331.353	99.6	8	1.581	1.3858	0.0272858	0.0855825	0.241466	0.373417
126	PRC-PLGA	1	40000	0	199	6.3	0.2	0.0565	444.444	0	331.353	99.6	8	1.581	2.09769	0.0272858	0.0855825	0.241466	0.441894
126	PRC-PLGA	1	40000	0	199	6.3	0.2	0.0565	444.444	0	331.353	99.6	8	1.581	3.12674	0.0272858	0.0855825	0.241466	0.536058
126	PRC-PLGA	1	40000	0	199	6.3	0.2	0.0565	444.444	0	331.353	99.6	8	1.581	4.32375	0.0272858	0.0855825	0.241466	0.584662
126	PRC-PLGA	1	40000	0	199	6.3	0.2	0.0565	444.444	0	331.353	99.6	8	1.581	5.83929	0.0272858	0.0855825	0.241466	0.650404
126	PRC-PLGA	1	40000	0	199	6.3	0.2	0.0565	444.444	0	331.353	99.6	8	1.581	6.95827	0.0272858	0.0855825	0.241466	0.684752
126	PRC-PLGA	1	40000	0	199	6.3	0.2	0.0565	444.444	0	331.353	99.6	8	1.581	8.71706	0.0272858	0.0855825	0.241466	0.736284
126	PRC-PLGA	1	40000	0	199	6.3	0.2	0.0565	444.444	0	331.353	99.6	8	1.581	10.6397	0.0272858	0.0855825	0.241466	0.767897
126	PRC-PLGA	1	40000	0	199	6.3	0.2	0.0565	444.444	0	331.353	99.6	8	1.581	12.6408	0.0272858	0.0855825	0.241466	0.810917
126	PRC-PLGA	1	40000	0	199	6.3	0.2	0.0565	444.444	0	331.353	99.6	8	1.581	14.8044	0.0272858	0.0855825	0.241466	0.842565
126	PRC-PLGA	1	40000	0	199	6.3	0.2	0.0565	444.444	0	331.353	99.6	8	1.581	16.4884	0.0272858	0.0855825	0.241466	0.859899
126	PRC-PLGA	1	40000	0	199	6.3	0.2	0.0565	444.444	0	331.353	99.6	8	1.581	19.8572	0.0272858	0.0855825	0.241466	0.888869
126	PRC-PLGA	1	40000	0	199	6.3	0.2	0.0565	444.444	0	331.353	99.6	8	1.581	21.7817	0.0272858	0.0855825	0.241466	0.909086
126	PRC-PLGA	1	40000	0	199	6.3	0.2	0.0565	444.444	0	331.353	99.6	8	1.581	23.3849	0.0272858	0.0855825	0.241466	0.929257
126	PRC-PLGA	1	40000	0	199	6.3	0.2	0.0565	444.444	0	331.353	99.6	8	1.581	26.5127	0.0272858	0.0855825	0.241466	0.958193
126	PRC-PLGA	1	40000	0	199	6.3	0.2	0.0565	444.444	0	331.353	99.6	8	1.581	28.4399	0.0272858	0.0855825	0.241466	0.961316
126	PRC-PLGA	1	40000	0	199	6.3	0.2	0.0565	444.444	0	331.353	99.6	8	1.581	30.6875	0.0272858	0.0855825	0.241466	0.970183
126	PRC-PLGA	1	40000	0	199	6.3	0.2	0.0565	444.444	0	331.353	99.6	8	1.581	32.5335	0.0272858	0.0855825	0.241466	0.978993
126	PRC-PLGA	1	40000	0	199	6.3	0.2	0.0565	444.444	0	331.353	99.6	8	1.581	34.6213	0.0272858	0.0855825	0.241466	0.98214
126	PRC-PLGA	1	40000	0	199	6.3	0.2	0.0565	444.444	0	331.353	99.6	8	1.581	36.6284	0.0272858	0.0855825	0.241466	0.988124
126	PRC-PLGA	1	40000	0	199	6.3	0.2	0.0565	444.444	0	331.353	99.6	8	1.581	38.635	0.0272858	0.0855825	0.241466	0.996957
126	PRC-PLGA	1	40000	0	199	6.3	0.2	0.0565	444.444	0	331.353	99.6	8	1.581	40.241	0.0272858	0.0855825	0.241466	1.00003
126	PRC-PLGA	1	40000	0	199	6.3	0.2	0.0565	444.444	0	331.353	99.6	8	1.581	42.2489	0.0272858	0.0855825	0.241466	1.00032
45	PTX-PLA	0	106000	0	216.5	10.36	0.024	0.01032	10186.8	0	853.918	221.29	15	3.7357	0	0.0221841	0.0470818	0.110952	0
45	PTX-PLA	0	106000	0	216.5	10.36	0.024	0.01032	10186.8	0	853.918	221.29	15	3.7357	0.27654	0.0221841	0.0470818	0.110952	0.0255975
45	PTX-PLA	0	106000	0	216.5	10.36	0.024	0.01032	10186.8	0	853.918	221.29	15	3.7357	0.482658	0.0221841	0.0470818	0.110952	0.0511909
45	PTX-PLA	0	106000	0	216.5	10.36	0.024	0.01032	10186.8	0	853.918	221.29	15	3.7357	0.899105	0.0221841	0.0470818	0.110952	0.0814476
45	PTX-PLA	0	106000	0	216.5	10.36	0.024	0.01032	10186.8	0	853.918	221.29	15	3.7357	1.03106	0.0221841	0.0470818	0.110952	0.125641
45	PTX-PLA	0	106000	0	216.5	10.36	0.024	0.01032	10186.8	0	853.918	221.29	15	3.7357	2.22214	0.0221841	0.0470818	0.110952	0.155943
45	PTX-PLA	0	106000	0	216.5	10.36	0.024	0.01032	10186.8	0	853.918	221.29	15	3.7357	5.10008	0.0221841	0.0470818	0.110952	0.202622
45	PTX-PLA	0	106000	0	216.5	10.36	0.024	0.01032	10186.8	0	853.918	221.29	15	3.7357	6.92215	0.0221841	0.0470818	0.110952	0.246914
45	PTX-PLA	0	106000	0	216.5	10.36	0.024	0.01032	10186.8	0	853.918	221.29	15	3.7357	9.1574	0.0221841	0.0470818	0.110952	0.337742
45	PTX-PLA	0	106000	0	216.5	10.36	0.024	0.01032	10186.8	0	853.918	221.29	15	3.7357	13.0926	0.0221841	0.0470818	0.110952	0.379831
45	PTX-PLA	0	106000	0	216.5	10.36	0.024	0.01032	10186.8	0	853.918	221.29	15	3.7357	16.0395	0.0221841	0.0470818	0.110952	0.433491
45	PTX-PLA	0	106000	0	216.5	10.36	0.024	0.01032	10186.8	0	853.918	221.29	15	3.7357	22.0151	0.0221841	0.0470818	0.110952	0.485001
45	PTX-PLA	0	106000	0	216.5	10.36	0.024	0.01032	10186.8	0	853.918	221.29	15	3.7357	30.1024	0.0221841	0.0470818	0.110952	0.541285
158	PTX-PLA-co-PALA	0	9500	0.07	216.5	10.36	0.833333	0.3128	2.88889	0.5	853.918	221.29	15	3.7357	0	0.00957151	0.0153875	0.0238868	0
158	PTX-PLA-co-PALA	0	9500	0.07	216.5	10.36	0.833333	0.3128	2.88889	0.5	853.918	221.29	15	3.7357	0.0416667	0.00957151	0.0153875	0.0238868	0.00493576
158	PTX-PLA-co-PALA	0	9500	0.07	216.5	10.36	0.833333	0.3128	2.88889	0.5	853.918	221.29	15	3.7357	0.166667	0.00957151	0.0153875	0.0238868	0.00971122
158	PTX-PLA-co-PALA	0	9500	0.07	216.5	10.36	0.833333	0.3128	2.88889	0.5	853.918	221.29	15	3.7357	1	0.00957151	0.0153875	0.0238868	0.0230985
158	PTX-PLA-co-PALA	0	9500	0.07	216.5	10.36	0.833333	0.3128	2.88889	0.5	853.918	221.29	15	3.7357	2	0.00957151	0.0153875	0.0238868	0.0285353
158	PTX-PLA-co-PALA	0	9500	0.07	216.5	10.36	0.833333	0.3128	2.88889	0.5	853.918	221.29	15	3.7357	3	0.00957151	0.0153875	0.0238868	0.0308593
158	PTX-PLA-co-PALA	0	9500	0.07	216.5	10.36	0.833333	0.3128	2.88889	0.5	853.918	221.29	15	3.7357	4	0.00957151	0.0153875	0.0238868	0.0321365
158	PTX-PLA-co-PALA	0	9500	0.07	216.5	10.36	0.833333	0.3128	2.88889	0.5	853.918	221.29	15	3.7357	5	0.00957151	0.0153875	0.0238868	0.0355954
158	PTX-PLA-co-PALA	0	9500	0.07	216.5	10.36	0.833333	0.3128	2.88889	0.5	853.918	221.29	15	3.7357	6	0.00957151	0.0153875	0.0238868	0.0395072
158	PTX-PLA-co-PALA	0	9500	0.07	216.5	10.36	0.833333	0.3128	2.88889	0.5	853.918	221.29	15	3.7357	7	0.00957151	0.0153875	0.0238868	0.0413085
158	PTX-PLA-co-PALA	0	9500	0.07	216.5	10.36	0.833333	0.3128	2.88889	0.5	853.918	221.29	15	3.7357	8	0.00957151	0.0153875	0.0238868	0.0418368
158	PTX-PLA-co-PALA	0	9500	0.07	216.5	10.36	0.833333	0.3128	2.88889	0.5	853.918	221.29	15	3.7357	9	0.00957151	0.0153875	0.0238868	0.0433242
158	PTX-PLA-co-PALA	0	9500	0.07	216.5	10.36	0.833333	0.3128	2.88889	0.5	853.918	221.29	15	3.7357	10	0.00957151	0.0153875	0.0238868	0.0477806
158	PTX-PLA-co-PALA	0	9500	0.07	216.5	10.36	0.833333	0.3128	2.88889	0.5	853.918	221.29	15	3.7357	11	0.00957151	0.0153875	0.0238868	0.0492429
158	PTX-PLA-co-PALA	0	9500	0.07	216.5	10.36	0.833333	0.3128	2.88889	0.5	853.918	221.29	15	3.7357	12	0.00957151	0.0153875	0.0238868	0.0492576
158	PTX-PLA-co-PALA	0	9500	0.07	216.5	10.36	0.833333	0.3128	2.88889	0.5	853.918	221.29	15	3.7357	13	0.00957151	0.0153875	0.0238868	0.04975
158	PTX-PLA-co-PALA	0	9500	0.07	216.5	10.36	0.833333	0.3128	2.88889	0.5	853.918	221.29	15	3.7357	14	0.00957151	0.0153875	0.0238868	0.0507395
158	PTX-PLA-co-PALA	0	9500	0.07	216.5	10.36	0.833333	0.3128	2.88889	0.5	853.918	221.29	15	3.7357	15	0.00957151	0.0153875	0.0238868	0.0547036
158	PTX-PLA-co-PALA	0	9500	0.07	216.5	10.36	0.833333	0.3128	2.88889	0.5	853.918	221.29	15	3.7357	16	0.00957151	0.0153875	0.0238868	0.0562352
158	PTX-PLA-co-PALA	0	9500	0.07	216.5	10.36	0.833333	0.3128	2.88889	0.5	853.918	221.29	15	3.7357	17	0.00957151	0.0153875	0.0238868	0.0567428
158	PTX-PLA-co-PALA	0	9500	0.07	216.5	10.36	0.833333	0.3128	2.88889	0.5	853.918	221.29	15	3.7357	18	0.00957151	0.0153875	0.0238868	0.0567479
158	PTX-PLA-co-PALA	0	9500	0.07	216.5	10.36	0.833333	0.3128	2.88889	0.5	853.918	221.29	15	3.7357	19	0.00957151	0.0153875	0.0238868	0.0616965
158	PTX-PLA-co-PALA	0	9500	0.07	216.5	10.36	0.833333	0.3128	2.88889	0.5	853.918	221.29	15	3.7357	20	0.00957151	0.0153875	0.0238868	0.0628057
158	PTX-PLA-co-PALA	0	9500	0.07	216.5	10.36	0.833333	0.3128	2.88889	0.5	853.918	221.29	15	3.7357	21	0.00957151	0.0153875	0.0238868	0.0633091
158	PTX-PLA-co-PALA	0	9500	0.07	216.5	10.36	0.833333	0.3128	2.88889	0.5	853.918	221.29	15	3.7357	22	0.00957151	0.0153875	0.0238868	0.0652912
158	PTX-PLA-co-PALA	0	9500	0.07	216.5	10.36	0.833333	0.3128	2.88889	0.5	853.918	221.29	15	3.7357	23	0.00957151	0.0153875	0.0238868	0.0668431
158	PTX-PLA-co-PALA	0	9500	0.07	216.5	10.36	0.833333	0.3128	2.88889	0.5	853.918	221.29	15	3.7357	24	0.00957151	0.0153875	0.0238868	0.0676126
158	PTX-PLA-co-PALA	0	9500	0.07	216.5	10.36	0.833333	0.3128	2.88889	0.5	853.918	221.29	15	3.7357	26	0.00957151	0.0153875	0.0238868	0.0663422
158	PTX-PLA-co-PALA	0	9500	0.07	216.5	10.36	0.833333	0.3128	2.88889	0.5	853.918	221.29	15	3.7357	28	0.00957151	0.0153875	0.0238868	0.067041
158	PTX-PLA-co-PALA	0	9500	0.07	216.5	10.36	0.833333	0.3128	2.88889	0.5	853.918	221.29	15	3.7357	30	0.00957151	0.0153875	0.0238868	0.0693639
158	PTX-PLA-co-PALA	0	9500	0.07	216.5	10.36	0.833333	0.3128	2.88889	0.5	853.918	221.29	15	3.7357	33	0.00957151	0.0153875	0.0238868	0.0703923
158	PTX-PLA-co-PALA	0	9500	0.07	216.5	10.36	0.833333	0.3128	2.88889	0.5	853.918	221.29	15	3.7357	35	0.00957151	0.0153875	0.0238868	0.0713366
158	PTX-PLA-co-PALA	0	9500	0.07	216.5	10.36	0.833333	0.3128	2.88889	0.5	853.918	221.29	15	3.7357	38	0.00957151	0.0153875	0.0238868	0.0749729
158	PTX-PLA-co-PALA	0	9500	0.07	216.5	10.36	0.833333	0.3128	2.88889	0.5	853.918	221.29	15	3.7357	40	0.00957151	0.0153875	0.0238868	0.0767641
158	PTX-PLA-co-PALA	0	9500	0.07	216.5	10.36	0.833333	0.3128	2.88889	0.5	853.918	221.29	15	3.7357	42	0.00957151	0.0153875	0.0238868	0.0799179
158	PTX-PLA-co-PALA	0	9500	0.07	216.5	10.36	0.833333	0.3128	2.88889	0.5	853.918	221.29	15	3.7357	45	0.00957151	0.0153875	0.0238868	0.139741
158	PTX-PLA-co-PALA	0	9500	0.07	216.5	10.36	0.833333	0.3128	2.88889	0.5	853.918	221.29	15	3.7357	48	0.00957151	0.0153875	0.0238868	0.175646
158	PTX-PLA-co-PALA	0	9500	0.07	216.5	10.36	0.833333	0.3128	2.88889	0.5	853.918	221.29	15	3.7357	50	0.00957151	0.0153875	0.0238868	0.21329
158	PTX-PLA-co-PALA	0	9500	0.07	216.5	10.36	0.833333	0.3128	2.88889	0.5	853.918	221.29	15	3.7357	52	0.00957151	0.0153875	0.0238868	0.26598
158	PTX-PLA-co-PALA	0	9500	0.07	216.5	10.36	0.833333	0.3128	2.88889	0.5	853.918	221.29	15	3.7357	56	0.00957151	0.0153875	0.0238868	0.351349
158	PTX-PLA-co-PALA	0	9500	0.07	216.5	10.36	0.833333	0.3128	2.88889	0.5	853.918	221.29	15	3.7357	58	0.00957151	0.0153875	0.0238868	0.409324
158	PTX-PLA-co-PALA	0	9500	0.07	216.5	10.36	0.833333	0.3128	2.88889	0.5	853.918	221.29	15	3.7357	61	0.00957151	0.0153875	0.0238868	0.442581
158	PTX-PLA-co-PALA	0	9500	0.07	216.5	10.36	0.833333	0.3128	2.88889	0.5	853.918	221.29	15	3.7357	63	0.00957151	0.0153875	0.0238868	0.49107
158	PTX-PLA-co-PALA	0	9500	0.07	216.5	10.36	0.833333	0.3128	2.88889	0.5	853.918	221.29	15	3.7357	65	0.00957151	0.0153875	0.0238868	0.531165
158	PTX-PLA-co-PALA	0	9500	0.07	216.5	10.36	0.833333	0.3128	2.88889	0.5	853.918	221.29	15	3.7357	68	0.00957151	0.0153875	0.0238868	0.554324
158	PTX-PLA-co-PALA	0	9500	0.07	216.5	10.36	0.833333	0.3128	2.88889	0.5	853.918	221.29	15	3.7357	71	0.00957151	0.0153875	0.0238868	0.579265
158	PTX-PLA-co-PALA	0	9500	0.07	216.5	10.36	0.833333	0.3128	2.88889	0.5	853.918	221.29	15	3.7357	73	0.00957151	0.0153875	0.0238868	0.629549
158	PTX-PLA-co-PALA	0	9500	0.07	216.5	10.36	0.833333	0.3128	2.88889	0.5	853.918	221.29	15	3.7357	76	0.00957151	0.0153875	0.0238868	0.680783
158	PTX-PLA-co-PALA	0	9500	0.07	216.5	10.36	0.833333	0.3128	2.88889	0.5	853.918	221.29	15	3.7357	78	0.00957151	0.0153875	0.0238868	0.714181
158	PTX-PLA-co-PALA	0	9500	0.07	216.5	10.36	0.833333	0.3128	2.88889	0.5	853.918	221.29	15	3.7357	80	0.00957151	0.0153875	0.0238868	0.72824
158	PTX-PLA-co-PALA	0	9500	0.07	216.5	10.36	0.833333	0.3128	2.88889	0.5	853.918	221.29	15	3.7357	83	0.00957151	0.0153875	0.0238868	0.761668
158	PTX-PLA-co-PALA	0	9500	0.07	216.5	10.36	0.833333	0.3128	2.88889	0.5	853.918	221.29	15	3.7357	85	0.00957151	0.0153875	0.0238868	0.794732
158	PTX-PLA-co-PALA	0	9500	0.07	216.5	10.36	0.833333	0.3128	2.88889	0.5	853.918	221.29	15	3.7357	87	0.00957151	0.0153875	0.0238868	0.805736
158	PTX-PLA-co-PALA	0	9500	0.07	216.5	10.36	0.833333	0.3128	2.88889	0.5	853.918	221.29	15	3.7357	90	0.00957151	0.0153875	0.0238868	0.835421
158	PTX-PLA-co-PALA	0	9500	0.07	216.5	10.36	0.833333	0.3128	2.88889	0.5	853.918	221.29	15	3.7357	92	0.00957151	0.0153875	0.0238868	0.838383
158	PTX-PLA-co-PALA	0	9500	0.07	216.5	10.36	0.833333	0.3128	2.88889	0.5	853.918	221.29	15	3.7357	95	0.00957151	0.0153875	0.0238868	0.855639
158	PTX-PLA-co-PALA	0	9500	0.07	216.5	10.36	0.833333	0.3128	2.88889	0.5	853.918	221.29	15	3.7357	97	0.00957151	0.0153875	0.0238868	0.856228
159	PTX-PLA-co-PALA	0	9500	0.07	216.5	10.36	0.833333	0.3128	2.88889	0.5	853.918	221.29	15	3.7357	0	0.00647693	0.00919466	0.0127061	0
159	PTX-PLA-co-PALA	0	9500	0.07	216.5	10.36	0.833333	0.3128	2.88889	0.5	853.918	221.29	15	3.7357	0.0416667	0.00647693	0.00919466	0.0127061	0.00468102
159	PTX-PLA-co-PALA	0	9500	0.07	216.5	10.36	0.833333	0.3128	2.88889	0.5	853.918	221.29	15	3.7357	0.166667	0.00647693	0.00919466	0.0127061	0.00833227
159	PTX-PLA-co-PALA	0	9500	0.07	216.5	10.36	0.833333	0.3128	2.88889	0.5	853.918	221.29	15	3.7357	1	0.00647693	0.00919466	0.0127061	0.0117406
159	PTX-PLA-co-PALA	0	9500	0.07	216.5	10.36	0.833333	0.3128	2.88889	0.5	853.918	221.29	15	3.7357	2	0.00647693	0.00919466	0.0127061	0.0122534
159	PTX-PLA-co-PALA	0	9500	0.07	216.5	10.36	0.833333	0.3128	2.88889	0.5	853.918	221.29	15	3.7357	3	0.00647693	0.00919466	0.0127061	0.0122637
159	PTX-PLA-co-PALA	0	9500	0.07	216.5	10.36	0.833333	0.3128	2.88889	0.5	853.918	221.29	15	3.7357	4	0.00647693	0.00919466	0.0127061	0.0124863
159	PTX-PLA-co-PALA	0	9500	0.07	216.5	10.36	0.833333	0.3128	2.88889	0.5	853.918	221.29	15	3.7357	5	0.00647693	0.00919466	0.0127061	0.0144991
159	PTX-PLA-co-PALA	0	9500	0.07	216.5	10.36	0.833333	0.3128	2.88889	0.5	853.918	221.29	15	3.7357	6	0.00647693	0.00919466	0.0127061	0.0150114
159	PTX-PLA-co-PALA	0	9500	0.07	216.5	10.36	0.833333	0.3128	2.88889	0.5	853.918	221.29	15	3.7357	7	0.00647693	0.00919466	0.0127061	0.0154663
159	PTX-PLA-co-PALA	0	9500	0.07	216.5	10.36	0.833333	0.3128	2.88889	0.5	853.918	221.29	15	3.7357	8	0.00647693	0.00919466	0.0127061	0.0152531
159	PTX-PLA-co-PALA	0	9500	0.07	216.5	10.36	0.833333	0.3128	2.88889	0.5	853.918	221.29	15	3.7357	9	0.00647693	0.00919466	0.0127061	0.0156935
159	PTX-PLA-co-PALA	0	9500	0.07	216.5	10.36	0.833333	0.3128	2.88889	0.5	853.918	221.29	15	3.7357	10	0.00647693	0.00919466	0.0127061	0.0188297
159	PTX-PLA-co-PALA	0	9500	0.07	216.5	10.36	0.833333	0.3128	2.88889	0.5	853.918	221.29	15	3.7357	11	0.00647693	0.00919466	0.0127061	0.0194627
159	PTX-PLA-co-PALA	0	9500	0.07	216.5	10.36	0.833333	0.3128	2.88889	0.5	853.918	221.29	15	3.7357	12	0.00647693	0.00919466	0.0127061	0.0199137
159	PTX-PLA-co-PALA	0	9500	0.07	216.5	10.36	0.833333	0.3128	2.88889	0.5	853.918	221.29	15	3.7357	13	0.00647693	0.00919466	0.0127061	0.020363
159	PTX-PLA-co-PALA	0	9500	0.07	216.5	10.36	0.833333	0.3128	2.88889	0.5	853.918	221.29	15	3.7357	14	0.00647693	0.00919466	0.0127061	0.0212569
159	PTX-PLA-co-PALA	0	9500	0.07	216.5	10.36	0.833333	0.3128	2.88889	0.5	853.918	221.29	15	3.7357	15	0.00647693	0.00919466	0.0127061	0.0248377
159	PTX-PLA-co-PALA	0	9500	0.07	216.5	10.36	0.833333	0.3128	2.88889	0.5	853.918	221.29	15	3.7357	16	0.00647693	0.00919466	0.0127061	0.0250861
159	PTX-PLA-co-PALA	0	9500	0.07	216.5	10.36	0.833333	0.3128	2.88889	0.5	853.918	221.29	15	3.7357	17	0.00647693	0.00919466	0.0127061	0.0255333
159	PTX-PLA-co-PALA	0	9500	0.07	216.5	10.36	0.833333	0.3128	2.88889	0.5	853.918	221.29	15	3.7357	18	0.00647693	0.00919466	0.0127061	0.0259825
159	PTX-PLA-co-PALA	0	9500	0.07	216.5	10.36	0.833333	0.3128	2.88889	0.5	853.918	221.29	15	3.7357	19	0.00647693	0.00919466	0.0127061	0.0295634
159	PTX-PLA-co-PALA	0	9500	0.07	216.5	10.36	0.833333	0.3128	2.88889	0.5	853.918	221.29	15	3.7357	20	0.00647693	0.00919466	0.0127061	0.029859
159	PTX-PLA-co-PALA	0	9500	0.07	216.5	10.36	0.833333	0.3128	2.88889	0.5	853.918	221.29	15	3.7357	21	0.00647693	0.00919466	0.0127061	0.0303067
159	PTX-PLA-co-PALA	0	9500	0.07	216.5	10.36	0.833333	0.3128	2.88889	0.5	853.918	221.29	15	3.7357	22	0.00647693	0.00919466	0.0127061	0.0318748
159	PTX-PLA-co-PALA	0	9500	0.07	216.5	10.36	0.833333	0.3128	2.88889	0.5	853.918	221.29	15	3.7357	23	0.00647693	0.00919466	0.0127061	0.032957
159	PTX-PLA-co-PALA	0	9500	0.07	216.5	10.36	0.833333	0.3128	2.88889	0.5	853.918	221.29	15	3.7357	24	0.00647693	0.00919466	0.0127061	0.0334233
159	PTX-PLA-co-PALA	0	9500	0.07	216.5	10.36	0.833333	0.3128	2.88889	0.5	853.918	221.29	15	3.7357	26	0.00647693	0.00919466	0.0127061	0.0313846
159	PTX-PLA-co-PALA	0	9500	0.07	216.5	10.36	0.833333	0.3128	2.88889	0.5	853.918	221.29	15	3.7357	28	0.00647693	0.00919466	0.0127061	0.0320159
159	PTX-PLA-co-PALA	0	9500	0.07	216.5	10.36	0.833333	0.3128	2.88889	0.5	853.918	221.29	15	3.7357	30	0.00647693	0.00919466	0.0127061	0.032878
159	PTX-PLA-co-PALA	0	9500	0.07	216.5	10.36	0.833333	0.3128	2.88889	0.5	853.918	221.29	15	3.7357	33	0.00647693	0.00919466	0.0127061	0.0333388
159	PTX-PLA-co-PALA	0	9500	0.07	216.5	10.36	0.833333	0.3128	2.88889	0.5	853.918	221.29	15	3.7357	35	0.00647693	0.00919466	0.0127061	0.0337483
159	PTX-PLA-co-PALA	0	9500	0.07	216.5	10.36	0.833333	0.3128	2.88889	0.5	853.918	221.29	15	3.7357	38	0.00647693	0.00919466	0.0127061	0.0348668
159	PTX-PLA-co-PALA	0	9500	0.07	216.5	10.36	0.833333	0.3128	2.88889	0.5	853.918	221.29	15	3.7357	40	0.00647693	0.00919466	0.0127061	0.0355545
159	PTX-PLA-co-PALA	0	9500	0.07	216.5	10.36	0.833333	0.3128	2.88889	0.5	853.918	221.29	15	3.7357	42	0.00647693	0.00919466	0.0127061	0.0379599
159	PTX-PLA-co-PALA	0	9500	0.07	216.5	10.36	0.833333	0.3128	2.88889	0.5	853.918	221.29	15	3.7357	45	0.00647693	0.00919466	0.0127061	0.0410446
159	PTX-PLA-co-PALA	0	9500	0.07	216.5	10.36	0.833333	0.3128	2.88889	0.5	853.918	221.29	15	3.7357	48	0.00647693	0.00919466	0.0127061	0.0850965
159	PTX-PLA-co-PALA	0	9500	0.07	216.5	10.36	0.833333	0.3128	2.88889	0.5	853.918	221.29	15	3.7357	50	0.00647693	0.00919466	0.0127061	0.186888
159	PTX-PLA-co-PALA	0	9500	0.07	216.5	10.36	0.833333	0.3128	2.88889	0.5	853.918	221.29	15	3.7357	52	0.00647693	0.00919466	0.0127061	0.254608
159	PTX-PLA-co-PALA	0	9500	0.07	216.5	10.36	0.833333	0.3128	2.88889	0.5	853.918	221.29	15	3.7357	56	0.00647693	0.00919466	0.0127061	0.319661
159	PTX-PLA-co-PALA	0	9500	0.07	216.5	10.36	0.833333	0.3128	2.88889	0.5	853.918	221.29	15	3.7357	58	0.00647693	0.00919466	0.0127061	0.4992
159	PTX-PLA-co-PALA	0	9500	0.07	216.5	10.36	0.833333	0.3128	2.88889	0.5	853.918	221.29	15	3.7357	61	0.00647693	0.00919466	0.0127061	0.552445
159	PTX-PLA-co-PALA	0	9500	0.07	216.5	10.36	0.833333	0.3128	2.88889	0.5	853.918	221.29	15	3.7357	63	0.00647693	0.00919466	0.0127061	0.578478
159	PTX-PLA-co-PALA	0	9500	0.07	216.5	10.36	0.833333	0.3128	2.88889	0.5	853.918	221.29	15	3.7357	65	0.00647693	0.00919466	0.0127061	0.60079
159	PTX-PLA-co-PALA	0	9500	0.07	216.5	10.36	0.833333	0.3128	2.88889	0.5	853.918	221.29	15	3.7357	68	0.00647693	0.00919466	0.0127061	0.631494
159	PTX-PLA-co-PALA	0	9500	0.07	216.5	10.36	0.833333	0.3128	2.88889	0.5	853.918	221.29	15	3.7357	71	0.00647693	0.00919466	0.0127061	0.665894
159	PTX-PLA-co-PALA	0	9500	0.07	216.5	10.36	0.833333	0.3128	2.88889	0.5	853.918	221.29	15	3.7357	73	0.00647693	0.00919466	0.0127061	0.694852
159	PTX-PLA-co-PALA	0	9500	0.07	216.5	10.36	0.833333	0.3128	2.88889	0.5	853.918	221.29	15	3.7357	76	0.00647693	0.00919466	0.0127061	0.732056
159	PTX-PLA-co-PALA	0	9500	0.07	216.5	10.36	0.833333	0.3128	2.88889	0.5	853.918	221.29	15	3.7357	78	0.00647693	0.00919466	0.0127061	0.771023
159	PTX-PLA-co-PALA	0	9500	0.07	216.5	10.36	0.833333	0.3128	2.88889	0.5	853.918	221.29	15	3.7357	80	0.00647693	0.00919466	0.0127061	0.772331
159	PTX-PLA-co-PALA	0	9500	0.07	216.5	10.36	0.833333	0.3128	2.88889	0.5	853.918	221.29	15	3.7357	83	0.00647693	0.00919466	0.0127061	0.803211
159	PTX-PLA-co-PALA	0	9500	0.07	216.5	10.36	0.833333	0.3128	2.88889	0.5	853.918	221.29	15	3.7357	85	0.00647693	0.00919466	0.0127061	0.862617
159	PTX-PLA-co-PALA	0	9500	0.07	216.5	10.36	0.833333	0.3128	2.88889	0.5	853.918	221.29	15	3.7357	87	0.00647693	0.00919466	0.0127061	0.877356
159	PTX-PLA-co-PALA	0	9500	0.07	216.5	10.36	0.833333	0.3128	2.88889	0.5	853.918	221.29	15	3.7357	90	0.00647693	0.00919466	0.0127061	0.968786
159	PTX-PLA-co-PALA	0	9500	0.07	216.5	10.36	0.833333	0.3128	2.88889	0.5	853.918	221.29	15	3.7357	92	0.00647693	0.00919466	0.0127061	0.9708
159	PTX-PLA-co-PALA	0	9500	0.07	216.5	10.36	0.833333	0.3128	2.88889	0.5	853.918	221.29	15	3.7357	95	0.00647693	0.00919466	0.0127061	0.990877
159	PTX-PLA-co-PALA	0	9500	0.07	216.5	10.36	0.833333	0.3128	2.88889	0.5	853.918	221.29	15	3.7357	97	0.00647693	0.00919466	0.0127061	0.991499
46	PTX-PLGA	3	105000	0	216.5	10.36	0.024	0.012096	22018.3	0	853.918	221.29	15	3.7357	0	0.0532623	0.0999892	0.182659	0
46	PTX-PLGA	3	105000	0	216.5	10.36	0.024	0.012096	22018.3	0	853.918	221.29	15	3.7357	0.415511	0.0532623	0.0999892	0.182659	0.0349079
46	PTX-PLGA	3	105000	0	216.5	10.36	0.024	0.012096	22018.3	0	853.918	221.29	15	3.7357	0.866351	0.0532623	0.0999892	0.182659	0.244236
46	PTX-PLGA	3	105000	0	216.5	10.36	0.024	0.012096	22018.3	0	853.918	221.29	15	3.7357	2.05697	0.0532623	0.0999892	0.182659	0.276864
46	PTX-PLGA	3	105000	0	216.5	10.36	0.024	0.012096	22018.3	0	853.918	221.29	15	3.7357	4.93256	0.0532623	0.0999892	0.182659	0.33517
46	PTX-PLGA	3	105000	0	216.5	10.36	0.024	0.012096	22018.3	0	853.918	221.29	15	3.7357	6.68609	0.0532623	0.0999892	0.182659	0.370156
46	PTX-PLGA	3	105000	0	216.5	10.36	0.024	0.012096	22018.3	0	853.918	221.29	15	3.7357	8.78563	0.0532623	0.0999892	0.182659	0.435395
46	PTX-PLGA	3	105000	0	216.5	10.36	0.024	0.012096	22018.3	0	853.918	221.29	15	3.7357	13.0711	0.0532623	0.0999892	0.182659	0.486806
46	PTX-PLGA	3	105000	0	216.5	10.36	0.024	0.012096	22018.3	0	853.918	221.29	15	3.7357	16.0824	0.0532623	0.0999892	0.182659	0.570702
46	PTX-PLGA	3	105000	0	216.5	10.36	0.024	0.012096	22018.3	0	853.918	221.29	15	3.7357	21.8443	0.0532623	0.0999892	0.182659	0.633828
46	PTX-PLGA	3	105000	0	216.5	10.36	0.024	0.012096	22018.3	0	853.918	221.29	15	3.7357	29.8621	0.0532623	0.0999892	0.182659	0.685457
47	PTX-PLGA	1	57500	0	216.5	10.36	0.024	0.012768	11639.2	0	853.918	221.29	15	3.7357	0	0.0534493	0.110396	0.196255	0
47	PTX-PLGA	1	57500	0	216.5	10.36	0.024	0.012768	11639.2	0	853.918	221.29	15	3.7357	0.4113	0.0534493	0.110396	0.196255	0.0558379
47	PTX-PLGA	1	57500	0	216.5	10.36	0.024	0.012768	11639.2	0	853.918	221.29	15	3.7357	0.805755	0.0534493	0.110396	0.196255	0.195396
47	PTX-PLGA	1	57500	0	216.5	10.36	0.024	0.012768	11639.2	0	853.918	221.29	15	3.7357	1.36211	0.0534493	0.110396	0.196255	0.230312
47	PTX-PLGA	1	57500	0	216.5	10.36	0.024	0.012768	11639.2	0	853.918	221.29	15	3.7357	2.20343	0.0534493	0.110396	0.196255	0.248965
47	PTX-PLGA	1	57500	0	216.5	10.36	0.024	0.012768	11639.2	0	853.918	221.29	15	3.7357	5.14991	0.0534493	0.110396	0.196255	0.304951
47	PTX-PLGA	1	57500	0	216.5	10.36	0.024	0.012768	11639.2	0	853.918	221.29	15	3.7357	7.18512	0.0534493	0.110396	0.196255	0.339953
47	PTX-PLGA	1	57500	0	216.5	10.36	0.024	0.012768	11639.2	0	853.918	221.29	15	3.7357	9.0086	0.0534493	0.110396	0.196255	0.377268
47	PTX-PLGA	1	57500	0	216.5	10.36	0.024	0.012768	11639.2	0	853.918	221.29	15	3.7357	12.8001	0.0534493	0.110396	0.196255	0.433302
47	PTX-PLGA	1	57500	0	216.5	10.36	0.024	0.012768	11639.2	0	853.918	221.29	15	3.7357	15.8875	0.0534493	0.110396	0.196255	0.489296
47	PTX-PLGA	1	57500	0	216.5	10.36	0.024	0.012768	11639.2	0	853.918	221.29	15	3.7357	21.9325	0.0534493	0.110396	0.196255	0.545461
47	PTX-PLGA	1	57500	0	216.5	10.36	0.024	0.012768	11639.2	0	853.918	221.29	15	3.7357	29.8766	0.0534493	0.110396	0.196255	0.613365
48	PTX-PLGA	3	105000	0	216.5	10.36	0.0083	0.004067	13498.3	0	853.918	221.29	15	3.7357	0	0.0630912	0.125939	0.236276	0
48	PTX-PLGA	3	105000	0	216.5	10.36	0.0083	0.004067	13498.3	0	853.918	221.29	15	3.7357	0.263632	0.0630912	0.125939	0.236276	0.0625
48	PTX-PLGA	3	105000	0	216.5	10.36	0.0083	0.004067	13498.3	0	853.918	221.29	15	3.7357	0.790897	0.0630912	0.125939	0.236276	0.1875
48	PTX-PLGA	3	105000	0	216.5	10.36	0.0083	0.004067	13498.3	0	853.918	221.29	15	3.7357	1.31591	0.0630912	0.125939	0.236276	0.3
48	PTX-PLGA	3	105000	0	216.5	10.36	0.0083	0.004067	13498.3	0	853.918	221.29	15	3.7357	5.11341	0.0630912	0.125939	0.236276	0.366667
48	PTX-PLGA	3	105000	0	216.5	10.36	0.0083	0.004067	13498.3	0	853.918	221.29	15	3.7357	9.04762	0.0630912	0.125939	0.236276	0.491667
48	PTX-PLGA	3	105000	0	216.5	10.36	0.0083	0.004067	13498.3	0	853.918	221.29	15	3.7357	15.8728	0.0630912	0.125939	0.236276	0.554167
48	PTX-PLGA	3	105000	0	216.5	10.36	0.0083	0.004067	13498.3	0	853.918	221.29	15	3.7357	22.1954	0.0630912	0.125939	0.236276	0.629167
48	PTX-PLGA	3	105000	0	216.5	10.36	0.0083	0.004067	13498.3	0	853.918	221.29	15	3.7357	30.1562	0.0630912	0.125939	0.236276	0.691667
49	PTX-PLGA	3	105000	0	216.5	10.36	0.0062	0.0049786	9165.9	0	853.918	221.29	15	3.7357	0	0.029607	0.0635357	0.12407	0
49	PTX-PLGA	3	105000	0	216.5	10.36	0.0062	0.0049786	9165.9	0	853.918	221.29	15	3.7357	0.639177	0.029607	0.0635357	0.12407	0.0458333
49	PTX-PLGA	3	105000	0	216.5	10.36	0.0062	0.0049786	9165.9	0	853.918	221.29	15	3.7357	0.909569	0.029607	0.0635357	0.12407	0.145833
49	PTX-PLGA	3	105000	0	216.5	10.36	0.0062	0.0049786	9165.9	0	853.918	221.29	15	3.7357	2.05798	0.029607	0.0635357	0.12407	0.216667
49	PTX-PLGA	3	105000	0	216.5	10.36	0.0062	0.0049786	9165.9	0	853.918	221.29	15	3.7357	4.9677	0.029607	0.0635357	0.12407	0.258333
49	PTX-PLGA	3	105000	0	216.5	10.36	0.0062	0.0049786	9165.9	0	853.918	221.29	15	3.7357	6.9994	0.029607	0.0635357	0.12407	0.329167
49	PTX-PLGA	3	105000	0	216.5	10.36	0.0062	0.0049786	9165.9	0	853.918	221.29	15	3.7357	9.52531	0.029607	0.0635357	0.12407	0.341667
49	PTX-PLGA	3	105000	0	216.5	10.36	0.0062	0.0049786	9165.9	0	853.918	221.29	15	3.7357	13.3191	0.029607	0.0635357	0.12407	0.3875
49	PTX-PLGA	3	105000	0	216.5	10.36	0.0062	0.0049786	9165.9	0	853.918	221.29	15	3.7357	15.8502	0.029607	0.0635357	0.12407	0.429167
49	PTX-PLGA	3	105000	0	216.5	10.36	0.0062	0.0049786	9165.9	0	853.918	221.29	15	3.7357	21.7898	0.029607	0.0635357	0.12407	0.479167
49	PTX-PLGA	3	105000	0	216.5	10.36	0.0062	0.0049786	9165.9	0	853.918	221.29	15	3.7357	30.1292	0.029607	0.0635357	0.12407	0.541667
50	PTX-PLGA	1	57500	0	216.5	10.36	0.0083	0.0045069	9428.03	0	853.918	221.29	15	3.7357	0	0.0908383	0.12096	0.17574	0
50	PTX-PLGA	1	57500	0	216.5	10.36	0.0083	0.0045069	9428.03	0	853.918	221.29	15	3.7357	0.292593	0.0908383	0.12096	0.17574	0.136111
50	PTX-PLGA	1	57500	0	216.5	10.36	0.0083	0.0045069	9428.03	0	853.918	221.29	15	3.7357	0.838519	0.0908383	0.12096	0.17574	0.202222
50	PTX-PLGA	1	57500	0	216.5	10.36	0.0083	0.0045069	9428.03	0	853.918	221.29	15	3.7357	2.58519	0.0908383	0.12096	0.17574	0.272222
50	PTX-PLGA	1	57500	0	216.5	10.36	0.0083	0.0045069	9428.03	0	853.918	221.29	15	3.7357	5.92963	0.0908383	0.12096	0.17574	0.330556
50	PTX-PLGA	1	57500	0	216.5	10.36	0.0083	0.0045069	9428.03	0	853.918	221.29	15	3.7357	7.93778	0.0908383	0.12096	0.17574	0.373333
50	PTX-PLGA	1	57500	0	216.5	10.36	0.0083	0.0045069	9428.03	0	853.918	221.29	15	3.7357	12.8793	0.0908383	0.12096	0.17574	0.416111
50	PTX-PLGA	1	57500	0	216.5	10.36	0.0083	0.0045069	9428.03	0	853.918	221.29	15	3.7357	15.683	0.0908383	0.12096	0.17574	0.435556
50	PTX-PLGA	1	57500	0	216.5	10.36	0.0083	0.0045069	9428.03	0	853.918	221.29	15	3.7357	21.8481	0.0908383	0.12096	0.17574	0.602778
50	PTX-PLGA	1	57500	0	216.5	10.36	0.0083	0.0045069	9428.03	0	853.918	221.29	15	3.7357	30.1281	0.0908383	0.12096	0.17574	0.672778
51	PTX-PLGA	1	57500	0	216.5	10.36	0.0062	0.0051956	16255.8	0	853.918	221.29	15	3.7357	0	0.0628301	0.100468	0.1675	0
51	PTX-PLGA	1	57500	0	216.5	10.36	0.0062	0.0051956	16255.8	0	853.918	221.29	15	3.7357	0.280741	0.0628301	0.100468	0.1675	0.0738889
51	PTX-PLGA	1	57500	0	216.5	10.36	0.0062	0.0051956	16255.8	0	853.918	221.29	15	3.7357	0.697037	0.0628301	0.100468	0.1675	0.159444
51	PTX-PLGA	1	57500	0	216.5	10.36	0.0062	0.0051956	16255.8	0	853.918	221.29	15	3.7357	1.91333	0.0628301	0.100468	0.1675	0.245
51	PTX-PLGA	1	57500	0	216.5	10.36	0.0062	0.0051956	16255.8	0	853.918	221.29	15	3.7357	5.51926	0.0628301	0.100468	0.1675	0.276111
51	PTX-PLGA	1	57500	0	216.5	10.36	0.0062	0.0051956	16255.8	0	853.918	221.29	15	3.7357	7.5237	0.0628301	0.100468	0.1675	0.299444
51	PTX-PLGA	1	57500	0	216.5	10.36	0.0062	0.0051956	16255.8	0	853.918	221.29	15	3.7357	9.4	0.0628301	0.100468	0.1675	0.35
51	PTX-PLGA	1	57500	0	216.5	10.36	0.0062	0.0051956	16255.8	0	853.918	221.29	15	3.7357	13.1393	0.0628301	0.100468	0.1675	0.381111
51	PTX-PLGA	1	57500	0	216.5	10.36	0.0062	0.0051956	16255.8	0	853.918	221.29	15	3.7357	16.343	0.0628301	0.100468	0.1675	0.400556
51	PTX-PLGA	1	57500	0	216.5	10.36	0.0062	0.0051956	16255.8	0	853.918	221.29	15	3.7357	22.3563	0.0628301	0.100468	0.1675	0.470556
51	PTX-PLGA	1	57500	0	216.5	10.36	0.0062	0.0051956	16255.8	0	853.918	221.29	15	3.7357	29.9667	0.0628301	0.100468	0.1675	0.525
96	PTX-PLGA	3	108000	0	216.5	10.36	0.02	0.01222	3076.92	0.1	853.918	221.29	15	3.7357	0	0.00835018	0.0197652	0.0400407	0
96	PTX-PLGA	3	108000	0	216.5	10.36	0.02	0.01222	3076.92	0.1	853.918	221.29	15	3.7357	0.426556	0.00835018	0.0197652	0.0400407	0.0105665
96	PTX-PLGA	3	108000	0	216.5	10.36	0.02	0.01222	3076.92	0.1	853.918	221.29	15	3.7357	1.07198	0.00835018	0.0197652	0.0400407	0.042285
96	PTX-PLGA	3	108000	0	216.5	10.36	0.02	0.01222	3076.92	0.1	853.918	221.29	15	3.7357	1.71475	0.00835018	0.0197652	0.0400407	0.0664469
96	PTX-PLGA	3	108000	0	216.5	10.36	0.02	0.01222	3076.92	0.1	853.918	221.29	15	3.7357	2.99015	0.00835018	0.0197652	0.0400407	0.0860557
96	PTX-PLGA	3	108000	0	216.5	10.36	0.02	0.01222	3076.92	0.1	853.918	221.29	15	3.7357	3.84167	0.00835018	0.0197652	0.0400407	0.102655
96	PTX-PLGA	3	108000	0	216.5	10.36	0.02	0.01222	3076.92	0.1	853.918	221.29	15	3.7357	5.11495	0.00835018	0.0197652	0.0400407	0.116218
96	PTX-PLGA	3	108000	0	216.5	10.36	0.02	0.01222	3076.92	0.1	853.918	221.29	15	3.7357	5.96806	0.00835018	0.0197652	0.0400407	0.137351
96	PTX-PLGA	3	108000	0	216.5	10.36	0.02	0.01222	3076.92	0.1	853.918	221.29	15	3.7357	8.09179	0.00835018	0.0197652	0.0400407	0.164491
96	PTX-PLGA	3	108000	0	216.5	10.36	0.02	0.01222	3076.92	0.1	853.918	221.29	15	3.7357	8.9417	0.00835018	0.0197652	0.0400407	0.176556
96	PTX-PLGA	3	108000	0	216.5	10.36	0.02	0.01222	3076.92	0.1	853.918	221.29	15	3.7357	11.4941	0.00835018	0.0197652	0.0400407	0.220307
96	PTX-PLGA	3	108000	0	216.5	10.36	0.02	0.01222	3076.92	0.1	853.918	221.29	15	3.7357	13.1908	0.00835018	0.0197652	0.0400407	0.23537
96	PTX-PLGA	3	108000	0	216.5	10.36	0.02	0.01222	3076.92	0.1	853.918	221.29	15	3.7357	14.6765	0.00835018	0.0197652	0.0400407	0.251949
96	PTX-PLGA	3	108000	0	216.5	10.36	0.02	0.01222	3076.92	0.1	853.918	221.29	15	3.7357	16.5856	0.00835018	0.0197652	0.0400407	0.270028
96	PTX-PLGA	3	108000	0	216.5	10.36	0.02	0.01222	3076.92	0.1	853.918	221.29	15	3.7357	18.2833	0.00835018	0.0197652	0.0400407	0.288112
96	PTX-PLGA	3	108000	0	216.5	10.36	0.02	0.01222	3076.92	0.1	853.918	221.29	15	3.7357	21.6692	0.00835018	0.0197652	0.0400407	0.297078
96	PTX-PLGA	3	108000	0	216.5	10.36	0.02	0.01222	3076.92	0.1	853.918	221.29	15	3.7357	22.9408	0.00835018	0.0197652	0.0400407	0.306108
96	PTX-PLGA	3	108000	0	216.5	10.36	0.02	0.01222	3076.92	0.1	853.918	221.29	15	3.7357	26.537	0.00835018	0.0197652	0.0400407	0.312044
96	PTX-PLGA	3	108000	0	216.5	10.36	0.02	0.01222	3076.92	0.1	853.918	221.29	15	3.7357	30.1358	0.00835018	0.0197652	0.0400407	0.325537
96	PTX-PLGA	3	108000	0	216.5	10.36	0.02	0.01222	3076.92	0.1	853.918	221.29	15	3.7357	33.9456	0.00835018	0.0197652	0.0400407	0.337513
96	PTX-PLGA	3	108000	0	216.5	10.36	0.02	0.01222	3076.92	0.1	853.918	221.29	15	3.7357	38.6079	0.00835018	0.0197652	0.0400407	0.36911
96	PTX-PLGA	3	108000	0	216.5	10.36	0.02	0.01222	3076.92	0.1	853.918	221.29	15	3.7357	43.054	0.00835018	0.0197652	0.0400407	0.387112
96	PTX-PLGA	3	108000	0	216.5	10.36	0.02	0.01222	3076.92	0.1	853.918	221.29	15	3.7357	64.8424	0.00835018	0.0197652	0.0400407	0.422725
96	PTX-PLGA	3	108000	0	216.5	10.36	0.02	0.01222	3076.92	0.1	853.918	221.29	15	3.7357	93.1948	0.00835018	0.0197652	0.0400407	0.486856
97	PTX-PLGA	3	108000	0	216.5	10.36	0.02	0.01262	3529.41	0.1	853.918	221.29	15	3.7357	0	0.010316	0.0202173	0.0381361	0
97	PTX-PLGA	3	108000	0	216.5	10.36	0.02	0.01262	3529.41	0.1	853.918	221.29	15	3.7357	0.427621	0.010316	0.0202173	0.0381361	0.0135891
97	PTX-PLGA	3	108000	0	216.5	10.36	0.02	0.01262	3529.41	0.1	853.918	221.29	15	3.7357	1.07358	0.010316	0.0202173	0.0381361	0.0468189
97	PTX-PLGA	3	108000	0	216.5	10.36	0.02	0.01262	3529.41	0.1	853.918	221.29	15	3.7357	2.56306	0.010316	0.0202173	0.0381361	0.0739779
97	PTX-PLGA	3	108000	0	216.5	10.36	0.02	0.01262	3529.41	0.1	853.918	221.29	15	3.7357	3.83847	0.010316	0.0202173	0.0381361	0.0935867
97	PTX-PLGA	3	108000	0	216.5	10.36	0.02	0.01262	3529.41	0.1	853.918	221.29	15	3.7357	5.96167	0.010316	0.0202173	0.0381361	0.119215
97	PTX-PLGA	3	108000	0	216.5	10.36	0.02	0.01262	3529.41	0.1	853.918	221.29	15	3.7357	8.08433	0.010316	0.0202173	0.0381361	0.143332
97	PTX-PLGA	3	108000	0	216.5	10.36	0.02	0.01262	3529.41	0.1	853.918	221.29	15	3.7357	11.0527	0.010316	0.0202173	0.0381361	0.167424
97	PTX-PLGA	3	108000	0	216.5	10.36	0.02	0.01262	3529.41	0.1	853.918	221.29	15	3.7357	13.3857	0.010316	0.0202173	0.0381361	0.188512
97	PTX-PLGA	3	108000	0	216.5	10.36	0.02	0.01262	3529.41	0.1	853.918	221.29	15	3.7357	14.8709	0.010316	0.0202173	0.0381361	0.203581
97	PTX-PLGA	3	108000	0	216.5	10.36	0.02	0.01262	3529.41	0.1	853.918	221.29	15	3.7357	16.5675	0.010316	0.0202173	0.0381361	0.218643
97	PTX-PLGA	3	108000	0	216.5	10.36	0.02	0.01262	3529.41	0.1	853.918	221.29	15	3.7357	18.6854	0.010316	0.0202173	0.0381361	0.229158
97	PTX-PLGA	3	108000	0	216.5	10.36	0.02	0.01262	3529.41	0.1	853.918	221.29	15	3.7357	21.6463	0.010316	0.0202173	0.0381361	0.232091
97	PTX-PLGA	3	108000	0	216.5	10.36	0.02	0.01262	3529.41	0.1	853.918	221.29	15	3.7357	23.1294	0.010316	0.0202173	0.0381361	0.241114
97	PTX-PLGA	3	108000	0	216.5	10.36	0.02	0.01262	3529.41	0.1	853.918	221.29	15	3.7357	26.7293	0.010316	0.0202173	0.0381361	0.25763
97	PTX-PLGA	3	108000	0	216.5	10.36	0.02	0.01262	3529.41	0.1	853.918	221.29	15	3.7357	30.1183	0.010316	0.0202173	0.0381361	0.275664
97	PTX-PLGA	3	108000	0	216.5	10.36	0.02	0.01262	3529.41	0.1	853.918	221.29	15	3.7357	33.7176	0.010316	0.0202173	0.0381361	0.290668
97	PTX-PLGA	3	108000	0	216.5	10.36	0.02	0.01262	3529.41	0.1	853.918	221.29	15	3.7357	38.798	0.010316	0.0202173	0.0381361	0.308651
97	PTX-PLGA	3	108000	0	216.5	10.36	0.02	0.01262	3529.41	0.1	853.918	221.29	15	3.7357	43.0316	0.010316	0.0202173	0.0381361	0.323636
97	PTX-PLGA	3	108000	0	216.5	10.36	0.02	0.01262	3529.41	0.1	853.918	221.29	15	3.7357	65.0373	0.010316	0.0202173	0.0381361	0.375868
97	PTX-PLGA	3	108000	0	216.5	10.36	0.02	0.01262	3529.41	0.1	853.918	221.29	15	3.7357	92.9621	0.010316	0.0202173	0.0381361	0.426409
98	PTX-PLGA	3	108000	0	216.5	10.36	0.02	0.01682	3488.37	0.1	853.918	221.29	15	3.7357	0	0.006934	0.0121001	0.0218471	0
98	PTX-PLGA	3	108000	0	216.5	10.36	0.02	0.01682	3488.37	0.1	853.918	221.29	15	3.7357	0.639035	0.006934	0.0121001	0.0218471	0.0135827
98	PTX-PLGA	3	108000	0	216.5	10.36	0.02	0.01682	3488.37	0.1	853.918	221.29	15	3.7357	1.70569	0.006934	0.0121001	0.0218471	0.0407545
98	PTX-PLGA	3	108000	0	216.5	10.36	0.02	0.01682	3488.37	0.1	853.918	221.29	15	3.7357	4.03711	0.006934	0.0121001	0.0218471	0.0573087
98	PTX-PLGA	3	108000	0	216.5	10.36	0.02	0.01682	3488.37	0.1	853.918	221.29	15	3.7357	5.31251	0.006934	0.0121001	0.0218471	0.0769175
98	PTX-PLGA	3	108000	0	216.5	10.36	0.02	0.01682	3488.37	0.1	853.918	221.29	15	3.7357	5.95208	0.006934	0.0121001	0.0218471	0.0920115
98	PTX-PLGA	3	108000	0	216.5	10.36	0.02	0.01682	3488.37	0.1	853.918	221.29	15	3.7357	6.59165	0.006934	0.0121001	0.0218471	0.107106
98	PTX-PLGA	3	108000	0	216.5	10.36	0.02	0.01682	3488.37	0.1	853.918	221.29	15	3.7357	9.13608	0.006934	0.0121001	0.0218471	0.128187
98	PTX-PLGA	3	108000	0	216.5	10.36	0.02	0.01682	3488.37	0.1	853.918	221.29	15	3.7357	11.8914	0.006934	0.0121001	0.0218471	0.147751
98	PTX-PLGA	3	108000	0	216.5	10.36	0.02	0.01682	3488.37	0.1	853.918	221.29	15	3.7357	13.1636	0.006934	0.0121001	0.0218471	0.158292
98	PTX-PLGA	3	108000	0	216.5	10.36	0.02	0.01682	3488.37	0.1	853.918	221.29	15	3.7357	14.6472	0.006934	0.0121001	0.0218471	0.168827
98	PTX-PLGA	3	108000	0	216.5	10.36	0.02	0.01682	3488.37	0.1	853.918	221.29	15	3.7357	16.9781	0.006934	0.0121001	0.0218471	0.18387
98	PTX-PLGA	3	108000	0	216.5	10.36	0.02	0.01682	3488.37	0.1	853.918	221.29	15	3.7357	18.6731	0.006934	0.0121001	0.0218471	0.194398
98	PTX-PLGA	3	108000	0	216.5	10.36	0.02	0.01682	3488.37	0.1	853.918	221.29	15	3.7357	21.0003	0.006934	0.0121001	0.0218471	0.198861
98	PTX-PLGA	3	108000	0	216.5	10.36	0.02	0.01682	3488.37	0.1	853.918	221.29	15	3.7357	23.328	0.006934	0.0121001	0.0218471	0.204836
98	PTX-PLGA	3	108000	0	216.5	10.36	0.02	0.01682	3488.37	0.1	853.918	221.29	15	3.7357	26.9247	0.006934	0.0121001	0.0218471	0.212284
98	PTX-PLGA	3	108000	0	216.5	10.36	0.02	0.01682	3488.37	0.1	853.918	221.29	15	3.7357	30.5209	0.006934	0.0121001	0.0218471	0.218221
98	PTX-PLGA	3	108000	0	216.5	10.36	0.02	0.01682	3488.37	0.1	853.918	221.29	15	3.7357	34.3285	0.006934	0.0121001	0.0218471	0.224151
98	PTX-PLGA	3	108000	0	216.5	10.36	0.02	0.01682	3488.37	0.1	853.918	221.29	15	3.7357	38.1366	0.006934	0.0121001	0.0218471	0.231593
98	PTX-PLGA	3	108000	0	216.5	10.36	0.02	0.01682	3488.37	0.1	853.918	221.29	15	3.7357	42.7903	0.006934	0.0121001	0.0218471	0.239009
98	PTX-PLGA	3	108000	0	216.5	10.36	0.02	0.01682	3488.37	0.1	853.918	221.29	15	3.7357	64.369	0.006934	0.0121001	0.0218471	0.279163
98	PTX-PLGA	3	108000	0	216.5	10.36	0.02	0.01682	3488.37	0.1	853.918	221.29	15	3.7357	93.1346	0.006934	0.0121001	0.0218471	0.316077
99	PTX-PLGA	3	108000	0	216.5	10.36	0.02	0.01402	2061.86	0.1	853.918	221.29	15	3.7357	0	0.00774571	0.0140936	0.0260147	0
99	PTX-PLGA	3	108000	0	216.5	10.36	0.02	0.01402	2061.86	0.1	853.918	221.29	15	3.7357	0.427089	0.00774571	0.0140936	0.0260147	0.0120778
99	PTX-PLGA	3	108000	0	216.5	10.36	0.02	0.01402	2061.86	0.1	853.918	221.29	15	3.7357	1.49428	0.00774571	0.0140936	0.0260147	0.0407609
99	PTX-PLGA	3	108000	0	216.5	10.36	0.02	0.01402	2061.86	0.1	853.918	221.29	15	3.7357	2.98057	0.00774571	0.0140936	0.0260147	0.058852
99	PTX-PLGA	3	108000	0	216.5	10.36	0.02	0.01402	2061.86	0.1	853.918	221.29	15	3.7357	4.25651	0.00774571	0.0140936	0.0260147	0.0799721
99	PTX-PLGA	3	108000	0	216.5	10.36	0.02	0.01402	2061.86	0.1	853.918	221.29	15	3.7357	5.32317	0.00774571	0.0140936	0.0260147	0.107144
99	PTX-PLGA	3	108000	0	216.5	10.36	0.02	0.01402	2061.86	0.1	853.918	221.29	15	3.7357	7.23335	0.00774571	0.0140936	0.0260147	0.128245
99	PTX-PLGA	3	108000	0	216.5	10.36	0.02	0.01402	2061.86	0.1	853.918	221.29	15	3.7357	8.08327	0.00774571	0.0140936	0.0260147	0.14031
99	PTX-PLGA	3	108000	0	216.5	10.36	0.02	0.01402	2061.86	0.1	853.918	221.29	15	3.7357	12.9575	0.00774571	0.0140936	0.0260147	0.173412
99	PTX-PLGA	3	108000	0	216.5	10.36	0.02	0.01402	2061.86	0.1	853.918	221.29	15	3.7357	14.4427	0.00774571	0.0140936	0.0260147	0.18848
99	PTX-PLGA	3	108000	0	216.5	10.36	0.02	0.01402	2061.86	0.1	853.918	221.29	15	3.7357	18.0421	0.00774571	0.0140936	0.0260147	0.203485
99	PTX-PLGA	3	108000	0	216.5	10.36	0.02	0.01402	2061.86	0.1	853.918	221.29	15	3.7357	20.7947	0.00774571	0.0140936	0.0260147	0.215492
99	PTX-PLGA	3	108000	0	216.5	10.36	0.02	0.01402	2061.86	0.1	853.918	221.29	15	3.7357	22.7001	0.00774571	0.0140936	0.0260147	0.222991
99	PTX-PLGA	3	108000	0	216.5	10.36	0.02	0.01402	2061.86	0.1	853.918	221.29	15	3.7357	26.2968	0.00774571	0.0140936	0.0260147	0.230439
99	PTX-PLGA	3	108000	0	216.5	10.36	0.02	0.01402	2061.86	0.1	853.918	221.29	15	3.7357	30.3164	0.00774571	0.0140936	0.0260147	0.237875
99	PTX-PLGA	3	108000	0	216.5	10.36	0.02	0.01402	2061.86	0.1	853.918	221.29	15	3.7357	33.9152	0.00774571	0.0140936	0.0260147	0.251368
99	PTX-PLGA	3	108000	0	216.5	10.36	0.02	0.01402	2061.86	0.1	853.918	221.29	15	3.7357	37.9374	0.00774571	0.0140936	0.0260147	0.26636
99	PTX-PLGA	3	108000	0	216.5	10.36	0.02	0.01402	2061.86	0.1	853.918	221.29	15	3.7357	43.226	0.00774571	0.0140936	0.0260147	0.275268
99	PTX-PLGA	3	108000	0	216.5	10.36	0.02	0.01402	2061.86	0.1	853.918	221.29	15	3.7357	64.5905	0.00774571	0.0140936	0.0260147	0.307871
99	PTX-PLGA	3	108000	0	216.5	10.36	0.02	0.01402	2061.86	0.1	853.918	221.29	15	3.7357	93.1533	0.00774571	0.0140936	0.0260147	0.368973
100	PTX-PLGA	3	108000	0	216.5	10.36	0.02	0.01582	7058.82	0.1	853.918	221.29	15	3.7357	0	0.036179	0.0707928	0.122628	0
100	PTX-PLGA	3	108000	0	216.5	10.36	0.02	0.01582	7058.82	0.1	853.918	221.29	15	3.7357	0.441467	0.036179	0.0707928	0.122628	0.0528834
100	PTX-PLGA	3	108000	0	216.5	10.36	0.02	0.01582	7058.82	0.1	853.918	221.29	15	3.7357	0.881336	0.036179	0.0707928	0.122628	0.101233
100	PTX-PLGA	3	108000	0	216.5	10.36	0.02	0.01582	7058.82	0.1	853.918	221.29	15	3.7357	0.891987	0.036179	0.0707928	0.122628	0.131459
100	PTX-PLGA	3	108000	0	216.5	10.36	0.02	0.01582	7058.82	0.1	853.918	221.29	15	3.7357	2.16793	0.036179	0.0707928	0.122628	0.152579
100	PTX-PLGA	3	108000	0	216.5	10.36	0.02	0.01582	7058.82	0.1	853.918	221.29	15	3.7357	3.01785	0.036179	0.0707928	0.122628	0.164644
100	PTX-PLGA	3	108000	0	216.5	10.36	0.02	0.01582	7058.82	0.1	853.918	221.29	15	3.7357	3.86776	0.036179	0.0707928	0.122628	0.176709
100	PTX-PLGA	3	108000	0	216.5	10.36	0.02	0.01582	7058.82	0.1	853.918	221.29	15	3.7357	5.56387	0.036179	0.0707928	0.122628	0.19026
100	PTX-PLGA	3	108000	0	216.5	10.36	0.02	0.01582	7058.82	0.1	853.918	221.29	15	3.7357	6.83502	0.036179	0.0707928	0.122628	0.197778
100	PTX-PLGA	3	108000	0	216.5	10.36	0.02	0.01582	7058.82	0.1	853.918	221.29	15	3.7357	9.37572	0.036179	0.0707928	0.122628	0.208281
100	PTX-PLGA	3	108000	0	216.5	10.36	0.02	0.01582	7058.82	0.1	853.918	221.29	15	3.7357	11.7045	0.036179	0.0707928	0.122628	0.217278
100	PTX-PLGA	3	108000	0	216.5	10.36	0.02	0.01582	7058.82	0.1	853.918	221.29	15	3.7357	14.0348	0.036179	0.0707928	0.122628	0.23081
100	PTX-PLGA	3	108000	0	216.5	10.36	0.02	0.01582	7058.82	0.1	853.918	221.29	15	3.7357	16.5745	0.036179	0.0707928	0.122628	0.23829
100	PTX-PLGA	3	108000	0	216.5	10.36	0.02	0.01582	7058.82	0.1	853.918	221.29	15	3.7357	17.8445	0.036179	0.0707928	0.122628	0.242786
100	PTX-PLGA	3	108000	0	216.5	10.36	0.02	0.01582	7058.82	0.1	853.918	221.29	15	3.7357	20.3836	0.036179	0.0707928	0.122628	0.248754
100	PTX-PLGA	3	108000	0	216.5	10.36	0.02	0.01582	7058.82	0.1	853.918	221.29	15	3.7357	22.9211	0.036179	0.0707928	0.122628	0.250189
100	PTX-PLGA	3	108000	0	216.5	10.36	0.02	0.01582	7058.82	0.1	853.918	221.29	15	3.7357	26.7293	0.036179	0.0707928	0.122628	0.25763
100	PTX-PLGA	3	108000	0	216.5	10.36	0.02	0.01582	7058.82	0.1	853.918	221.29	15	3.7357	30.5347	0.036179	0.0707928	0.122628	0.257515
100	PTX-PLGA	3	108000	0	216.5	10.36	0.02	0.01582	7058.82	0.1	853.918	221.29	15	3.7357	34.3407	0.036179	0.0707928	0.122628	0.258912
100	PTX-PLGA	3	108000	0	216.5	10.36	0.02	0.01582	7058.82	0.1	853.918	221.29	15	3.7357	38.5716	0.036179	0.0707928	0.122628	0.26634
100	PTX-PLGA	3	108000	0	216.5	10.36	0.02	0.01582	7058.82	0.1	853.918	221.29	15	3.7357	43.2217	0.036179	0.0707928	0.122628	0.263177
100	PTX-PLGA	3	108000	0	216.5	10.36	0.02	0.01582	7058.82	0.1	853.918	221.29	15	3.7357	65.2104	0.036179	0.0707928	0.122628	0.267047
100	PTX-PLGA	3	108000	0	216.5	10.36	0.02	0.01582	7058.82	0.1	853.918	221.29	15	3.7357	92.6948	0.036179	0.0707928	0.122628	0.267727
101	PTX-PLGA	3	108000	0	216.5	10.36	0.02	0.01636	6060.61	0.1	853.918	221.29	15	3.7357	0	0.00130469	0.0229835	0.127128	0
101	PTX-PLGA	3	108000	0	216.5	10.36	0.02	0.01636	6060.61	0.1	853.918	221.29	15	3.7357	0.427621	0.00130469	0.0229835	0.127128	0.0135891
101	PTX-PLGA	3	108000	0	216.5	10.36	0.02	0.01636	6060.61	0.1	853.918	221.29	15	3.7357	0.651284	0.00130469	0.0229835	0.127128	0.048343
101	PTX-PLGA	3	108000	0	216.5	10.36	0.02	0.01636	6060.61	0.1	853.918	221.29	15	3.7357	0.872816	0.00130469	0.0229835	0.127128	0.0770517
101	PTX-PLGA	3	108000	0	216.5	10.36	0.02	0.01636	6060.61	0.1	853.918	221.29	15	3.7357	0.884532	0.00130469	0.0229835	0.127128	0.110301
101	PTX-PLGA	3	108000	0	216.5	10.36	0.02	0.01636	6060.61	0.1	853.918	221.29	15	3.7357	3.84912	0.00130469	0.0229835	0.127128	0.123813
101	PTX-PLGA	3	108000	0	216.5	10.36	0.02	0.01636	6060.61	0.1	853.918	221.29	15	3.7357	6.38769	0.00130469	0.0229835	0.127128	0.12827
101	PTX-PLGA	3	108000	0	216.5	10.36	0.02	0.01636	6060.61	0.1	853.918	221.29	15	3.7357	9.13767	0.00130469	0.0229835	0.127128	0.132721
101	PTX-PLGA	3	108000	0	216.5	10.36	0.02	0.01636	6060.61	0.1	853.918	221.29	15	3.7357	11.6762	0.00130469	0.0229835	0.127128	0.137179
101	PTX-PLGA	3	108000	0	216.5	10.36	0.02	0.01636	6060.61	0.1	853.918	221.29	15	3.7357	14.4278	0.00130469	0.0229835	0.127128	0.146163
101	PTX-PLGA	3	108000	0	216.5	10.36	0.02	0.01636	6060.61	0.1	853.918	221.29	15	3.7357	16.1202	0.00130469	0.0229835	0.127128	0.149135
101	PTX-PLGA	3	108000	0	216.5	10.36	0.02	0.01636	6060.61	0.1	853.918	221.29	15	3.7357	19.2914	0.00130469	0.0229835	0.127128	0.149039
101	PTX-PLGA	3	108000	0	216.5	10.36	0.02	0.01636	6060.61	0.1	853.918	221.29	15	3.7357	24.5773	0.00130469	0.0229835	0.127128	0.150391
101	PTX-PLGA	3	108000	0	216.5	10.36	0.02	0.01636	6060.61	0.1	853.918	221.29	15	3.7357	27.9605	0.00130469	0.0229835	0.127128	0.1518
101	PTX-PLGA	3	108000	0	216.5	10.36	0.02	0.01636	6060.61	0.1	853.918	221.29	15	3.7357	30.9213	0.00130469	0.0229835	0.127128	0.154733
101	PTX-PLGA	3	108000	0	216.5	10.36	0.02	0.01636	6060.61	0.1	853.918	221.29	15	3.7357	33.8811	0.00130469	0.0229835	0.127128	0.154643
101	PTX-PLGA	3	108000	0	216.5	10.36	0.02	0.01636	6060.61	0.1	853.918	221.29	15	3.7357	38.7437	0.00130469	0.0229835	0.127128	0.154496
101	PTX-PLGA	3	108000	0	216.5	10.36	0.02	0.01636	6060.61	0.1	853.918	221.29	15	3.7357	42.5502	0.00130469	0.0229835	0.127128	0.157404
101	PTX-PLGA	3	108000	0	216.5	10.36	0.02	0.01636	6060.61	0.1	853.918	221.29	15	3.7357	64.1166	0.00130469	0.0229835	0.127128	0.162797
101	PTX-PLGA	3	108000	0	216.5	10.36	0.02	0.01636	6060.61	0.1	853.918	221.29	15	3.7357	92.8678	0.00130469	0.0229835	0.127128	0.158906
160	PTX-PLGA-co-PALA	3	11000	0.06	216.5	10.36	0.833333	0.3184	2.88889	0.5	853.918	221.29	15	3.7357	0	0.0108595	0.0142845	0.0186244	0
160	PTX-PLGA-co-PALA	3	11000	0.06	216.5	10.36	0.833333	0.3184	2.88889	0.5	853.918	221.29	15	3.7357	0.0416667	0.0108595	0.0142845	0.0186244	0.0108381
160	PTX-PLGA-co-PALA	3	11000	0.06	216.5	10.36	0.833333	0.3184	2.88889	0.5	853.918	221.29	15	3.7357	0.166667	0.0108595	0.0142845	0.0186244	0.0139043
160	PTX-PLGA-co-PALA	3	11000	0.06	216.5	10.36	0.833333	0.3184	2.88889	0.5	853.918	221.29	15	3.7357	1	0.0108595	0.0142845	0.0186244	0.0170051
160	PTX-PLGA-co-PALA	3	11000	0.06	216.5	10.36	0.833333	0.3184	2.88889	0.5	853.918	221.29	15	3.7357	2	0.0108595	0.0142845	0.0186244	0.0176371
160	PTX-PLGA-co-PALA	3	11000	0.06	216.5	10.36	0.833333	0.3184	2.88889	0.5	853.918	221.29	15	3.7357	3	0.0108595	0.0142845	0.0186244	0.0185995
160	PTX-PLGA-co-PALA	3	11000	0.06	216.5	10.36	0.833333	0.3184	2.88889	0.5	853.918	221.29	15	3.7357	4	0.0108595	0.0142845	0.0186244	0.0193787
160	PTX-PLGA-co-PALA	3	11000	0.06	216.5	10.36	0.833333	0.3184	2.88889	0.5	853.918	221.29	15	3.7357	5	0.0108595	0.0142845	0.0186244	0.0210983
160	PTX-PLGA-co-PALA	3	11000	0.06	216.5	10.36	0.833333	0.3184	2.88889	0.5	853.918	221.29	15	3.7357	6	0.0108595	0.0142845	0.0186244	0.0220902
160	PTX-PLGA-co-PALA	3	11000	0.06	216.5	10.36	0.833333	0.3184	2.88889	0.5	853.918	221.29	15	3.7357	7	0.0108595	0.0142845	0.0186244	0.0226799
160	PTX-PLGA-co-PALA	3	11000	0.06	216.5	10.36	0.833333	0.3184	2.88889	0.5	853.918	221.29	15	3.7357	8	0.0108595	0.0142845	0.0186244	0.0225017
160	PTX-PLGA-co-PALA	3	11000	0.06	216.5	10.36	0.833333	0.3184	2.88889	0.5	853.918	221.29	15	3.7357	9	0.0108595	0.0142845	0.0186244	0.0221182
160	PTX-PLGA-co-PALA	3	11000	0.06	216.5	10.36	0.833333	0.3184	2.88889	0.5	853.918	221.29	15	3.7357	10	0.0108595	0.0142845	0.0186244	0.0247976
160	PTX-PLGA-co-PALA	3	11000	0.06	216.5	10.36	0.833333	0.3184	2.88889	0.5	853.918	221.29	15	3.7357	11	0.0108595	0.0142845	0.0186244	0.0250456
160	PTX-PLGA-co-PALA	3	11000	0.06	216.5	10.36	0.833333	0.3184	2.88889	0.5	853.918	221.29	15	3.7357	12	0.0108595	0.0142845	0.0186244	0.025808
160	PTX-PLGA-co-PALA	3	11000	0.06	216.5	10.36	0.833333	0.3184	2.88889	0.5	853.918	221.29	15	3.7357	13	0.0108595	0.0142845	0.0186244	0.0261955
160	PTX-PLGA-co-PALA	3	11000	0.06	216.5	10.36	0.833333	0.3184	2.88889	0.5	853.918	221.29	15	3.7357	14	0.0108595	0.0142845	0.0186244	0.0265793
160	PTX-PLGA-co-PALA	3	11000	0.06	216.5	10.36	0.833333	0.3184	2.88889	0.5	853.918	221.29	15	3.7357	15	0.0108595	0.0142845	0.0186244	0.0296387
160	PTX-PLGA-co-PALA	3	11000	0.06	216.5	10.36	0.833333	0.3184	2.88889	0.5	853.918	221.29	15	3.7357	16	0.0108595	0.0142845	0.0186244	0.0295551
160	PTX-PLGA-co-PALA	3	11000	0.06	216.5	10.36	0.833333	0.3184	2.88889	0.5	853.918	221.29	15	3.7357	17	0.0108595	0.0142845	0.0186244	0.0303142
160	PTX-PLGA-co-PALA	3	11000	0.06	216.5	10.36	0.833333	0.3184	2.88889	0.5	853.918	221.29	15	3.7357	18	0.0108595	0.0142845	0.0186244	0.0314616
160	PTX-PLGA-co-PALA	3	11000	0.06	216.5	10.36	0.833333	0.3184	2.88889	0.5	853.918	221.29	15	3.7357	19	0.0108595	0.0142845	0.0186244	0.0349008
160	PTX-PLGA-co-PALA	3	11000	0.06	216.5	10.36	0.833333	0.3184	2.88889	0.5	853.918	221.29	15	3.7357	20	0.0108595	0.0142845	0.0186244	0.0363897
160	PTX-PLGA-co-PALA	3	11000	0.06	216.5	10.36	0.833333	0.3184	2.88889	0.5	853.918	221.29	15	3.7357	21	0.0108595	0.0142845	0.0186244	0.0371644
160	PTX-PLGA-co-PALA	3	11000	0.06	216.5	10.36	0.833333	0.3184	2.88889	0.5	853.918	221.29	15	3.7357	22	0.0108595	0.0142845	0.0186244	0.0385041
160	PTX-PLGA-co-PALA	3	11000	0.06	216.5	10.36	0.833333	0.3184	2.88889	0.5	853.918	221.29	15	3.7357	23	0.0108595	0.0142845	0.0186244	0.0392742
160	PTX-PLGA-co-PALA	3	11000	0.06	216.5	10.36	0.833333	0.3184	2.88889	0.5	853.918	221.29	15	3.7357	24	0.0108595	0.0142845	0.0186244	0.0400495
160	PTX-PLGA-co-PALA	3	11000	0.06	216.5	10.36	0.833333	0.3184	2.88889	0.5	853.918	221.29	15	3.7357	26	0.0108595	0.0142845	0.0186244	0.0392626
160	PTX-PLGA-co-PALA	3	11000	0.06	216.5	10.36	0.833333	0.3184	2.88889	0.5	853.918	221.29	15	3.7357	28	0.0108595	0.0142845	0.0186244	0.0401809
160	PTX-PLGA-co-PALA	3	11000	0.06	216.5	10.36	0.833333	0.3184	2.88889	0.5	853.918	221.29	15	3.7357	30	0.0108595	0.0142845	0.0186244	0.0506474
160	PTX-PLGA-co-PALA	3	11000	0.06	216.5	10.36	0.833333	0.3184	2.88889	0.5	853.918	221.29	15	3.7357	33	0.0108595	0.0142845	0.0186244	0.10315
160	PTX-PLGA-co-PALA	3	11000	0.06	216.5	10.36	0.833333	0.3184	2.88889	0.5	853.918	221.29	15	3.7357	35	0.0108595	0.0142845	0.0186244	0.154467
160	PTX-PLGA-co-PALA	3	11000	0.06	216.5	10.36	0.833333	0.3184	2.88889	0.5	853.918	221.29	15	3.7357	38	0.0108595	0.0142845	0.0186244	0.200755
160	PTX-PLGA-co-PALA	3	11000	0.06	216.5	10.36	0.833333	0.3184	2.88889	0.5	853.918	221.29	15	3.7357	40	0.0108595	0.0142845	0.0186244	0.213618
160	PTX-PLGA-co-PALA	3	11000	0.06	216.5	10.36	0.833333	0.3184	2.88889	0.5	853.918	221.29	15	3.7357	42	0.0108595	0.0142845	0.0186244	0.23443
160	PTX-PLGA-co-PALA	3	11000	0.06	216.5	10.36	0.833333	0.3184	2.88889	0.5	853.918	221.29	15	3.7357	45	0.0108595	0.0142845	0.0186244	0.29908
160	PTX-PLGA-co-PALA	3	11000	0.06	216.5	10.36	0.833333	0.3184	2.88889	0.5	853.918	221.29	15	3.7357	48	0.0108595	0.0142845	0.0186244	0.335189
160	PTX-PLGA-co-PALA	3	11000	0.06	216.5	10.36	0.833333	0.3184	2.88889	0.5	853.918	221.29	15	3.7357	50	0.0108595	0.0142845	0.0186244	0.376441
160	PTX-PLGA-co-PALA	3	11000	0.06	216.5	10.36	0.833333	0.3184	2.88889	0.5	853.918	221.29	15	3.7357	52	0.0108595	0.0142845	0.0186244	0.400553
160	PTX-PLGA-co-PALA	3	11000	0.06	216.5	10.36	0.833333	0.3184	2.88889	0.5	853.918	221.29	15	3.7357	56	0.0108595	0.0142845	0.0186244	0.536108
160	PTX-PLGA-co-PALA	3	11000	0.06	216.5	10.36	0.833333	0.3184	2.88889	0.5	853.918	221.29	15	3.7357	58	0.0108595	0.0142845	0.0186244	0.578515
160	PTX-PLGA-co-PALA	3	11000	0.06	216.5	10.36	0.833333	0.3184	2.88889	0.5	853.918	221.29	15	3.7357	61	0.0108595	0.0142845	0.0186244	0.625266
160	PTX-PLGA-co-PALA	3	11000	0.06	216.5	10.36	0.833333	0.3184	2.88889	0.5	853.918	221.29	15	3.7357	63	0.0108595	0.0142845	0.0186244	0.665539
160	PTX-PLGA-co-PALA	3	11000	0.06	216.5	10.36	0.833333	0.3184	2.88889	0.5	853.918	221.29	15	3.7357	65	0.0108595	0.0142845	0.0186244	0.698009
160	PTX-PLGA-co-PALA	3	11000	0.06	216.5	10.36	0.833333	0.3184	2.88889	0.5	853.918	221.29	15	3.7357	68	0.0108595	0.0142845	0.0186244	0.769873
160	PTX-PLGA-co-PALA	3	11000	0.06	216.5	10.36	0.833333	0.3184	2.88889	0.5	853.918	221.29	15	3.7357	71	0.0108595	0.0142845	0.0186244	0.79954
160	PTX-PLGA-co-PALA	3	11000	0.06	216.5	10.36	0.833333	0.3184	2.88889	0.5	853.918	221.29	15	3.7357	73	0.0108595	0.0142845	0.0186244	0.853766
160	PTX-PLGA-co-PALA	3	11000	0.06	216.5	10.36	0.833333	0.3184	2.88889	0.5	853.918	221.29	15	3.7357	76	0.0108595	0.0142845	0.0186244	0.917197
160	PTX-PLGA-co-PALA	3	11000	0.06	216.5	10.36	0.833333	0.3184	2.88889	0.5	853.918	221.29	15	3.7357	78	0.0108595	0.0142845	0.0186244	0.945518
160	PTX-PLGA-co-PALA	3	11000	0.06	216.5	10.36	0.833333	0.3184	2.88889	0.5	853.918	221.29	15	3.7357	80	0.0108595	0.0142845	0.0186244	0.945934
160	PTX-PLGA-co-PALA	3	11000	0.06	216.5	10.36	0.833333	0.3184	2.88889	0.5	853.918	221.29	15	3.7357	83	0.0108595	0.0142845	0.0186244	0.951081
160	PTX-PLGA-co-PALA	3	11000	0.06	216.5	10.36	0.833333	0.3184	2.88889	0.5	853.918	221.29	15	3.7357	85	0.0108595	0.0142845	0.0186244	0.97078
160	PTX-PLGA-co-PALA	3	11000	0.06	216.5	10.36	0.833333	0.3184	2.88889	0.5	853.918	221.29	15	3.7357	87	0.0108595	0.0142845	0.0186244	0.971777
161	PTX-PLGA-co-PALA	3	11000	0.06	216.5	10.36	0.833333	0.3184	2.88889	0.5	853.918	221.29	15	3.7357	0	0.00291256	0.00401158	0.0055217	0
161	PTX-PLGA-co-PALA	3	11000	0.06	216.5	10.36	0.833333	0.3184	2.88889	0.5	853.918	221.29	15	3.7357	0.0416667	0.00291256	0.00401158	0.0055217	0.00251348
161	PTX-PLGA-co-PALA	3	11000	0.06	216.5	10.36	0.833333	0.3184	2.88889	0.5	853.918	221.29	15	3.7357	0.166667	0.00291256	0.00401158	0.0055217	0.00371916
161	PTX-PLGA-co-PALA	3	11000	0.06	216.5	10.36	0.833333	0.3184	2.88889	0.5	853.918	221.29	15	3.7357	1	0.00291256	0.00401158	0.0055217	0.00509126
161	PTX-PLGA-co-PALA	3	11000	0.06	216.5	10.36	0.833333	0.3184	2.88889	0.5	853.918	221.29	15	3.7357	2	0.00291256	0.00401158	0.0055217	0.00588898
161	PTX-PLGA-co-PALA	3	11000	0.06	216.5	10.36	0.833333	0.3184	2.88889	0.5	853.918	221.29	15	3.7357	3	0.00291256	0.00401158	0.0055217	0.00609751
161	PTX-PLGA-co-PALA	3	11000	0.06	216.5	10.36	0.833333	0.3184	2.88889	0.5	853.918	221.29	15	3.7357	4	0.00291256	0.00401158	0.0055217	0.00648682
161	PTX-PLGA-co-PALA	3	11000	0.06	216.5	10.36	0.833333	0.3184	2.88889	0.5	853.918	221.29	15	3.7357	5	0.00291256	0.00401158	0.0055217	0.00784488
161	PTX-PLGA-co-PALA	3	11000	0.06	216.5	10.36	0.833333	0.3184	2.88889	0.5	853.918	221.29	15	3.7357	6	0.00291256	0.00401158	0.0055217	0.00819434
161	PTX-PLGA-co-PALA	3	11000	0.06	216.5	10.36	0.833333	0.3184	2.88889	0.5	853.918	221.29	15	3.7357	7	0.00291256	0.00401158	0.0055217	0.00858647
161	PTX-PLGA-co-PALA	3	11000	0.06	216.5	10.36	0.833333	0.3184	2.88889	0.5	853.918	221.29	15	3.7357	8	0.00291256	0.00401158	0.0055217	0.00897945
161	PTX-PLGA-co-PALA	3	11000	0.06	216.5	10.36	0.833333	0.3184	2.88889	0.5	853.918	221.29	15	3.7357	9	0.00291256	0.00401158	0.0055217	0.00956502
161	PTX-PLGA-co-PALA	3	11000	0.06	216.5	10.36	0.833333	0.3184	2.88889	0.5	853.918	221.29	15	3.7357	10	0.00291256	0.00401158	0.0055217	0.0122811
161	PTX-PLGA-co-PALA	3	11000	0.06	216.5	10.36	0.833333	0.3184	2.88889	0.5	853.918	221.29	15	3.7357	11	0.00291256	0.00401158	0.0055217	0.012404
161	PTX-PLGA-co-PALA	3	11000	0.06	216.5	10.36	0.833333	0.3184	2.88889	0.5	853.918	221.29	15	3.7357	12	0.00291256	0.00401158	0.0055217	0.0127903
161	PTX-PLGA-co-PALA	3	11000	0.06	216.5	10.36	0.833333	0.3184	2.88889	0.5	853.918	221.29	15	3.7357	13	0.00291256	0.00401158	0.0055217	0.0131793
161	PTX-PLGA-co-PALA	3	11000	0.06	216.5	10.36	0.833333	0.3184	2.88889	0.5	853.918	221.29	15	3.7357	14	0.00291256	0.00401158	0.0055217	0.0135683
161	PTX-PLGA-co-PALA	3	11000	0.06	216.5	10.36	0.833333	0.3184	2.88889	0.5	853.918	221.29	15	3.7357	15	0.00291256	0.00401158	0.0055217	0.0162845
161	PTX-PLGA-co-PALA	3	11000	0.06	216.5	10.36	0.833333	0.3184	2.88889	0.5	853.918	221.29	15	3.7357	16	0.00291256	0.00401158	0.0055217	0.0164473
161	PTX-PLGA-co-PALA	3	11000	0.06	216.5	10.36	0.833333	0.3184	2.88889	0.5	853.918	221.29	15	3.7357	17	0.00291256	0.00401158	0.0055217	0.0168341
161	PTX-PLGA-co-PALA	3	11000	0.06	216.5	10.36	0.833333	0.3184	2.88889	0.5	853.918	221.29	15	3.7357	18	0.00291256	0.00401158	0.0055217	0.0176082
161	PTX-PLGA-co-PALA	3	11000	0.06	216.5	10.36	0.833333	0.3184	2.88889	0.5	853.918	221.29	15	3.7357	19	0.00291256	0.00401158	0.0055217	0.0207095
161	PTX-PLGA-co-PALA	3	11000	0.06	216.5	10.36	0.833333	0.3184	2.88889	0.5	853.918	221.29	15	3.7357	20	0.00291256	0.00401158	0.0055217	0.0216869
161	PTX-PLGA-co-PALA	3	11000	0.06	216.5	10.36	0.833333	0.3184	2.88889	0.5	853.918	221.29	15	3.7357	21	0.00291256	0.00401158	0.0055217	0.022852
161	PTX-PLGA-co-PALA	3	11000	0.06	216.5	10.36	0.833333	0.3184	2.88889	0.5	853.918	221.29	15	3.7357	22	0.00291256	0.00401158	0.0055217	0.0244027
161	PTX-PLGA-co-PALA	3	11000	0.06	216.5	10.36	0.833333	0.3184	2.88889	0.5	853.918	221.29	15	3.7357	23	0.00291256	0.00401158	0.0055217	0.0252759
161	PTX-PLGA-co-PALA	3	11000	0.06	216.5	10.36	0.833333	0.3184	2.88889	0.5	853.918	221.29	15	3.7357	24	0.00291256	0.00401158	0.0055217	0.025871
161	PTX-PLGA-co-PALA	3	11000	0.06	216.5	10.36	0.833333	0.3184	2.88889	0.5	853.918	221.29	15	3.7357	26	0.00291256	0.00401158	0.0055217	0.0250686
161	PTX-PLGA-co-PALA	3	11000	0.06	216.5	10.36	0.833333	0.3184	2.88889	0.5	853.918	221.29	15	3.7357	28	0.00291256	0.00401158	0.0055217	0.0269598
161	PTX-PLGA-co-PALA	3	11000	0.06	216.5	10.36	0.833333	0.3184	2.88889	0.5	853.918	221.29	15	3.7357	30	0.00291256	0.00401158	0.0055217	0.0332609
161	PTX-PLGA-co-PALA	3	11000	0.06	216.5	10.36	0.833333	0.3184	2.88889	0.5	853.918	221.29	15	3.7357	33	0.00291256	0.00401158	0.0055217	0.0654616
161	PTX-PLGA-co-PALA	3	11000	0.06	216.5	10.36	0.833333	0.3184	2.88889	0.5	853.918	221.29	15	3.7357	35	0.00291256	0.00401158	0.0055217	0.144563
161	PTX-PLGA-co-PALA	3	11000	0.06	216.5	10.36	0.833333	0.3184	2.88889	0.5	853.918	221.29	15	3.7357	38	0.00291256	0.00401158	0.0055217	0.216405
161	PTX-PLGA-co-PALA	3	11000	0.06	216.5	10.36	0.833333	0.3184	2.88889	0.5	853.918	221.29	15	3.7357	40	0.00291256	0.00401158	0.0055217	0.241081
161	PTX-PLGA-co-PALA	3	11000	0.06	216.5	10.36	0.833333	0.3184	2.88889	0.5	853.918	221.29	15	3.7357	42	0.00291256	0.00401158	0.0055217	0.291757
161	PTX-PLGA-co-PALA	3	11000	0.06	216.5	10.36	0.833333	0.3184	2.88889	0.5	853.918	221.29	15	3.7357	45	0.00291256	0.00401158	0.0055217	0.455533
161	PTX-PLGA-co-PALA	3	11000	0.06	216.5	10.36	0.833333	0.3184	2.88889	0.5	853.918	221.29	15	3.7357	48	0.00291256	0.00401158	0.0055217	0.613842
161	PTX-PLGA-co-PALA	3	11000	0.06	216.5	10.36	0.833333	0.3184	2.88889	0.5	853.918	221.29	15	3.7357	50	0.00291256	0.00401158	0.0055217	0.69771
161	PTX-PLGA-co-PALA	3	11000	0.06	216.5	10.36	0.833333	0.3184	2.88889	0.5	853.918	221.29	15	3.7357	52	0.00291256	0.00401158	0.0055217	0.72396
161	PTX-PLGA-co-PALA	3	11000	0.06	216.5	10.36	0.833333	0.3184	2.88889	0.5	853.918	221.29	15	3.7357	56	0.00291256	0.00401158	0.0055217	0.744891
161	PTX-PLGA-co-PALA	3	11000	0.06	216.5	10.36	0.833333	0.3184	2.88889	0.5	853.918	221.29	15	3.7357	58	0.00291256	0.00401158	0.0055217	0.766948
161	PTX-PLGA-co-PALA	3	11000	0.06	216.5	10.36	0.833333	0.3184	2.88889	0.5	853.918	221.29	15	3.7357	61	0.00291256	0.00401158	0.0055217	0.773636
161	PTX-PLGA-co-PALA	3	11000	0.06	216.5	10.36	0.833333	0.3184	2.88889	0.5	853.918	221.29	15	3.7357	63	0.00291256	0.00401158	0.0055217	0.79678
161	PTX-PLGA-co-PALA	3	11000	0.06	216.5	10.36	0.833333	0.3184	2.88889	0.5	853.918	221.29	15	3.7357	65	0.00291256	0.00401158	0.0055217	0.799208
161	PTX-PLGA-co-PALA	3	11000	0.06	216.5	10.36	0.833333	0.3184	2.88889	0.5	853.918	221.29	15	3.7357	68	0.00291256	0.00401158	0.0055217	0.803586
161	PTX-PLGA-co-PALA	3	11000	0.06	216.5	10.36	0.833333	0.3184	2.88889	0.5	853.918	221.29	15	3.7357	71	0.00291256	0.00401158	0.0055217	0.820841
161	PTX-PLGA-co-PALA	3	11000	0.06	216.5	10.36	0.833333	0.3184	2.88889	0.5	853.918	221.29	15	3.7357	73	0.00291256	0.00401158	0.0055217	0.822446
161	PTX-PLGA-co-PALA	3	11000	0.06	216.5	10.36	0.833333	0.3184	2.88889	0.5	853.918	221.29	15	3.7357	76	0.00291256	0.00401158	0.0055217	0.823809
161	PTX-PLGA-co-PALA	3	11000	0.06	216.5	10.36	0.833333	0.3184	2.88889	0.5	853.918	221.29	15	3.7357	78	0.00291256	0.00401158	0.0055217	0.841697
161	PTX-PLGA-co-PALA	3	11000	0.06	216.5	10.36	0.833333	0.3184	2.88889	0.5	853.918	221.29	15	3.7357	80	0.00291256	0.00401158	0.0055217	0.842227
161	PTX-PLGA-co-PALA	3	11000	0.06	216.5	10.36	0.833333	0.3184	2.88889	0.5	853.918	221.29	15	3.7357	83	0.00291256	0.00401158	0.0055217	0.842636
161	PTX-PLGA-co-PALA	3	11000	0.06	216.5	10.36	0.833333	0.3184	2.88889	0.5	853.918	221.29	15	3.7357	85	0.00291256	0.00401158	0.0055217	0.859489
161	PTX-PLGA-co-PALA	3	11000	0.06	216.5	10.36	0.833333	0.3184	2.88889	0.5	853.918	221.29	15	3.7357	87	0.00291256	0.00401158	0.0055217	0.867917
162	PTX-PLGA-co-PAVL	3	10200	0.04	216.5	10.36	0.833333	0.3237	2.88889	0.5	853.918	221.29	15	3.7357	0	0.0180455	0.0231981	0.0304406	0
162	PTX-PLGA-co-PAVL	3	10200	0.04	216.5	10.36	0.833333	0.3237	2.88889	0.5	853.918	221.29	15	3.7357	0.0416667	0.0180455	0.0231981	0.0304406	0.0202347
162	PTX-PLGA-co-PAVL	3	10200	0.04	216.5	10.36	0.833333	0.3237	2.88889	0.5	853.918	221.29	15	3.7357	0.166667	0.0180455	0.0231981	0.0304406	0.0227208
162	PTX-PLGA-co-PAVL	3	10200	0.04	216.5	10.36	0.833333	0.3237	2.88889	0.5	853.918	221.29	15	3.7357	1	0.0180455	0.0231981	0.0304406	0.0278253
162	PTX-PLGA-co-PAVL	3	10200	0.04	216.5	10.36	0.833333	0.3237	2.88889	0.5	853.918	221.29	15	3.7357	2	0.0180455	0.0231981	0.0304406	0.0332795
162	PTX-PLGA-co-PAVL	3	10200	0.04	216.5	10.36	0.833333	0.3237	2.88889	0.5	853.918	221.29	15	3.7357	3	0.0180455	0.0231981	0.0304406	0.0378487
162	PTX-PLGA-co-PAVL	3	10200	0.04	216.5	10.36	0.833333	0.3237	2.88889	0.5	853.918	221.29	15	3.7357	4	0.0180455	0.0231981	0.0304406	0.0403188
162	PTX-PLGA-co-PAVL	3	10200	0.04	216.5	10.36	0.833333	0.3237	2.88889	0.5	853.918	221.29	15	3.7357	5	0.0180455	0.0231981	0.0304406	0.0430104
162	PTX-PLGA-co-PAVL	3	10200	0.04	216.5	10.36	0.833333	0.3237	2.88889	0.5	853.918	221.29	15	3.7357	6	0.0180455	0.0231981	0.0304406	0.0450599
162	PTX-PLGA-co-PAVL	3	10200	0.04	216.5	10.36	0.833333	0.3237	2.88889	0.5	853.918	221.29	15	3.7357	7	0.0180455	0.0231981	0.0304406	0.0456956
162	PTX-PLGA-co-PAVL	3	10200	0.04	216.5	10.36	0.833333	0.3237	2.88889	0.5	853.918	221.29	15	3.7357	8	0.0180455	0.0231981	0.0304406	0.046303
162	PTX-PLGA-co-PAVL	3	10200	0.04	216.5	10.36	0.833333	0.3237	2.88889	0.5	853.918	221.29	15	3.7357	9	0.0180455	0.0231981	0.0304406	0.0472072
162	PTX-PLGA-co-PAVL	3	10200	0.04	216.5	10.36	0.833333	0.3237	2.88889	0.5	853.918	221.29	15	3.7357	10	0.0180455	0.0231981	0.0304406	0.051401
162	PTX-PLGA-co-PAVL	3	10200	0.04	216.5	10.36	0.833333	0.3237	2.88889	0.5	853.918	221.29	15	3.7357	11	0.0180455	0.0231981	0.0304406	0.0531044
162	PTX-PLGA-co-PAVL	3	10200	0.04	216.5	10.36	0.833333	0.3237	2.88889	0.5	853.918	221.29	15	3.7357	12	0.0180455	0.0231981	0.0304406	0.0537161
162	PTX-PLGA-co-PAVL	3	10200	0.04	216.5	10.36	0.833333	0.3237	2.88889	0.5	853.918	221.29	15	3.7357	13	0.0180455	0.0231981	0.0304406	0.0543169
162	PTX-PLGA-co-PAVL	3	10200	0.04	216.5	10.36	0.833333	0.3237	2.88889	0.5	853.918	221.29	15	3.7357	14	0.0180455	0.0231981	0.0304406	0.056107
162	PTX-PLGA-co-PAVL	3	10200	0.04	216.5	10.36	0.833333	0.3237	2.88889	0.5	853.918	221.29	15	3.7357	15	0.0180455	0.0231981	0.0304406	0.0603008
162	PTX-PLGA-co-PAVL	3	10200	0.04	216.5	10.36	0.833333	0.3237	2.88889	0.5	853.918	221.29	15	3.7357	16	0.0180455	0.0231981	0.0304406	0.0626879
162	PTX-PLGA-co-PAVL	3	10200	0.04	216.5	10.36	0.833333	0.3237	2.88889	0.5	853.918	221.29	15	3.7357	17	0.0180455	0.0231981	0.0304406	0.0650905
162	PTX-PLGA-co-PAVL	3	10200	0.04	216.5	10.36	0.833333	0.3237	2.88889	0.5	853.918	221.29	15	3.7357	18	0.0180455	0.0231981	0.0304406	0.0692773
162	PTX-PLGA-co-PAVL	3	10200	0.04	216.5	10.36	0.833333	0.3237	2.88889	0.5	853.918	221.29	15	3.7357	19	0.0180455	0.0231981	0.0304406	0.0913115
162	PTX-PLGA-co-PAVL	3	10200	0.04	216.5	10.36	0.833333	0.3237	2.88889	0.5	853.918	221.29	15	3.7357	20	0.0180455	0.0231981	0.0304406	0.105902
162	PTX-PLGA-co-PAVL	3	10200	0.04	216.5	10.36	0.833333	0.3237	2.88889	0.5	853.918	221.29	15	3.7357	21	0.0180455	0.0231981	0.0304406	0.133998
162	PTX-PLGA-co-PAVL	3	10200	0.04	216.5	10.36	0.833333	0.3237	2.88889	0.5	853.918	221.29	15	3.7357	22	0.0180455	0.0231981	0.0304406	0.13669
162	PTX-PLGA-co-PAVL	3	10200	0.04	216.5	10.36	0.833333	0.3237	2.88889	0.5	853.918	221.29	15	3.7357	23	0.0180455	0.0231981	0.0304406	0.169158
162	PTX-PLGA-co-PAVL	3	10200	0.04	216.5	10.36	0.833333	0.3237	2.88889	0.5	853.918	221.29	15	3.7357	24	0.0180455	0.0231981	0.0304406	0.190621
162	PTX-PLGA-co-PAVL	3	10200	0.04	216.5	10.36	0.833333	0.3237	2.88889	0.5	853.918	221.29	15	3.7357	26	0.0180455	0.0231981	0.0304406	0.20627
162	PTX-PLGA-co-PAVL	3	10200	0.04	216.5	10.36	0.833333	0.3237	2.88889	0.5	853.918	221.29	15	3.7357	28	0.0180455	0.0231981	0.0304406	0.254268
162	PTX-PLGA-co-PAVL	3	10200	0.04	216.5	10.36	0.833333	0.3237	2.88889	0.5	853.918	221.29	15	3.7357	30	0.0180455	0.0231981	0.0304406	0.309471
162	PTX-PLGA-co-PAVL	3	10200	0.04	216.5	10.36	0.833333	0.3237	2.88889	0.5	853.918	221.29	15	3.7357	33	0.0180455	0.0231981	0.0304406	0.366625
162	PTX-PLGA-co-PAVL	3	10200	0.04	216.5	10.36	0.833333	0.3237	2.88889	0.5	853.918	221.29	15	3.7357	35	0.0180455	0.0231981	0.0304406	0.435975
162	PTX-PLGA-co-PAVL	3	10200	0.04	216.5	10.36	0.833333	0.3237	2.88889	0.5	853.918	221.29	15	3.7357	38	0.0180455	0.0231981	0.0304406	0.519724
162	PTX-PLGA-co-PAVL	3	10200	0.04	216.5	10.36	0.833333	0.3237	2.88889	0.5	853.918	221.29	15	3.7357	40	0.0180455	0.0231981	0.0304406	0.550758
162	PTX-PLGA-co-PAVL	3	10200	0.04	216.5	10.36	0.833333	0.3237	2.88889	0.5	853.918	221.29	15	3.7357	42	0.0180455	0.0231981	0.0304406	0.579183
162	PTX-PLGA-co-PAVL	3	10200	0.04	216.5	10.36	0.833333	0.3237	2.88889	0.5	853.918	221.29	15	3.7357	45	0.0180455	0.0231981	0.0304406	0.648139
162	PTX-PLGA-co-PAVL	3	10200	0.04	216.5	10.36	0.833333	0.3237	2.88889	0.5	853.918	221.29	15	3.7357	48	0.0180455	0.0231981	0.0304406	0.695097
162	PTX-PLGA-co-PAVL	3	10200	0.04	216.5	10.36	0.833333	0.3237	2.88889	0.5	853.918	221.29	15	3.7357	50	0.0180455	0.0231981	0.0304406	0.737082
162	PTX-PLGA-co-PAVL	3	10200	0.04	216.5	10.36	0.833333	0.3237	2.88889	0.5	853.918	221.29	15	3.7357	52	0.0180455	0.0231981	0.0304406	0.76242
162	PTX-PLGA-co-PAVL	3	10200	0.04	216.5	10.36	0.833333	0.3237	2.88889	0.5	853.918	221.29	15	3.7357	56	0.0180455	0.0231981	0.0304406	0.815354
162	PTX-PLGA-co-PAVL	3	10200	0.04	216.5	10.36	0.833333	0.3237	2.88889	0.5	853.918	221.29	15	3.7357	58	0.0180455	0.0231981	0.0304406	0.879463
162	PTX-PLGA-co-PAVL	3	10200	0.04	216.5	10.36	0.833333	0.3237	2.88889	0.5	853.918	221.29	15	3.7357	61	0.0180455	0.0231981	0.0304406	0.883925
162	PTX-PLGA-co-PAVL	3	10200	0.04	216.5	10.36	0.833333	0.3237	2.88889	0.5	853.918	221.29	15	3.7357	63	0.0180455	0.0231981	0.0304406	0.903666
162	PTX-PLGA-co-PAVL	3	10200	0.04	216.5	10.36	0.833333	0.3237	2.88889	0.5	853.918	221.29	15	3.7357	65	0.0180455	0.0231981	0.0304406	0.904944
163	PTX-PLGA-co-PAVL	3	10200	0.04	216.5	10.36	0.833333	0.3237	2.88889	0.5	853.918	221.29	15	3.7357	0	0.00972892	0.0124906	0.0162005	0
163	PTX-PLGA-co-PAVL	3	10200	0.04	216.5	10.36	0.833333	0.3237	2.88889	0.5	853.918	221.29	15	3.7357	0.0416667	0.00972892	0.0124906	0.0162005	0.0106901
163	PTX-PLGA-co-PAVL	3	10200	0.04	216.5	10.36	0.833333	0.3237	2.88889	0.5	853.918	221.29	15	3.7357	0.166667	0.00972892	0.0124906	0.0162005	0.0124283
163	PTX-PLGA-co-PAVL	3	10200	0.04	216.5	10.36	0.833333	0.3237	2.88889	0.5	853.918	221.29	15	3.7357	1	0.00972892	0.0124906	0.0162005	0.0147495
163	PTX-PLGA-co-PAVL	3	10200	0.04	216.5	10.36	0.833333	0.3237	2.88889	0.5	853.918	221.29	15	3.7357	2	0.00972892	0.0124906	0.0162005	0.0167013
163	PTX-PLGA-co-PAVL	3	10200	0.04	216.5	10.36	0.833333	0.3237	2.88889	0.5	853.918	221.29	15	3.7357	3	0.00972892	0.0124906	0.0162005	0.0178836
163	PTX-PLGA-co-PAVL	3	10200	0.04	216.5	10.36	0.833333	0.3237	2.88889	0.5	853.918	221.29	15	3.7357	4	0.00972892	0.0124906	0.0162005	0.0190505
163	PTX-PLGA-co-PAVL	3	10200	0.04	216.5	10.36	0.833333	0.3237	2.88889	0.5	853.918	221.29	15	3.7357	5	0.00972892	0.0124906	0.0162005	0.021738
163	PTX-PLGA-co-PAVL	3	10200	0.04	216.5	10.36	0.833333	0.3237	2.88889	0.5	853.918	221.29	15	3.7357	6	0.00972892	0.0124906	0.0162005	0.0240781
163	PTX-PLGA-co-PAVL	3	10200	0.04	216.5	10.36	0.833333	0.3237	2.88889	0.5	853.918	221.29	15	3.7357	7	0.00972892	0.0124906	0.0162005	0.0256492
163	PTX-PLGA-co-PAVL	3	10200	0.04	216.5	10.36	0.833333	0.3237	2.88889	0.5	853.918	221.29	15	3.7357	8	0.00972892	0.0124906	0.0162005	0.0268239
163	PTX-PLGA-co-PAVL	3	10200	0.04	216.5	10.36	0.833333	0.3237	2.88889	0.5	853.918	221.29	15	3.7357	9	0.00972892	0.0124906	0.0162005	0.0279906
163	PTX-PLGA-co-PAVL	3	10200	0.04	216.5	10.36	0.833333	0.3237	2.88889	0.5	853.918	221.29	15	3.7357	10	0.00972892	0.0124906	0.0162005	0.0333656
163	PTX-PLGA-co-PAVL	3	10200	0.04	216.5	10.36	0.833333	0.3237	2.88889	0.5	853.918	221.29	15	3.7357	11	0.00972892	0.0124906	0.0162005	0.0344614
163	PTX-PLGA-co-PAVL	3	10200	0.04	216.5	10.36	0.833333	0.3237	2.88889	0.5	853.918	221.29	15	3.7357	12	0.00972892	0.0124906	0.0162005	0.0352345
163	PTX-PLGA-co-PAVL	3	10200	0.04	216.5	10.36	0.833333	0.3237	2.88889	0.5	853.918	221.29	15	3.7357	13	0.00972892	0.0124906	0.0162005	0.0360044
163	PTX-PLGA-co-PAVL	3	10200	0.04	216.5	10.36	0.833333	0.3237	2.88889	0.5	853.918	221.29	15	3.7357	14	0.00972892	0.0124906	0.0162005	0.0367743
163	PTX-PLGA-co-PAVL	3	10200	0.04	216.5	10.36	0.833333	0.3237	2.88889	0.5	853.918	221.29	15	3.7357	15	0.00972892	0.0124906	0.0162005	0.0421492
163	PTX-PLGA-co-PAVL	3	10200	0.04	216.5	10.36	0.833333	0.3237	2.88889	0.5	853.918	221.29	15	3.7357	16	0.00972892	0.0124906	0.0162005	0.044095
163	PTX-PLGA-co-PAVL	3	10200	0.04	216.5	10.36	0.833333	0.3237	2.88889	0.5	853.918	221.29	15	3.7357	17	0.00972892	0.0124906	0.0162005	0.0456388
163	PTX-PLGA-co-PAVL	3	10200	0.04	216.5	10.36	0.833333	0.3237	2.88889	0.5	853.918	221.29	15	3.7357	18	0.00972892	0.0124906	0.0162005	0.0471786
163	PTX-PLGA-co-PAVL	3	10200	0.04	216.5	10.36	0.833333	0.3237	2.88889	0.5	853.918	221.29	15	3.7357	19	0.00972892	0.0124906	0.0162005	0.0571265
163	PTX-PLGA-co-PAVL	3	10200	0.04	216.5	10.36	0.833333	0.3237	2.88889	0.5	853.918	221.29	15	3.7357	20	0.00972892	0.0124906	0.0162005	0.0615085
163	PTX-PLGA-co-PAVL	3	10200	0.04	216.5	10.36	0.833333	0.3237	2.88889	0.5	853.918	221.29	15	3.7357	21	0.00972892	0.0124906	0.0162005	0.0706982
163	PTX-PLGA-co-PAVL	3	10200	0.04	216.5	10.36	0.833333	0.3237	2.88889	0.5	853.918	221.29	15	3.7357	22	0.00972892	0.0124906	0.0162005	0.0741479
163	PTX-PLGA-co-PAVL	3	10200	0.04	216.5	10.36	0.833333	0.3237	2.88889	0.5	853.918	221.29	15	3.7357	23	0.00972892	0.0124906	0.0162005	0.0893497
163	PTX-PLGA-co-PAVL	3	10200	0.04	216.5	10.36	0.833333	0.3237	2.88889	0.5	853.918	221.29	15	3.7357	24	0.00972892	0.0124906	0.0162005	0.116329
163	PTX-PLGA-co-PAVL	3	10200	0.04	216.5	10.36	0.833333	0.3237	2.88889	0.5	853.918	221.29	15	3.7357	26	0.00972892	0.0124906	0.0162005	0.131119
163	PTX-PLGA-co-PAVL	3	10200	0.04	216.5	10.36	0.833333	0.3237	2.88889	0.5	853.918	221.29	15	3.7357	28	0.00972892	0.0124906	0.0162005	0.159566
163	PTX-PLGA-co-PAVL	3	10200	0.04	216.5	10.36	0.833333	0.3237	2.88889	0.5	853.918	221.29	15	3.7357	30	0.00972892	0.0124906	0.0162005	0.201145
163	PTX-PLGA-co-PAVL	3	10200	0.04	216.5	10.36	0.833333	0.3237	2.88889	0.5	853.918	221.29	15	3.7357	33	0.00972892	0.0124906	0.0162005	0.244926
163	PTX-PLGA-co-PAVL	3	10200	0.04	216.5	10.36	0.833333	0.3237	2.88889	0.5	853.918	221.29	15	3.7357	35	0.00972892	0.0124906	0.0162005	0.289717
163	PTX-PLGA-co-PAVL	3	10200	0.04	216.5	10.36	0.833333	0.3237	2.88889	0.5	853.918	221.29	15	3.7357	38	0.00972892	0.0124906	0.0162005	0.3377
163	PTX-PLGA-co-PAVL	3	10200	0.04	216.5	10.36	0.833333	0.3237	2.88889	0.5	853.918	221.29	15	3.7357	40	0.00972892	0.0124906	0.0162005	0.372867
163	PTX-PLGA-co-PAVL	3	10200	0.04	216.5	10.36	0.833333	0.3237	2.88889	0.5	853.918	221.29	15	3.7357	42	0.00972892	0.0124906	0.0162005	0.506596
163	PTX-PLGA-co-PAVL	3	10200	0.04	216.5	10.36	0.833333	0.3237	2.88889	0.5	853.918	221.29	15	3.7357	45	0.00972892	0.0124906	0.0162005	0.675985
163	PTX-PLGA-co-PAVL	3	10200	0.04	216.5	10.36	0.833333	0.3237	2.88889	0.5	853.918	221.29	15	3.7357	48	0.00972892	0.0124906	0.0162005	0.740379
163	PTX-PLGA-co-PAVL	3	10200	0.04	216.5	10.36	0.833333	0.3237	2.88889	0.5	853.918	221.29	15	3.7357	50	0.00972892	0.0124906	0.0162005	0.85589
163	PTX-PLGA-co-PAVL	3	10200	0.04	216.5	10.36	0.833333	0.3237	2.88889	0.5	853.918	221.29	15	3.7357	52	0.00972892	0.0124906	0.0162005	0.916784
163	PTX-PLGA-co-PAVL	3	10200	0.04	216.5	10.36	0.833333	0.3237	2.88889	0.5	853.918	221.29	15	3.7357	56	0.00972892	0.0124906	0.0162005	0.931784
163	PTX-PLGA-co-PAVL	3	10200	0.04	216.5	10.36	0.833333	0.3237	2.88889	0.5	853.918	221.29	15	3.7357	58	0.00972892	0.0124906	0.0162005	0.951568
163	PTX-PLGA-co-PAVL	3	10200	0.04	216.5	10.36	0.833333	0.3237	2.88889	0.5	853.918	221.29	15	3.7357	61	0.00972892	0.0124906	0.0162005	0.952378
163	PTX-PLGA-co-PAVL	3	10200	0.04	216.5	10.36	0.833333	0.3237	2.88889	0.5	853.918	221.29	15	3.7357	63	0.00972892	0.0124906	0.0162005	0.975202
163	PTX-PLGA-co-PAVL	3	10200	0.04	216.5	10.36	0.833333	0.3237	2.88889	0.5	853.918	221.29	15	3.7357	65	0.00972892	0.0124906	0.0162005	0.976413
20	PTX-PVL-co-PAVL	0	15000	0.18	216.5	10.36	1	0.1	2.4848	0.5	853.918	221.29	15	3.7357	0	0.042121	0.0927434	0.182187	0
20	PTX-PVL-co-PAVL	0	15000	0.18	216.5	10.36	1	0.1	2.4848	0.5	853.918	221.29	15	3.7357	0.2938	0.042121	0.0927434	0.182187	0.0345189
20	PTX-PVL-co-PAVL	0	15000	0.18	216.5	10.36	1	0.1	2.4848	0.5	853.918	221.29	15	3.7357	0.471763	0.042121	0.0927434	0.182187	0.0853215
20	PTX-PVL-co-PAVL	0	15000	0.18	216.5	10.36	1	0.1	2.4848	0.5	853.918	221.29	15	3.7357	1.17947	0.042121	0.0927434	0.182187	0.217394
20	PTX-PVL-co-PAVL	0	15000	0.18	216.5	10.36	1	0.1	2.4848	0.5	853.918	221.29	15	3.7357	3.28954	0.042121	0.0927434	0.182187	0.390036
20	PTX-PVL-co-PAVL	0	15000	0.18	216.5	10.36	1	0.1	2.4848	0.5	853.918	221.29	15	3.7357	5.21999	0.042121	0.0927434	0.182187	0.48342
20	PTX-PVL-co-PAVL	0	15000	0.18	216.5	10.36	1	0.1	2.4848	0.5	853.918	221.29	15	3.7357	9.19707	0.042121	0.0927434	0.182187	0.662051
20	PTX-PVL-co-PAVL	0	15000	0.18	216.5	10.36	1	0.1	2.4848	0.5	853.918	221.29	15	3.7357	11.1251	0.042121	0.0927434	0.182187	0.714784
20	PTX-PVL-co-PAVL	0	15000	0.18	216.5	10.36	1	0.1	2.4848	0.5	853.918	221.29	15	3.7357	14.1057	0.042121	0.0927434	0.182187	0.81014
20	PTX-PVL-co-PAVL	0	15000	0.18	216.5	10.36	1	0.1	2.4848	0.5	853.918	221.29	15	3.7357	17.0253	0.042121	0.0927434	0.182187	0.860783
20	PTX-PVL-co-PAVL	0	15000	0.18	216.5	10.36	1	0.1	2.4848	0.5	853.918	221.29	15	3.7357	18.8935	0.042121	0.0927434	0.182187	0.887097
20	PTX-PVL-co-PAVL	0	15000	0.18	216.5	10.36	1	0.1	2.4848	0.5	853.918	221.29	15	3.7357	20.1191	0.042121	0.0927434	0.182187	0.897189
20	PTX-PVL-co-PAVL	0	15000	0.18	216.5	10.36	1	0.1	2.4848	0.5	853.918	221.29	15	3.7357	24.0306	0.042121	0.0927434	0.182187	0.95184
20	PTX-PVL-co-PAVL	0	15000	0.18	216.5	10.36	1	0.1	2.4848	0.5	853.918	221.29	15	3.7357	25.1979	0.042121	0.0927434	0.182187	0.961934
20	PTX-PVL-co-PAVL	0	15000	0.18	216.5	10.36	1	0.1	2.4848	0.5	853.918	221.29	15	3.7357	26.3072	0.042121	0.0927434	0.182187	0.97813
20	PTX-PVL-co-PAVL	0	15000	0.18	216.5	10.36	1	0.1	2.4848	0.5	853.918	221.29	15	3.7357	28.1744	0.042121	0.0927434	0.182187	0.988184
24	PTX-PVL-co-PAVL	0	15000	0.18	216.5	10.36	1	0.1	2.4848	0.1	853.918	221.29	15	3.7357	0	0.0348161	0.0589789	0.103183	0
24	PTX-PVL-co-PAVL	0	15000	0.18	216.5	10.36	1	0.1	2.4848	0.1	853.918	221.29	15	3.7357	0.305469	0.0348161	0.0589789	0.103183	0.0502384
24	PTX-PVL-co-PAVL	0	15000	0.18	216.5	10.36	1	0.1	2.4848	0.1	853.918	221.29	15	3.7357	1.04467	0.0348161	0.0589789	0.103183	0.11097
24	PTX-PVL-co-PAVL	0	15000	0.18	216.5	10.36	1	0.1	2.4848	0.1	853.918	221.29	15	3.7357	2.04384	0.0348161	0.0589789	0.103183	0.171723
24	PTX-PVL-co-PAVL	0	15000	0.18	216.5	10.36	1	0.1	2.4848	0.1	853.918	221.29	15	3.7357	3.95379	0.0348161	0.0589789	0.103183	0.253473
24	PTX-PVL-co-PAVL	0	15000	0.18	216.5	10.36	1	0.1	2.4848	0.1	853.918	221.29	15	3.7357	7.07837	0.0348161	0.0589789	0.103183	0.368797
24	PTX-PVL-co-PAVL	0	15000	0.18	216.5	10.36	1	0.1	2.4848	0.1	853.918	221.29	15	3.7357	8.16238	0.0348161	0.0589789	0.103183	0.387716
24	PTX-PVL-co-PAVL	0	15000	0.18	216.5	10.36	1	0.1	2.4848	0.1	853.918	221.29	15	3.7357	9.20324	0.0348161	0.0589789	0.103183	0.410816
24	PTX-PVL-co-PAVL	0	15000	0.18	216.5	10.36	1	0.1	2.4848	0.1	853.918	221.29	15	3.7357	14.0599	0.0348161	0.0589789	0.103183	0.503272
24	PTX-PVL-co-PAVL	0	15000	0.18	216.5	10.36	1	0.1	2.4848	0.1	853.918	221.29	15	3.7357	18.1782	0.0348161	0.0589789	0.103183	0.553826
24	PTX-PVL-co-PAVL	0	15000	0.18	216.5	10.36	1	0.1	2.4848	0.1	853.918	221.29	15	3.7357	23.2496	0.0348161	0.0589789	0.103183	0.600276
24	PTX-PVL-co-PAVL	0	15000	0.18	216.5	10.36	1	0.1	2.4848	0.1	853.918	221.29	15	3.7357	24.2473	0.0348161	0.0589789	0.103183	0.627556
25	PTX-PVL-co-PAVL	0	39000	0.07	216.5	10.36	1	0.1	2.4848	0.5	853.918	221.29	15	3.7357	0	0.0947906	0.182538	0.317264	0
25	PTX-PVL-co-PAVL	0	39000	0.07	216.5	10.36	1	0.1	2.4848	0.5	853.918	221.29	15	3.7357	0.190241	0.0947906	0.182538	0.317264	0.0518241
25	PTX-PVL-co-PAVL	0	39000	0.07	216.5	10.36	1	0.1	2.4848	0.5	853.918	221.29	15	3.7357	0.323158	0.0947906	0.182538	0.317264	0.136049
25	PTX-PVL-co-PAVL	0	39000	0.07	216.5	10.36	1	0.1	2.4848	0.5	853.918	221.29	15	3.7357	1.2083	0.0947906	0.182538	0.317264	0.356297
25	PTX-PVL-co-PAVL	0	39000	0.07	216.5	10.36	1	0.1	2.4848	0.5	853.918	221.29	15	3.7357	1.58217	0.0947906	0.182538	0.317264	0.40595
25	PTX-PVL-co-PAVL	0	39000	0.07	216.5	10.36	1	0.1	2.4848	0.5	853.918	221.29	15	3.7357	2.33201	0.0947906	0.182538	0.317264	0.522534
25	PTX-PVL-co-PAVL	0	39000	0.07	216.5	10.36	1	0.1	2.4848	0.5	853.918	221.29	15	3.7357	3.26256	0.0947906	0.182538	0.317264	0.61319
25	PTX-PVL-co-PAVL	0	39000	0.07	216.5	10.36	1	0.1	2.4848	0.5	853.918	221.29	15	3.7357	5.16987	0.0947906	0.182538	0.317264	0.671387
25	PTX-PVL-co-PAVL	0	39000	0.07	216.5	10.36	1	0.1	2.4848	0.5	853.918	221.29	15	3.7357	7.14907	0.0947906	0.182538	0.317264	0.815974
25	PTX-PVL-co-PAVL	0	39000	0.07	216.5	10.36	1	0.1	2.4848	0.5	853.918	221.29	15	3.7357	9.23974	0.0947906	0.182538	0.317264	0.86984
25	PTX-PVL-co-PAVL	0	39000	0.07	216.5	10.36	1	0.1	2.4848	0.5	853.918	221.29	15	3.7357	12.1267	0.0947906	0.182538	0.317264	0.919338
25	PTX-PVL-co-PAVL	0	39000	0.07	216.5	10.36	1	0.1	2.4848	0.5	853.918	221.29	15	3.7357	14.2126	0.0947906	0.182538	0.317264	0.934328
25	PTX-PVL-co-PAVL	0	39000	0.07	216.5	10.36	1	0.1	2.4848	0.5	853.918	221.29	15	3.7357	18.3836	0.0947906	0.182538	0.317264	0.957829
29	PTX-PVL-co-PAVL	0	39000	0.07	216.5	10.36	1	0.2	2.4848	0.5	853.918	221.29	15	3.7357	0	0.06731	0.114782	0.188595	0
29	PTX-PVL-co-PAVL	0	39000	0.07	216.5	10.36	1	0.2	2.4848	0.5	853.918	221.29	15	3.7357	0.19183	0.06731	0.114782	0.188595	0.064783
29	PTX-PVL-co-PAVL	0	39000	0.07	216.5	10.36	1	0.2	2.4848	0.5	853.918	221.29	15	3.7357	0.443366	0.06731	0.114782	0.188595	0.116603
29	PTX-PVL-co-PAVL	0	39000	0.07	216.5	10.36	1	0.2	2.4848	0.5	853.918	221.29	15	3.7357	1.06479	0.06731	0.114782	0.188595	0.185679
29	PTX-PVL-co-PAVL	0	39000	0.07	216.5	10.36	1	0.2	2.4848	0.5	853.918	221.29	15	3.7357	2.29865	0.06731	0.114782	0.188595	0.250398
29	PTX-PVL-co-PAVL	0	39000	0.07	216.5	10.36	1	0.2	2.4848	0.5	853.918	221.29	15	3.7357	3.40753	0.06731	0.114782	0.188595	0.295686
29	PTX-PVL-co-PAVL	0	39000	0.07	216.5	10.36	1	0.2	2.4848	0.5	853.918	221.29	15	3.7357	5.06754	0.06731	0.114782	0.188595	0.33662
29	PTX-PVL-co-PAVL	0	39000	0.07	216.5	10.36	1	0.2	2.4848	0.5	853.918	221.29	15	3.7357	7.15556	0.06731	0.114782	0.188595	0.368889
29	PTX-PVL-co-PAVL	0	39000	0.07	216.5	10.36	1	0.2	2.4848	0.5	853.918	221.29	15	3.7357	9.18466	0.06731	0.114782	0.188595	0.4206
29	PTX-PVL-co-PAVL	0	39000	0.07	216.5	10.36	1	0.2	2.4848	0.5	853.918	221.29	15	3.7357	10.167	0.06731	0.114782	0.188595	0.433498
29	PTX-PVL-co-PAVL	0	39000	0.07	216.5	10.36	1	0.2	2.4848	0.5	853.918	221.29	15	3.7357	11.949	0.06731	0.114782	0.188595	0.470105
29	PTX-PVL-co-PAVL	0	39000	0.07	216.5	10.36	1	0.2	2.4848	0.5	853.918	221.29	15	3.7357	14.0976	0.06731	0.114782	0.188595	0.49589
29	PTX-PVL-co-PAVL	0	39000	0.07	216.5	10.36	1	0.2	2.4848	0.5	853.918	221.29	15	3.7357	16.0617	0.06731	0.114782	0.188595	0.517367
29	PTX-PVL-co-PAVL	0	39000	0.07	216.5	10.36	1	0.2	2.4848	0.5	853.918	221.29	15	3.7357	16.9822	0.06731	0.114782	0.188595	0.52595
29	PTX-PVL-co-PAVL	0	39000	0.07	216.5	10.36	1	0.2	2.4848	0.5	853.918	221.29	15	3.7357	18.272	0.06731	0.114782	0.188595	0.547469
29	PTX-PVL-co-PAVL	0	39000	0.07	216.5	10.36	1	0.2	2.4848	0.5	853.918	221.29	15	3.7357	21.0937	0.06731	0.114782	0.188595	0.564573
29	PTX-PVL-co-PAVL	0	39000	0.07	216.5	10.36	1	0.2	2.4848	0.5	853.918	221.29	15	3.7357	22.9944	0.06731	0.114782	0.188595	0.568775
29	PTX-PVL-co-PAVL	0	39000	0.07	216.5	10.36	1	0.2	2.4848	0.5	853.918	221.29	15	3.7357	26.0624	0.06731	0.114782	0.188595	0.594504
[truncated: 1,784 more rows]
