# Supplementary material for: Machine learning models to accelerate the design of polymeric long-acting injectables
Source: Nat Commun. 2023 Jan 10;14:35. doi: 10.1038/s41467-022-35343-w (PMC9832011; doi:10.1038/s41467-022-35343-w)
Supplement: Supplementary file 6 — Source Data [file 41467_2022_35343_MOESM6_ESM.zip]

Archive with 6 entries (5 files):
- Source Data/
- __MACOSX/._Source Data
- Source Data/Source Data.xlsx
- __MACOSX/Source Data/._Source Data.xlsx
- Source Data/Source Data_SI.xlsx
- __MACOSX/Source Data/._Source Data_SI.xlsx
