# Supplementary material for: Machine learning models to accelerate the design of polymeric long-acting injectables
Source: Nat Commun. 2023 Jan 10;14:35. doi: 10.1038/s41467-022-35343-w (PMC9832011; doi:10.1038/s41467-022-35343-w)
Supplement: Supplementary file 6 — Source Data [file 41467_2022_35343_MOESM6_ESM.zip › Source Data/Source Data.xlsx]

## Sheet: Figure 2
LGBM	RF	NGB	XGB	DT	NN	kNN	SVR	lasso	PLS	MLR
0.00243305	0.0857509	0.00524138	0.0072853	0	0.408667	0.0311549	0.389493	0.45902	0.519944	0.476948
0.031378	0.10497	0.0134599	0.0177002	0.0599033	0.396977	0.0143619	0.333558	0.394017	0.514865	0.412132
0.0744353	0.0712901	0.0178282	0.0145025	0.137781	0.0850554	0.26276	0.179412	0.0621717	0.489954	0.0808585
0.120051	0.0619004	0.0367699	0.0299928	0.0453465	0.0462937	0.243074	0.0779872	0.0983217	0.468641	0.0788985
0.154701	0.101952	0.00109568	0.0204976	0.0211205	0.0193581	0.340846	0.00382001	0.209055	0.402725	0.1889
0.181591	0.124245	0.0967463	0.0586328	0.147865	0.0888413	0.402984	0.173136	0.278322	0.387562	0.257439
0.208537	0.166218	0.257808	0.235554	0.0545147	0.00238393	0.519288	0.333635	0.327192	0.342076	0.305627
0.208964	0.166354	0.262024	0.301976	0.0941478	0.02735	0.406894	0.402885	0.350847	0.295159	0.328558
0.213071	0.179864	0.264028	0.323378	0.126977	0.0527879	0.438782	0.406463	0.353434	0.219956	0.330378
0.211858	0.0571815	0.183606	0.262934	0	0.224598	0.036555	0.361072	0.352546	0.000499	0.328813
0.228319	0.00827557	0.153408	0.166589	0.0304411	0.0515223	0.0959323	0.302953	0.384494	0.130452	0.360036
0.21489	0.0454388	0.017233	0.0216007	0.0523959	0.0161516	0.207135	0.406415	0.379122	0.289962	0.353942
0.223563	0.246362	0.0112732	0.00246402	0.287451	0.206422	0.483236	0.340355	0.38238	0.375547	0.356523
0.262223	0.417343	0.012754	0.0216682	0.578219	0.384055	0.755213	0.0891361	0.405699	0.390094	0.379073
0.259332	0.339236	0.0177441	0.00882424	0.0351863	0.301158	0.784259	0.0109624	0.392371	0.38589	0.36507
0.26803	0.32751	0.0429249	0.0511413	0.231693	0.202865	0.828254	0.128356	0.395293	0.379612	0.367269
0.284586	0.323575	0.0839443	0.00150619	0.247723	0.208305	0.803628	0.267614	0.39788	0.505677	0.369088
0.289869	0.0837246	0.173276	0.14021	0	0.371836	0.0311551	0.364077	0.401138	0.497797	0.371669
0.29032	0.101417	0.19015	0.180247	0.0599033	0.358671	0.0143619	0.387024	0.407198	0.479036	0.376872
0.0460673	0.0591144	0.12226	0.137588	0.063273	0.0401507	0.262741	0.349436	0.533976	0.457723	0.394649
0.329566	0.0641632	0.00352349	0.000124872	0.0229893	0.00231415	0.243045	0.414373	0.0446398	0.402737	0.0945484
0.0372515	0.102841	0.00807588	0.0114071	0.0210795	0.0276945	0.340802	0.34329	0.048718	0.375153	0.186558
0.0229018	0.0913278	0.0319713	0.0244571	0.0918115	0.0641931	0.346942	0.204256	0.0971913	0.345043	0.234301
0.0102149	0.254145	0.00627148	0.0184852	0.0295963	0.109223	0.603408	0.0951551	0.117064	0.298126	0.253492
0.016207	0.10897	0.0123129	0.0341514	0	0.628357	0.0967194	0.0257054	0.140362	0.182036	0.276021
0.0189622	0.146118	0.0571857	0.0322034	0.0599033	0.613134	0.0799366	0.123264	0.151543	0.116059	0.286478
0.0463387	0.109488	0.158821	0.118488	0.00591148	0.140263	0.115734	0.205609	0.15482	0.0347737	0.289077
0.0885892	0.165988	0.140974	0.0972791	0.122167	0.00518302	0.204021	0.260869	0.190939	0.210542	0.324474
0.0759782	0.232252	0.219979	0.203267	0.135175	0.0187467	0.202049	0.347923	0.193812	0.401835	0.326621
0.116284	0.261002	0.234627	0.247132	0.229685	0.0277666	0.189389	0.369735	0.205394	0.397784	0.337526
0.149904	0.23739	0.00546185	0.0015541	0.0351863	0.0489241	0.215941	0.376301	0.233232	0.397082	0.364641
0.159467	0.219309	0.0242164	0.0156991	0.16702	0.059362	0.136061	0.310257	0.227451	0.39053	0.358091
0.189798	0.0466593	0.0164677	0.0224388	0	0.0418317	0.0311608	0.16393	0.247339	0.392275	0.377302
0.202695	0.0530713	0.0274872	0.0330438	0.13045	0.220916	0.120206	0.0130479	0.254448	0.576666	0.383688
0.229955	0.0370295	0.106164	0.0576446	0.1269	0.24164	0.0121825	0.163976	0.260771	0.560178	0.389198
0.280321	0.0833744	0.185403	0.154263	0.169263	0.268269	0.0486564	0.337471	0.301447	0.16811	0.429196
0.311213	0.195189	0.23014	0.252887	0.165901	0.359028	0.100151	0.389071	0.336717	0.0622746	0.46365
0.337487	0.0717391	0.244349	0.296787	0.0431621	0.508111	0.00392343	0.404283	0.366004	0.0705826	0.492392
0.337487	0.0444611	0.172353	0.257139	0.186328	0.632014	0.0549914	0.372507	0.359488	0.18596	0.485062
0.000904698	0.146359	0.000702339	0.00212738	0.297153	0.731992	0.172763	0.374171	0.356004	0.290787	0.31601
0.0160206	0.195269	0.0250452	0.0155491	0.357431	0.7747	0.222088	0.308075	0.278898	0.311525	0.239136
0.0251579	0.210076	0.00487184	0.0195919	0.385616	0.774978	0.242966	0.158018	0.0959938	0.331933	0.0567453
0.0187835	0.206584	0.0317534	0.058097	0.4361	0.765896	0.247964	0.00934457	0.212136	0.493131	0.24707
0.0322423	0.20548	0.0545516	0.103094	0.441017	0.75964	0.252881	0.0975599	0.227497	0.252754	0.261708
0.045809	0.208703	0.110889	0.0763155	0.450459	0.756862	0.259704	0.242084	0.263928	0.124825	0.297458
0.0443918	0.204934	0.124106	0.0865151	0.450769	0.739868	0.171982	0.306343	0.274808	0.159722	0.30757
0.107415	0.0390346	0.180351	0.203267	0	0.0476657	0.00872252	0.368508	0.318307	0.438003	0.349666
0.162621	0.0238746	0.161656	0.201554	0.0830607	0.148304	0.05188	0.350701	0.371461	0.463689	0.399928
0.177627	0.0763647	0.12746	0.205012	0.0371281	0.136791	0.0358074	0.335255	0.394445	0.495635	0.422097
0.203802	0.138285	0.147387	0.148448	0.105096	0.143198	0.0879944	0.327942	0.422917	0.499558	0.449935
0.254021	0.344279	0.000212532	0.00389099	0.268741	0.167657	0.258023	0.363322	0.46697	0.574879	0.493217
0.293319	0.329365	0.010796	0.000390741	0.213695	0.181462	0.269815	0.300332	0.503737	0.558392	0.529349
0.316966	0.191254	0.0867697	0.0403467	0.0531439	0.311806	0.16474	0.128006	0.527392	0.166655	0.552279
0.00237017	0.0547549	0.0156919	0.00321555	0.0982321	0.44786	0.137838	0.0616607	0.406221	0.0608188	0.374076
0.0267411	0.0644704	0.0345151	0.00367213	0.272157	0.567773	0.0495863	0.186422	0.353323	0.071707	0.321317
0.0147869	0.166119	0.101783	0.0425213	0.382249	0.660834	0.0439391	0.258497	0.271062	0.132017	0.239154
0.0529754	0.179089	0.11564	0.0410316	0.400597	0.665393	0.0472405	0.326172	0.11752	0.376662	0.0861679
0.00889624	0.199837	0.102113	0.0416753	0.423533	0.682379	0.0630459	0.365662	0.0225747	0.666019	0.0532375
0.0345504	0.0526411	0.135401	0.105401	0	0.0572171	0.0323864	0.389832	0.0832133	0.649532	0.113104
0.0235932	0.0214544	0.169666	0.145935	0.0242756	0.0637472	0.0331619	0.407719	0.127937	0.139739	0.157146
0.0424917	0.0143348	0.194919	0.161357	0.0740743	0.148237	0.0644371	0.396645	0.143971	0.0498544	0.172547
0.030053	0.0925335	0.19154	0.0980793	0.197475	0.154615	0.0684405	0.37139	0.17973	0.194254	0.207536
0.0301217	0.244289	0.0115049	0.0103288	0.267798	0.139655	0.128651	0.463995	0.178505	0.276327	0.205589
0.0147109	0.353216	0.0937269	0.0886202	0.236631	0.191799	0.204286	0.193325	0.193867	0.290801	0.220228
0.0183231	0.32547	0.0213799	0.05844	0.181585	0.219068	0.182417	0.150565	0.242737	0.294714	0.268416
0.0215179	0.226464	0.0719395	0.00822998	0.0623189	0.316982	0.0951898	0.107752	0.253617	0.315497	0.278528
0.0592379	0.0564648	0.29498	0.228366	0.11658	0.47897	0.0837094	0.0187133	0.2859	0.291586	0.310132
0.0771243	0.0971935	0.168749	0.136807	0.318029	0.617353	0.239673	0.154049	0.288822	0.267249	0.312331
0.0903924	0.161106	0.0503447	0.00852113	0.391423	0.67371	0.313068	0.293151	0.304185	0.23953	0.326971
0.115713	0.199095	0.039473	0.115272	0.432708	0.709313	0.242091	0.401129	0.323357	0.196141	0.345374
0.143491	0.218335	0.06721	0.124493	0.455639	0.726103	0.265023	0.457011	0.330427	0.173099	0.351721
0.175918	0.0318625	0.0650926	0.136828	0	0.0430541	0.00973068	0.479457	0.350606	0.143963	0.371267
0.201267	0.0322429	0.0594089	0.141929	0.00359388	0.0544953	0.0149964	0.480742	0.381547	0.110777	0.401347
0.214969	0.0946233	0.0623495	0.144488	0.055676	0.0506401	0.0124116	0.483022	0.397917	0.0335745	0.417129
0.269337	0.153515	0.0693678	0.15393	0.0442815	0.0441418	0.245525	0.490696	0.446115	0.0154722	0.464556
0.308638	0.418084	0.0583205	0.109322	0.355897	0.0556716	0.726415	0.488822	0.482886	0.0202244	0.500691
0.311529	0.401319	0.0072997	0.00409052	0.305438	0.0462459	0.69134	0.455944	0.4858	0.0353108	0.502883
0.000904698	0.250523	0.083157	0.0664531	0.126539	0.169073	0.51244	0.250994	0.35726	0.0422991	0.294222
0.0258713	0.0707182	0.0216082	0.00419984	0.0707091	0.326503	0.315192	0.236665	0.328897	0.00634912	0.265951
0.00611384	0.0470832	0.0978922	0.0715731	0.244634	0.438477	0.186751	0.208524	0.283964	0.00423497	0.221113
0.00736347	0.114892	0.408387	0.360415	0.322616	0.495433	0.108769	0.152556	0.255609	0.0065393	0.192851
0.0363489	0.152845	0.453632	0.410562	0.368487	0.529989	0.0628977	0.10615	0.126946	0.00456054	0.0647416
0.0209743	0.17736	0.34811	0.330088	0.39601	0.542908	0.0353744	0.0471145	0.00343741	0.000903029	0.0580794
0.00289563	0.02465	0.220274	0.17556	0	0.0549582	0.0097305	0.191989	0.0533898	0.00603604	0.114179
0.0101423	0.0404307	0.0985387	0.0559259	0.0195195	0.00338538	0.026288	0.317272	0.0780518	0.0113524	0.138253
0.0404277	0.0899221	0.0100315	0.0469453	0.0546868	0.0246897	0.058285	0.424256	0.109664	0.0157282	0.169095
0.0268769	0.152223	0.0205586	0.0433103	0.158117	0.0607269	0.286808	0.439782	0.16201	0.0208319	0.220669
0.047228	0.433009	0.0347541	0.0583901	0.397181	0.0785451	0.767698	0.460183	0.144199	0.0263376	0.202138
0.0296682	0.44454	0.0196528	0.0110692	0.342135	0.0838821	0.738917	0.463861	0.16438	0.0326113	0.221685
0.00887045	0.261508	0.0563648	0.015116	0.131126	0.0886659	0.527908	0.340366	0.224683	0.0390902	0.28117
0.0156773	0.0761382	0.0337878	0.0317814	0.0752961	0.263622	0.321486	0.249694	0.244862	0.0425063	0.300715
0.0451233	0.0631996	0.0967671	0.0220149	0.26757	0.395055	0.174697	0.221478	0.268517	0.0483538	0.323647
0.0911992	0.156307	0.259071	0.220157	0.373075	0.494073	0.0691924	0.207309	0.30013	0.053687	0.354489
0.101733	0.184782	0.432536	0.365874	0.414359	0.523134	0.0279085	0.127634	0.316163	0.0593949	0.369889
0.135378	0.0651892	0.450589	0.356847	0	0.363194	0.0527009	0.0804581	0.343293	0.0651065	0.396205
0.165658	0.0837434	0.360216	0.268328	0.0109323	0.26564	0.000373104	0.0322321	0.358655	0.0681427	0.410844
0.17507	0.0038192	0.211626	0.0902311	0.0228455	0.143411	0.127557	0.204869	0.382646	0.0743217	0.434155
0.202524	0.011488	0.0588759	0.0555492	0.0796497	0.106708	0.165391	0.35775	0.418069	0.0796582	0.468763
0.216251	0.0474502	0.0136377	0.121722	0.046193	0.00327705	0.270037	0.428526	0.434103	0.0846063	0.484163
0.270619	0.0345234	0.04814	0.133079	0.146707	0.0197	0.296988	0.467286	0.482301	0.0872625	0.53159
0.295844	0.0260366	0.0623306	0.148154	0.133224	0.021075	0.287453	0.487842	0.510439	0.0918691	0.559049
0.316966	0.0113905	0.0188595	0.00349295	0.187249	0.00559353	0.307675	0.44858	0.526136	0.0971899	0.574068
0.00243305	0.00899114	0.013493	0.0191092	0.173766	0.0298044	0.321158	0.340485	0.446538	0.101946	0.423315
0.0149585	0.058255	0.0429558	0.026428	0.308822	0.218331	0.348124	0.312354	0.397115	0.107271	0.373942
0.000729844	0.0923857	0.11568	0.0942584	0.24769	0.306388	0.379585	0.293767	0.286836	0.112591	0.263898
0.0223774	0.0728229	0.45671	0.378888	0.211735	0.325179	0.41554	0.235945	0.123993	0.125569	0.101476
0.0655706	0.0908435	0.517872	0.454427	0.193758	0.348179	0.433518	0.194646	0.0527498	0.136842	0.0744838
0.0711499	0.049455	0.420973	0.394417	0.139825	0.31007	0.48745	0.0242656	0.134794	0.138566	0.155843
0.0821562	0.0300233	0.250385	0.183815	0.0813982	0.259114	0.545877	0.164915	0.178845	0.10435	0.199124
0.0876898	0.00538227	0.128649	0.0519763	0.361387	0.208617	0.597563	0.289511	0.21494	0.065224	0.234494
0.0839671	0.0683857	0.05053	0.0268184	0.435544	0.135224	0.67172	0.36389	0.234449	0.0372222	0.253278
0.100472	0.0901948	0.0115663	0.0507063	0.460263	0.110811	0.696439	0.405946	0.250146	0.0365509	0.268298
0.103409	0.0910872	0.00626942	0.0682197	0.421698	0.0978997	0.709922	0.430189	0.253404	0.0279294	0.270878
0.128194	0.0624022	0.0194445	0.000510216	0	0.121532	0.0527006	0.45018	0.29331	0.018434	0.310013
0.123065	0.0609373	0.0196641	0.0110223	0.0562936	0.0700256	0.0634504	0.383388	0.296232	0.0362565	0.312213
0.144187	0.0249681	0.0645852	0.0643152	5.13814e-05	0.000105731	0.0151973	0.359887	0.31193	0.0653177	0.327233
0.166247	0.0018473	0.120268	0.128303	0.0607255	0.0487867	0.0673895	0.336765	0.318662	0.0772386	0.333197
0.175341	0.019867	0.340906	0.339626	0.0603255	0.0789828	0.0790293	0.278913	0.330213	0.188412	0.34407
0.196488	0.0222213	0.46851	0.56999	0.0950771	0.110451	0.103191	0.233617	0.345575	0.218628	0.358709
0.218399	0.0411341	0.34763	0.407662	0.126538	0.13145	0.134641	0.0313715	0.352308	0.247093	0.364674
0.229888	0.0391208	0.199943	0.177693	0.103608	0.12984	0.150371	0.166999	0.363859	0.275174	0.375547
0.255236	0.0539414	0.0662607	0.0361024	0.0743941	0.144043	0.179584	0.309497	0.3948	0.295453	0.405628
0.273088	0.0237926	0.0226996	0.0583537	0.049675	0.0854756	0.204303	0.410985	0.415316	0.349031	0.425555
0.310836	0.00930401	0.0621024	0.100158	0.0928532	0.0663001	0.233517	0.449014	0.447267	0.360411	0.456782
0.00100714	0.0028607	0.00405092	0.00580031	0.019406	0.19963	0.271719	0.467181	0.736888	0.402447	0.816892
0.00521124	0.0188748	0.045933	0.067412	0.101948	0.373542	0.300933	0.432372	0.638693	0.447591	0.812003
0.132905	0.000653822	0.105146	0.0481085	0.0704869	0.411685	0.332393	0.223152	0.425687	0.463721	0.580232
0.0713325	0.0304933	0.0358115	0.0140125	0.42669	0.424236	0.372843	0.190813	0.32138	0.451946	0.475084
0.121262	0.00448514	0.0254088	0.0268114	0.192848	0.371892	0.429023	0.133216	0.0677423	0.438807	0.385471
0.164355	0.0399274	0.00910687	0.0580923	0.24678	0.320411	0.482955	0.0986713	0.169018	0.446315	0.364494
0.0804059	0.0453986	0.00857739	0.0662934	0.258016	0.310258	0.494191	0.0339684	0.181239	0.435121	0.344383
0.0734426	0.0333113	0.00932953	0.0656892	0.230687	0.286826	0.518911	0.016328	0.176583	0.00377959	0.328584
0.0197832	0.0472125	0.0444976	0.0696547	0	0.050246	0.00542919	0.0994249	0.176951	0.00603909	0.329766
0.0174319	0.0488736	0.0567022	0.0882904	0.00120788	0.0326179	0.0147912	0.160996	0.657184	0.00648284	0.314256
0.013111	0.0411342	0.0573573	0.105113	0.0319567	0.0141055	0.0586227	0.210431	0.610764	0.00277537	0.284787
0.00310384	0.0394594	0.00252614	0.00304013	0.000496025	0.037427	0.0900729	0.301924	0.376927	0.00252239	0.275323
0.00437443	0.0111068	0.0592566	0.0478324	0.0422006	0.0741823	0.125444	0.247848	0.291304	0.00840935	0.265859
0.0383547	0.0398737	0.0236014	0.00065049	0.0667975	0.127692	0.186115	0.109981	0.0947424	0.0141155	0.236101
0.0575031	0.0620503	0.0422184	0.041632	0.0538074	0.160797	0.216976	0.0774539	0.21316	0.0188529	0.226637
0.161888	0.0759935	0.112381	0.150475	0.0717849	0.173324	0.234946	0.0624188	0.236999	0.024599	0.208682
0.203318	0.0381243	0.161939	0.232108	0.0348843	0.190609	0.282128	0.0191543	0.261258	0.0303023	0.174324
0.327931	0.00486308	0.206276	0.214257	0.0596034	0.190111	0.216091	0.0070315	0.273564	0.0360048	0.128453
0.332001	0.0219249	0.175435	0.148578	0.107046	0.166413	0.199314	0.0364386	0.274758	0.0415147	0.0943844
0.346462	0.031127	0.16846	0.145478	0.194082	0.134503	0.178953	0.0760409	0.440663	0.0448941	0.0734066
0.330588	0.0481033	0.107483	0.106563	0.178352	0.0235031	0.0917391	0.118709	0.378888	0.0508668	0.0494058
0.229554	0.056371	0.0915297	0.140297	0.530061	0.350987	0.08326	0.149089	0.201104	0.0565759	0.0338957
0.185097	0.0435068	0.0618861	0.0750461	0.0580161	0.431004	0.202713	0.18414	0.130663	0.0622824	0.029899
0.0569845	0.0472857	0.00404242	0.000739545	0.0782408	0.433538	0.299689	0.396384	0.131066	0.0679888	0.0341039
0.018762	0.0392054	0.0251203	0.0133071	0.0939712	0.435945	0.366985	0.334357	0.0345038	0.0713682	0.0374413
0.0113244	0.0611818	0.0299679	0.0653319	0.0576532	0.449448	0.381911	0.210303	0.112052	0.0773008	0.0386232
0.00278072	0.0437002	0.0417016	0.031582	0	0.0740304	0.00542875	0.0987485	0.157625	0.0830095	0.0477175
0.00168684	0.0535363	0.205134	0.25983	0.0169382	0.0724544	0.000938243	0.0389841	0.261387	0.0883309	0.054367
0.023637	0.0450621	0.144808	0.13819	0.00103931	0.0590525	0.0170341	0.0787677	0.252257	0.0913251	0.0610165
0.0331328	0.0320085	0.11576	0.141997	0.00239389	0.0318309	0.0434579	0.128565	0.225954	0.0964432	0.0619093
0.0311947	0.0335273	0.075528	0.173979	0.0319567	0.0190379	0.0586194	0.191794	0.406039	0.101374	0.0740264
0.0170806	0.00770413	0.0560346	0.1159	0.0197287	0.0199944	0.102973	0.239701	0.334009	0.105918	0.0773639
0.0179523	0.0363834	0.00208941	0.00320503	0.0671415	0.066535	0.156903	0.317938	0.278249	0.111141	0.595743
0.0467793	0.057591	0.020508	0.0460773	0.105344	0.0910673	0.187762	0.274716	0.24172	0.116641	0.216073
0.071983	0.0642587	0.0599048	0.0307002	0.125568	0.0931892	0.207972	0.175823	0.24281	0.129634	0.112191
0.111175	0.017314	0.0481453	0.0413917	0.0190483	0.0856354	0.228195	0.109702	0.220585	0.139934	8.84341e-05
0.222801	0.0411726	0.0306723	0.0445476	0.00107079	0.0606804	0.155419	0.08005	0.232676	0.145824	0.0870019
0.269578	0.0844087	0.0425198	0.0796049	0.185698	0.00181567	0.171114	0.0176545	0.228841	0.13191	0.126558
0.697455	0.138286	0.0206602	0.0184243	0.286217	0.119744	0.0868176	0.0156814	0.186262	0.0649997	0.115479
0.726282	0.151694	0.0391009	0.00777535	0.274981	0.261634	0.00488808	0.0143104	0.126196	0.0114439	0.0868369
0.738377	0.225824	0.0416013	0.0199883	0.658151	0.613254	0.254579	0.045419	0.0140016	0.00104174	0.0490272
0.76718	0.22709	0.0613977	0.0788403	0.0790626	0.622608	0.339788	0.0708156	0.0439574	0.0395263	0.123608
0.720742	0.253795	0.0636034	0.0535403	0.072321	0.62436	0.450245	0.099608	0.16695	0.185016	0.642087
0.738765	0.257449	0.00260134	0.00780424	0.0633322	0.619142	0.524285	0.250727	0.225704	0.325038	0.635982
0.754026	0.287434	0.0784287	0.0310932	0.110886	0.618386	0.550451	0.116359	0.208472	0.396715	0.5955
0.64274	0.0414298	0.0530187	0.00910697	0	0.198028	0.0139657	0.0535017	0.139289	0.410775	0.413696
0.64279	0.00197313	0.0143501	0.0156373	0.0168397	0.147111	0.0433376	0.00606883	0.277031	0.407324	0.364817
0.624808	0.0552839	0.0339538	0.0173636	0.0085912	0.172806	0.0159984	0.044385	0.273231	0.41719	0.112913
0.617701	0.0960744	0.0774425	0.0381249	0.0103017	0.224004	0.0354501	0.0751395	0.27185	0.405591	0.0725681
0.610692	0.113309	0.101855	0.125991	0.0493798	0.271744	0.0119699	0.0884361	0.266392	0.416544	0.147808
0.528931	0.190255	0.11608	0.136862	0.11314	0.32475	0.0686727	0.0912888	0.263837	0.406781	0.163481
0.521887	0.198599	0.014722	0.0394133	0.0928618	0.318536	0.048545	0.222616	0.204687	0.392873	0.134068
0.00168684	0.306153	0.00323476	0.0166362	0.0922076	0.358771	0.0864213	0.246297	0.177874	0.391842	0.0148792
0.0157627	0.342832	0.00621399	0.00203264	0.000614791	0.363678	0.00337836	0.391893	0.135027	0.381255	0.510215
0.0296314	0.37728	0.033351	0.0017164	0.107939	0.391188	0.0913803	0.318442	0.0974326	0.364332	0.412207
0.0275092	0.376127	0.0443268	0.00783976	0.0808773	0.406599	0.191478	0.233538	0.0096149	0.370029	0.386934
0.0156688	0.415266	0.0486041	0.022886	0.466442	0.430411	0.0863129	0.149894	0.0558493	0.358368	0.361661
0.00425832	0.428989	0.042342	0.0466459	0.493403	0.492109	0.0825666	0.124523	0.483763	0.34049	0.273305
0.0220733	0.419936	0.0947163	0.0645361	0.611976	0.5108	0.0692912	0.104419	0.510577	0.345152	0.167969
0.0332096	0.40446	0.0560325	0.0212103	0.588304	0.497869	0.0456555	0.0569062	0.535455	0.341389	0.0726702
0.0398186	0.314682	0.070716	0.0531291	0.449842	0.417579	0.0431574	0.0319047	0.563237	0.285765	0.0230765
0.0506606	0.137444	0.102072	0.110759	0.267684	0.249016	0.212117	0.017725	0.515758	0.28352	0.0776583
0.0557089	0.0501868	0.0847931	0.0906904	0.0581531	0.167295	0.299788	0.04238	0.532274	0.281622	0.107018
0.0652156	0.0265373	0.0765446	0.0906707	0.0194044	0.0923364	0.37733	0.0844256	0.549965	0.283167	0.111701
0.137285	0.108454	0.0141246	0.0262499	0.107134	0.0124038	0.465022	0.316897	0.493499	0.286799	0.11079
0.191281	0.142569	0.0100651	0.0356138	0.144277	0.0195363	0.489722	0.30945	0.491563	0.291104	0.119321
0.462625	0.158664	0.0167993	0.0576115	0.161191	0.0320703	0.506613	0.282457	0.476427	0.295641	0.0915889
0.508621	0.156187	0.000603387	0.0438679	0.161274	0.0265458	0.495712	0.263007	0.465853	0.301849	0.519409
0.528858	0.168201	0.0171626	0.0893916	0.174864	0.0337782	0.509256	0.252759	0.461498	0.306786	0.49967
0.564855	0.161927	0.0181346	0.100207	0.17166	0.0228911	0.496505	0.242417	0.454517	0.311988	0.440773
0.597007	0.161927	0.0413414	0.104986	0.175149	0.0217726	0.49193	0.238217	0.441524	0.31589	0.345356
0.61864	0.169343	0.0238672	0.102676	0.446898	0.0195783	0.490123	0.22336	0.276446	0.320854	0.305878
0.665504	0.0383591	0.0451055	0.13183	0	0.160259	0.00361893	0.211843	0.271195	0.328914	0.229559
0.687137	0.0394878	0.0318649	0.116392	0.0042832	0.15937	0.0106691	0.206025	0.265253	0.333526	0.0752453
0.717801	0.0536326	0.0694141	0.222401	0.00137907	0.169049	0.0444865	0.181002	0.258827	0.338737	0.0321701
0.746616	0.0457517	0.0732514	0.251582	0.0248295	0.156238	0.0621769	0.178345	0.261523	0.344388	0.112877
0.73671	0.0530883	0.097393	0.33505	0.014508	0.18639	0.101492	0.17259	0.256065	0.349174	0.137494
0.736714	0.058423	0.121904	0.405717	0.00706064	0.238717	0.115471	0.168353	0.237065	0.356076	0.129507
0.735876	0.129341	0.125311	0.365141	0.0995155	0.327034	0.120521	0.162504	0.224903	0.361126	0.111651
0.663419	0.141032	0.161333	0.233383	0.0851583	0.361687	0.107605	0.177685	0.215851	0.366384	0.12572
0.670726	0.187767	0.17693	0.195122	0.0350741	0.378475	0.157651	0.177622	0.207005	0.370819	0.0822115
0.00168684	0.28024	0.199935	0.188018	0.0448438	0.516997	0.106923	0.196693	0.18116	0.376886	0.561914
0.0200523	0.279552	0.2124	0.170846	0.0607604	0.485863	0.0310526	0.207628	0.164643	0.380669	0.396534
0.0332161	0.284759	0.245733	0.179312	0.0284746	0.455419	0.267995	0.220758	0.0976092	0.385502	0.341343
0.0280534	0.339757	0.270543	0.17732	0.412997	0.438867	0.37436	0.218684	0.045156	0.392616	0.279278
0.0174174	0.342046	0.348816	0.212283	0.579649	0.409656	0.493573	0.227455	0.220147	0.397547	0.141786
0.00630319	0.327592	0.392671	0.232844	0.550981	0.389395	0.544537	0.299633	0.265413	0.402586	0.0246528
0.0528043	0.300826	0.376277	0.225291	0.504429	0.361649	0.503515	0.309097	0.304182	0.413949	0.0310479
0.0667302	0.223482	0.0146825	0.0260905	0.377802	0.299802	0.430541	0.310428	0.339151	0.425944	0.116872
0.135177	0.0806683	0.00648458	0.0330343	0.234835	0.173127	0.287574	0.29989	0.378403	0.436073	0.178582
0.15681	0.0184877	0.0117075	0.0542867	0.012951	0.081029	0.187516	0.271276	0.398029	0.45183	0.192221
0.238394	0.0861321	0.0271239	0.0977828	0.0585422	0.0178719	0.116023	0.254778	0.440875	0.462788	0.121262
0.249248	0.146101	0.025688	0.103573	0.126484	0.0400271	0.0480811	0.244316	0.460502	0.47703	0.0702261
0.281281	0.169268	0.0410141	0.11511	0.155126	0.0608342	0.0194382	0.233936	0.496161	0.487274	0.615631
0.310109	0.180405	0.0647119	0.147287	0.16949	0.0673091	0.00507449	0.22507	0.523458	0.49201	0.558173
0.32836	0.187831	0.0986268	0.219055	0.180276	0.0714398	0.00571134	0.222276	0.567614	0.317695	0.387287
0.353603	0.186801	0.117156	0.317256	0.183964	0.0653286	0.00939991	0.217866	0.570446	0.152148	0.279163
0.386066	0.180117	0.143476	0.377716	0.184127	0.0539057	0.00956263	0.213373	0.568718	0.0553971	0.225522
0.411296	0.181178	0.168704	0.4514	0.187829	0.0498178	0.0132642	0.210339	0.572724	0.0614995	0.166577
0.469217	0.178567	0.173381	0.412598	0.452891	0.0340324	0.0136287	0.214746	0.575556	0.020169	0.0253434
0.491862	0.0410196	0.215613	0.29485	0	0.176623	0.00361918	0.232464	0.268666	0.0855369	0.0701669
0.597068	0.0574436	0.229369	0.248974	0.0153112	0.184483	0.0177594	0.233676	0.260788	0.0852671	0.0481103
0.647408	0.0254063	0.238082	0.240032	0.0117725	0.142362	0.083483	0.241651	0.26155	0.107601	0.0277017
0.690637	0.0396531	0.243174	0.219613	0.0428141	0.168405	0.111789	0.24615	0.255608	0.158275	0.00480241
0.650166	0.0258114	0.269713	0.225051	0.00708336	0.191717	0.154357	0.254434	0.257821	0.199878	0.0266962
0.679019	0.0153631	0.305581	0.236673	0.0749606	0.236768	0.196942	0.268034	0.25333	0.148628	0.056869
0.631644	0.0589478	0.386909	0.275731	0.00321754	0.27539	0.223237	0.278073	0.212149	0.161155	0.939153
0.656887	0.0581793	0.419615	0.279672	0.024648	0.301857	0.217409	0.333008	0.186096	0.148619	0.616031
0.00168684	0.148116	0.416999	0.28571	0.243095	0.349164	0.258151	0.354961	0.121688	0.169819	0.551599
0.0157752	0.137994	0.0302395	0.0184191	0.170173	0.372294	0.151227	0.312141	0.102062	0.164217	0.175245
0.0404355	0.143032	0.00917891	0.026987	0.098717	0.338746	0.140804	0.303084	0.0303305	0.285994	0.127397
0.0316083	0.169535	0.00909431	0.00889051	0.268086	0.310106	0.189803	0.283481	0.021969	0.283064	0.129896
0.0227898	0.171714	0.0173199	0.00815365	0.246636	0.296074	0.240451	0.283513	0.0172829	0.281638	0.139339
0.0016339	0.152889	0.00947558	0.000543206	0.0812342	0.252657	0.358302	0.272996	0.044097	0.283198	0.144337
0.0142094	0.124137	0.00349075	0.00484784	0.0277171	0.212605	0.339221	0.262463	0.0699425	0.287098	0.184805
0.024027	0.0908756	0.021286	0.0222964	0.0115634	0.190969	0.312809	0.251931	0.0926787	0.291412	0.214282
0.0347445	0.0139249	0.0103738	0.0849073	0.100761	0.127394	0.232759	0.248999	0.121635	0.296313	0.261296
0.0415497	0.0915369	0.105771	0.264772	0.0487483	0.0351403	0.125816	0.24905	0.144854	0.302314	0.293074
0.0632327	0.129041	0.113309	0.288031	0.0879763	0.00259843	0.0865879	0.24754	0.202075	0.306389	0.338937
0.0776717	0.153217	0.147232	0.376289	0.120076	0.023907	0.054488	0.247507	0.225295	0.311285	0.567732
0.124591	0.170711	0.181995	0.505358	0.145094	0.0398784	0.0294705	0.248882	0.384448	0.316584	0.549311
0.139017	0.178594	0.185229	0.466544	0.155874	0.0419464	0.0186898	0.250216	0.438559	0.320925	0.451257
0.153089	0.182163	0.187183	0.441117	0.166681	0.0430384	0.00788289	0.261914	0.479263	0.328765	0.298582
0.178295	0.180539	0.253444	0.314497	0.17036	0.0387297	0.00420418	0.271932	0.440423	0.333906	0.182107
0.196572	0.184218	0.265218	0.306684	0.177671	0.0353219	0.0031074	0.288799	0.466269	0.338447	0.0751813
0.214608	0.187508	0.302823	0.291214	0.18133	0.0343359	0.00676646	0.306607	0.499302	0.342982	0.0330627
0.243474	0.19408	0.345682	0.327379	0.457071	0.0330679	0.256072	0.325102	0.522038	0.348675	0.143265
0.268716	0.0600656	0.406492	0.360135	0	0.442806	0.172416	0.341253	0.253947	0.356227	0.211315
0.312235	0.0946598	0.509668	0.397913	0.0403507	0.431835	0.153325	0.361401	0.248211	0.36173	0.188544
0.334881	0.0200641	0.572217	0.377417	0.112239	0.224284	0.103071	0.427075	0.25305	0.366352	0.155544
0.436452	0.00636339	0.598767	0.502146	0.0176372	0.194239	0.160456	0.465996	0.256508	0.372066	0.145919
0.476059	0.00442204	0.0203557	0.0256496	0.0936484	0.152277	0.0977298	0.328018	0.256579	0.379971	0.0687708
0.497621	0.0263434	0.000861777	0.0317606	0.109462	0.077436	0.0166653	0.319175	0.246908	0.384381	0.657934
0.54085	0.0345762	0.00307795	0.0230593	0.133797	0.0728243	0.206809	0.298585	0.238824	0.387892	0.465708
0.568752	0.00504479	0.00566203	0.0326777	0.230541	0.188183	0.31063	0.291785	0.233366	0.394892	0.364862
0.597567	0.00404953	0.0122096	0.0155589	0.215161	0.18351	0.295354	0.28037	0.209455	0.39975	0.280145
0.55741	0.0106532	0.00719865	0.0180533	0.108649	0.130644	0.268131	0.261316	0.20372	0.40527	0.214167
0.586226	0.0339731	0.0496333	0.12971	0.0701995	0.10704	0.248038	0.254752	0.186029	0.415814	0.0742235
0.636686	0.0626537	0.0332812	0.120731	0.0240599	0.0788895	0.201923	0.249151	0.173589	0.428014	0.0201438
0.0119856	0.0748544	0.120338	0.298034	0.0106151	0.0646895	0.167248	0.252992	0.134201	0.436871	0.0124306
0.0357626	0.0776863	0.143236	0.390729	0.0298881	0.0564029	0.149759	0.249108	0.121279	0.453434	0.16621
0.00898049	0.103483	0.187623	0.473921	0.235283	0.0273211	0.342085	0.260996	0.100963	0.464714	0.149884
0.00235555	0.111723	0.186536	0.409234	0.254593	0.019084	0.437908	0.269297	0.0767738	0.476785	0.156525
0.0145094	0.125784	0.242064	0.271007	0.277729	0.00507485	0.239713	0.275698	0.0518966	0.48425	0.0629145
0.0518856	0.145985	0.268508	0.256126	0.304751	0.0111903	0.379735	0.294071	0.0358642	0.472334	0.0217227
0.0409125	0.155281	0.285822	0.242957	0.157408	0.0172914	0.293089	0.314747	0.0105011	0.323285	0.771514
0.0709265	0.167596	0.316172	0.249906	0.17284	0.0285347	0.308066	0.325649	0.0122341	0.21893	0.201721
0.0454795	0.168921	0.355716	0.260283	0.17677	0.0289557	0.202701	0.336945	0.0555649	0.150128	0.131847
0.0368152	0.173709	0.44936	0.315593	0.184579	0.0322015	0.210163	0.360845	0.0787844	0.0241666	0.11248
0.0900857	0.180768	0.502112	0.308048	0.19235	0.0369971	0.217806	0.436455	0.235795	0.112197	0.0944386
0.0719347	0.180685	0.50108	0.372021	0.192439	0.034769	0.173617	0.450332	0.273874	0.131968	0.0710938
0.0645637	0.185387	0.00118778	0.0268509	0.196495	0.0338679	0.177586	0.304216	0.299235	0.122917	0.0090145
0.0723654	0.184098	0.0137259	0.0411054	0.196635	0.0314206	0.177727	0.253687	0.33994	0.150746	0.0133518
0.0611925	0.187292	0.00878515	0.0493861	0.461726	0.0264279	0.169099	0.207686	0.368412	0.171834	0.0340824
0.0461475	0.0378675	0.0390112	0.0191601	0	0.161758	0.00361885	0.177517	0.395709	0.157151	0.0626073
0.0579771	0.0561114	0.0269571	0.0456829	0.00991456	0.179106	0.000730304	0.163224	0.434961	0.183615	0.130747
0.0470211	0.0296394	0.0506138	0.0458342	0.0357142	0.155141	0.0358251	0.155717	0.462259	0.180955	0.177152
0.0324301	0.0460044	0.0588561	0.0625521	0.0192364	0.172258	0.0677642	0.148217	0.508698	0.165145	0.435004
0.0225824	0.0790407	0.099255	0.081784	0.0266183	0.262433	0.0891194	0.143793	0.316525	0.188889	0.405473
0.0162846	0.0898628	0.106708	0.0759046	0.0519872	0.325309	0.107588	0.143125	0.313388	0.179107	0.392539
0.0257188	0.158719	0.179023	0.133043	0.124477	0.363501	0.0955354	0.146325	0.282327	0.351404	0.390595
0.0753957	0.169626	0.225991	0.195294	0.107223	0.390457	0.0855404	0.14988	0.206241	0.340853	0.370718
0.0739235	0.245947	0.219058	0.20712	0.0842831	0.415893	0.108451	0.148878	0.189613	0.330301	0.357585
0.0993205	0.307939	0.276575	0.297173	0.00285158	0.541925	0.0883677	0.154993	0.144279	0.33741	0.272284
0.157259	0.365326	0.268022	0.302244	0.108973	0.540375	0.0171607	0.157264	0.130008	0.323551	0.11291
0.179071	0.35698	0.2765	0.27775	0.0831155	0.51566	0.322635	0.164743	0.122011	0.17941	0.0904636
0.24057	0.411738	0.316922	0.296225	0.468237	0.499731	0.429596	0.176615	0.100051	0.11308	0.124466
0.284018	0.427449	0.333359	0.30289	0.655433	0.480618	0.569357	0.188842	0.0870312	0.31437	0.137242
0.294146	0.409032	0.369714	0.367182	0.61525	0.455345	0.608807	0.208171	0.00468545	0.410193	0.115104
0.301642	0.394184	0.390539	0.426471	0.577928	0.436769	0.577015	0.22547	0.0114711	0.375056	0.422025
0.301347	0.306958	0.419225	0.450945	0.437784	0.360079	0.490523	0.238121	0.0158602	0.340915	0.413154
0.0605106	0.135824	0.471995	0.472094	0.263678	0.203521	0.316417	0.262386	0.017584	0.297084	0.417787
0.0512006	0.0492673	0.508036	0.538808	0.053375	0.123238	0.22794	0.34157	0.0386011	0.367138	0.412872
0.00564981	0.00393522	0.522262	0.556658	0.00657854	0.06994	0.167986	0.399533	0.0487925	0.362526	0.40336
0.0359576	0.106541	0.00392421	0.0363472	0.112195	0.0255472	0.0623697	0.324921	0.0608696	0.358416	0.374468
0.00259601	0.132307	0.0339522	0.0702381	0.140856	0.0463814	0.0337086	0.313835	0.0693382	0.369539	0.185988
0.030931	0.149619	0.0342698	0.0765845	0.163899	0.0589819	0.0106654	0.280391	0.0809438	0.40338	0.137388
0.049811	0.152723	0.022507	0.0732737	0.169872	0.0548637	0.00469282	0.252981	0.0930218	0.449609	0.259061
0.0819113	0.14887	0.0107423	0.037849	0.170124	0.0469545	0.00444104	0.2198	0.167369	0.478812	0.274769
0.0728009	0.149288	0.133806	0.203685	0.17327	0.0416674	0.00129455	0.223715	0.182584	0.446609	0.424266
0.129929	0.147366	0.197964	0.251925	0.17351	0.0359458	0.00105422	0.234231	0.230745	0.30398	0.391709
0.260583	0.0522281	0.26033	0.304716	0	0.220705	0.036565	0.246012	0.285961	0.10872	0.3857
0.263036	0.0711325	0.319747	0.366858	0.0288285	0.2315	0.0873248	0.256518	0.308863	0.0924687	0.373168
0.256737	0.0200458	0.428667	0.386287	0.0281617	0.180362	0.0303435	0.263692	0.363298	0.143252	0.193021
0.267337	0.0213232	0.426505	0.428999	0.00513236	0.16158	0.019205	0.270611	0.382121	0.120242	0.113233
0.270884	0.0396569	0.432671	0.392177	0.00899932	0.214291	0.0349316	0.289105	0.441107	0.086137	0.187316
0.285198	0.0429003	0.448931	0.430402	0.199714	0.236696	0.0518668	0.317894	0.482052	0.546252	0.120587
0.273634	0.0796961	0.466949	0.424143	0.14817	0.271977	0.0845388	0.33533	0.552629	0.439828	0.113867
0.268679	0.0827295	0.499656	0.485188	0.0420035	0.2858	0.107495	0.348541	0.554662	0.218978	0.432951
0.268642	0.136866	0.531869	0.545145	0.00186666	0.35008	0.138262	0.364403	0.558576	0.0603501	0.414909
0.25067	0.172643	0.57434	0.568777	0.161077	0.365128	0.149479	0.389563	0.508268	0.0577929	0.399359
0.250632	0.16105	0.617684	0.589427	0.0818483	0.335559	0.18082	0.405367	0.400459	0.147654	0.386782
0.239728	0.145301	0.651145	0.661972	0.127717	0.302544	0.226516	0.488535	0.343444	0.193314	0.376696
0.238885	0.172318	0.689774	0.705372	0.24031	0.288613	0.179014	0.55693	0.268462	0.241561	0.264953
0.206724	0.178917	0.0367034	0.00313693	0.0924723	0.276743	0.0915172	0.0434425	0.250977	0.259181	0.0507109
0.199504	0.138125	0.039174	0.00311164	0.0266607	0.228624	0.157032	0.0537936	0.229899	0.246421	0.0928149
0.178785	0.108604	0.0354791	0.00251878	0.0163136	0.199738	0.199412	0.0553982	0.0104809	0.500115	0.0655783
0.175163	0.0238609	0.000858529	0.00233054	0.110775	0.129681	0.185902	0.0487265	0.0168164	0.494918	0.0521211
0.168296	0.0686777	0.00231492	0.00203471	0.210797	0.0439416	0.187702	0.0375692	0.0378946	0.469947	0.420691
0.161076	0.117726	0.0105478	0.00874466	0.106177	0.00191083	0.241682	0.0266778	0.0627731	0.448398	0.401
0.13938	0.148046	0.00982148	0.0111049	0.143408	0.0318277	0.278487	0.0155418	0.00412573	0.381593	0.405998
0.144391	0.151597	0.0149893	0.00701119	0.155044	0.0352893	0.180883	0.00528879	0.00509344	0.366076	0.420837
0.122708	0.160294	0.0196845	0.00560773	0.166748	0.0377828	0.192229	0.00574613	0.000119656	0.319523	0.417345
0.115476	0.161525	0.0218889	0.00480729	0.169849	0.0343477	0.151046	0.0172337	0.005958	0.271245	0.364259
0.027034	0.164608	0.031434	0.0061988	0.175821	0.034069	0.156963	0.0295363	0.000429058	0.19474	0.13486
0.0325161	0.170619	0.0405884	0.00424526	0.181782	0.034807	0.162871	0.0420877	0.0168489	0.0287432	0.218445
0.0721861	0.171749	0.0216062	0.00530932	0.184883	0.0336729	0.165972	0.051616	0.00800309	0.161056	0.21309
0.0899621	0.067882	0.0211191	0.00501228	0	0.394797	0.0365653	0.0636122	0.0118741	0.321809	0.171274
0.111633	0.0916044	0.00149991	0.0108914	0.0509463	0.401387	0.0930243	0.0751268	0.0133262	0.408874	0.434266
0.126097	0.0877916	0.0046672	0.0125546	0.029522	0.351747	0.0274724	0.0870455	0.0145712	0.42875	0.412888
0.140573	0.0791552	0.00357638	0.0163719	0.0348727	0.136019	0.165992	0.0989935	0.0160228	0.427268	0.396464
0.000976071	0.095912	0.0148194	0.00921266	0.0221518	0.0959509	0.200054	0.108288	0.00959661	0.422411	0.394185
0.00047714	0.104977	0.0390087	0.0117218	0.169982	0.0642437	0.268523	0.120744	0.00793893	0.482797	0.388949
0.00136467	0.138066	0.0468195	0.0116031	0.075818	0.0250295	0.342462	0.132373	0.0103714	0.474799	0.269235
0.0148492	0.160788	0.0587993	0.00780275	0.101464	0.0489018	0.390975	0.143625	0.0165913	0.45586	0.0514668
0.0163436	0.15863	0.0534249	0.0274332	0.197744	0.146695	0.437928	0.152593	0.0292364	0.434311	0.105729
0.0190127	0.167003	0.0519361	0.0378479	0.0937402	0.186202	0.462935	0.163515	0.0318623	0.378496	0.259647
0.0282573	0.139357	0.0593481	0.0338999	0.0821924	0.150907	0.51441	0.175153	0.0418814	0.34961	0.26121
0.0230828	0.137777	0.114596	0.0830556	0.0505795	0.134973	0.505603	0.186224	0.0481013	0.318138	0.446065
0.0428009	0.156587	0.136806	0.141245	0.00755937	0.10421	0.548345	0.197858	0.0653087	0.269859	0.423115
0.0416264	0.138141	0.150663	0.150482	0.0240879	0.0831956	0.49817	0.209478	0.0674502	0.149803	0.38386
0.0679102	0.139927	0.184215	0.144542	0.0414218	0.0734426	0.515146	0.235013	0.0851409	0.0823457	0.365794
0.0709055	0.131081	0.187099	0.160775	0.229595	0.0580257	0.413575	0.258766	0.0908765	0.0697895	0.315469
0.0869992	0.131039	0.219812	0.199571	0.249812	0.0447876	0.433206	0.272865	0.219622	0.24692	0.00383862
0.0990775	0.145415	0.183499	0.208856	0.269983	0.0297572	0.45282	0.256959	0.231577	0.443481	0.135749
0.0984657	0.164257	0.180458	0.185087	0.298919	0.00944579	0.373956	0.229834	0.267237	0.44091	0.199238
0.0978649	0.166248	0.198074	0.233358	0.143087	0.0109376	0.278863	0.219465	0.285133	0.44157	0.16188
0.0962473	0.169509	0.211551	0.244834	0.151954	0.00664672	0.287038	0.230267	0.303308	0.436498	0.081315
0.0943004	0.167397	0.220542	0.25226	0.160764	0.00103859	0.186575	0.232867	0.31478	0.439486	0.445436
0.10665	0.167395	0.252792	0.358338	0.163911	0.000838432	0.189382	0.202816	0.325766	0.378328	0.43302
0.105216	0.172863	0.262237	0.387486	0.169895	0.00281226	0.151083	0.200617	0.247717	0.339224	0.394446
0.104362	0.181308	0.278423	0.414407	0.178728	0.00962892	0.159858	0.181556	0.24302	0.273547	0.365315
0.103251	0.182465	0.319368	0.424572	0.181805	0.0112901	0.162895	0.179281	0.238959	0.194415	0.340483
0.106155	0.180933	0.24136	0.362083	0.182091	0.010025	0.163182	0.0862628	0.230337	0.0977547	0.310026
0.0619422	0.0496514	0.250776	0.314666	0	0.477495	0.0127934	0.0645226	0.230618	0.08262	0.151755
0.099456	0.0661453	0.2247	0.279995	0.0395632	0.443746	0.00348766	0.0479775	0.234012	0.0572235	0.0720905
0.0765467	0.101045	0.211421	0.25867	0.0558132	0.235676	0.140696	0.0272919	0.238453	0.0312674	0.119907
0.0509728	0.041494	0.197323	0.227366	0.0288566	0.206374	0.136052	0.0139539	0.240712	0.0244744	0.076637
0.034415	0.0456348	0.136034	0.155502	0.0113053	0.156104	0.110463	0.0300928	0.242519	0.142383	0.0534156
0.0246216	0.0351307	0.11363	0.0952421	0.163697	0.126021	0.145343	0.03303	0.246436	0.214139	0.0149656
0.00768666	0.0480775	0.0657979	0.0424068	0.0900341	0.0666539	0.142965	0.0700563	0.251625	0.279946	0.373248
0.01975	0.0425897	0.0152682	0.00547207	0.161041	0.0347695	0.0802639	0.108636	0.255856	0.354456	0.336087
0.0689114	0.0829942	0.00408439	0.0369127	0.0771447	0.01764	0.163923	0.121034	0.257118	0.394536	0.31697
0.093809	0.102955	0.00695268	0.0315541	0.0348122	0.0503253	0.174366	0.106047	0.261373	0.303967	0.311402
0.111041	0.114063	0.00529498	0.0401646	0.0864412	0.0645084	0.171996	0.0890776	0.267077	0.246874	0.29913
0.123656	0.0549517	0.00471135	0.0338598	0	0.272137	0.0127894	0.0946961	0.272302	0.206188	0.310623
0.142211	0.0676296	0.00500133	0.0232752	0.0437395	0.220398	0.0174416	0.0821454	0.277031	0.163505	0.262494
0.122039	0.0219229	0.0481484	0.00579953	0.00697243	0.0848072	0.0918589	0.0465241	0.278785	0.0903987	0.21323
0.119539	0.0183277	0.0422945	0.0019479	0.0418885	0.0555254	0.12676	0.0485606	0.282972	0.0759008	0.208019
0.0939397	0.0751085	0.0371679	0.00333543	0.000958129	0.0455135	0.108127	0.0483344	0.288182	0.0572105	0.211816
0.126488	0.114514	0.00253806	0.00857072	0.236654	0.0209504	0.0802827	0.0401316	0.293895	0.0444092	0.180641
0.190597	0.132997	0.00416025	0.0074061	0.361254	0.00862812	0.0478284	0.0293743	0.294664	0.0987579	0.187773
0.171476	0.113719	0.0120166	0.00802003	0.148161	0.00761555	0.0847092	0.0179599	0.299273	0.19906	0.42813
0.185146	0.107899	0.0109604	0.0100998	0.214545	0.0181391	0.0268482	0.0066619	0.304488	0.19963	0.280763
0.175109	0.0926263	0.0157666	0.00610288	0.158551	0.0388538	0.0824493	0.00372843	0.308224	0.538402	0.226132
0.000367176	0.0821654	0.0268285	0.000129358	0.0535547	0.0347695	0.0858267	0.0151849	0.31239	0.533365	0.210286
0.0084585	0.0428568	0.029157	0.00276381	0.014349	0.0994064	0.0996668	0.0266529	0.317339	0.300061	0.207323
0.00831892	0.0529901	0.0418842	0.00637321	0	0.411686	0.0127914	0.0381708	0.330045	0.193139	0.205934
0.0273161	0.0293664	0.052743	0.00838205	0.00297252	0.350307	0.0241113	0.0495432	0.340783	0.101973	0.152809
0.0260925	0.00191176	0.0311526	0.00896089	0.0838255	0.227436	0.0839615	0.0588289	0.349896	0.079357	0.110264
0.0112998	0.0230693	0.0260079	0.00754415	0.051265	0.117061	0.19645	0.0707481	0.366022	0.0573845	0.00191658
0.00318579	0.0869125	0.00469108	0.00537386	0.233772	0.0712793	0.14198	0.0824405	0.376514	0.040021	0.029319
0.00519769	0.0243164	0.0234145	0.00621407	0.0337619	0.0118362	0.199151	0.0941636	0.390032	0.0394869	0.0345021
0.00379726	0.0440926	0.0391778	0.00286845	0.0936805	0.000478872	0.147362	0.105916	0.399676	0.0223378	0.490124
0.00590718	0.0173581	0.058116	0.0106385	0.0301507	0.0559748	0.169607	0.115368	0.407959	0.00869283	0.43381
0.000224914	0.0206427	0.0795942	0.02524	0.0926507	0.0929538	0.178062	0.127397	0.36529	0.0199462	0.347125
0.00103479	0.0392584	0.0827291	0.026	0	0.205753	0.0127854	0.13922	0.346539	0.0311995	0.315629
0.0123697	0.0474382	0.0947797	0.0213788	0.0733816	0.168179	0.02048	0.150672	0.320332	0.0624445	0.298818
0.019425	0.0295545	0.0874219	0.00343126	0.0197887	0.0717456	0.0422981	0.15981	0.279078	0.0736979	0.260618
0.0186519	0.0323226	0.0726653	0.00792983	0.0298011	0.0165332	0.0758252	0.17108	0.216581	0.0933659	0.241644
0.017882	0.0257552	0.0813777	0.00515621	0.0655319	0.0178316	0.0337167	0.182168	0.170042	0.129434	0.137226
0.0172845	0.0476029	0.147308	0.0601442	0.0328103	0.0202586	0.104247	0.192873	0.153939	0.176865	0.0936017
0.0137924	0.0131083	0.166066	0.129766	0.0878609	0.00632986	0.0489591	0.204253	0.116886	0.21272	0.0354712
0.0153388	0.0169533	0.179144	0.152358	0.0420276	0.0338276	0.0189105	0.215907	0.0882273	0.235335	0.0122418
0.0147638	0.0271329	0.206686	0.154858	0.000360937	0.0716587	0.0222481	0.241181	0.0822228	0.260899	0.00128379
0.0165569	0.0288363	0.199059	0.170119	0.119849	0.0414305	0.0193946	0.263702	0.0744357	0.278048	0.0118203
0.027532	0.00568354	0.247514	0.211924	0.0573493	0.0102828	0.0276886	0.281728	0.0355885	0.283835	0.498319
0.0442829	0.0641167	0.2366	0.239242	0	0.294382	0.0127901	0.285802	0.00150843	0.281421	0.474145
0.0357556	0.0233841	0.200301	0.172293	0.0365337	0.167778	0.0977224	0.230703	0.0204532	0.279651	0.386385
0.0480919	0.000919004	0.191019	0.195383	0.013799	0.115399	0.0986849	0.194531	0.0230763	0.280185	0.301977
0.0332075	0.0568832	0.194474	0.195045	0.024215	0.0900418	0.131386	0.193378	0.03935	0.272733	0.230451
0.00820012	0.090506	0.174446	0.205716	0.00669032	0.0708207	0.105796	0.165994	0.060978	0.267801	0.153202
0.0163721	0.125953	0.117603	0.227581	0.16052	0.0496629	0.0810281	0.0366709	0.0605454	0.262868	0.0747688
0.0388978	0.154064	0.0145575	0.127619	0.0159334	0.054249	0.00964281	0.0878294	0.0730771	0.263616	0.00366476
0.00275262	0.177051	0.00619476	0.109688	0.0537826	0.060543	0.0287487	0.149551	0.0646029	0.253217	0.0304312
0.0113151	0.0555398	0.0384375	0.127425	0.00376186	0.0226999	0.14318	0.15399	0.0647042	0.251447	0.0443149
0.0143392	0.033883	0.0791294	0.184373	0.0737619	0.0441203	0.159087	0.132381	0.0538571	0.754459	0.073316
0.00971104	0.055282	0.11259	0.161302	0	0.385109	0.0127917	0.133742	0.239241	0.37451	0.06123
0.0116529	0.0174252	0.127911	0.177478	0.000582194	0.316059	0.0354997	0.110148	0.234798	0.270203	0.502524
0.125298	0.00908748	0.134058	0.181505	0.0402295	0.237717	0.0931248	0.113635	0.231862	0.157296	0.237119
0.219903	0.00130294	0.150672	0.180242	0.00300719	0.173485	0.104191	0.0968455	0.233219	0.0649136	0.141452
0.224618	0.0794635	0.158292	0.187145	0.0477541	0.161567	0.051386	0.0732483	0.238424	0.0201007	0.0595306
0.280511	0.111336	0.148738	0.153698	0.234409	0.14161	0.00720898	0.0635825	0.244132	0.0192698	0.134546
0.287125	0.0865044	0.153527	0.157429	0.0408554	0.0931814	0.0574721	0.0478428	0.249627	0.0362084	0.176399
0.260016	0.102935	0.168061	0.168694	0.0509334	0.0864372	0.0253989	0.0241153	0.253332	0.0623162	0.19505
0.279801	0.133397	0.162443	0.150262	0.0887826	0.0923999	0.00626077	0.0259047	0.258538	0.187946	0.233628
0.257028	0.11953	0.174933	0.157355	0.12846	0.065214	0.0110089	0.0108454	0.263801	0.516649	0.240002
0.263403	0.102578	0.179204	0.153483	0.0740159	0.0123609	0.0114283	0.0111606	0.269733	0.510341	0.270364
0.236783	0.0264667	0.172679	0.180226	0	0.000280708	0.0127919	0.00859948	0.27501	0.469649	0.270112
0.00586587	0.0286363	0.164957	0.183378	0.00224276	0.0102425	0.02783	0.0139375	0.277592	0.287404	0.24299
0.0329659	0.0248907	0.0106437	0.00293949	0.00700275	0.0418828	0.0612652	0.0143208	0.282677	0.238112	0.500943
0.00657982	0.0213826	0.0195304	0.00119779	0.0171591	0.065948	0.0743505	0.0127121	0.287944	0.0199003	0.498472
0.00208975	0.0280893	0.0201678	0.0131595	0.0444122	0.0852907	0.0547715	0.0111237	0.293213	0.210264	0.338225
0.0507937	0.0227229	0.0196499	0.00282663	0.0610115	0.101637	0.0766439	0.0454898	0.298037	0.297632	0.221829
0.0930137	0.0457843	0.107943	0.137162	0.165752	0.114714	0.108473	0.0885608	0.300175	0.324816	0.0379109
0.201578	0.0343943	0.161349	0.29476	0.144619	0.13545	0.0874134	0.0460663	0.305644	0.307308	0.101924
0.21708	0.0907004	0.0116904	0.191256	0.117479	0.161091	0.127846	0.154393	0.310915	0.20517	0.155975
0.286534	0.0891174	0.0452313	0.0683524	0.252972	0.172266	0.115931	0.258275	0.316184	0.490272	0.17343
0.282274	0.0952229	0.123843	0.00606058	0.209221	0.211701	0.138509	0.274222	0.318321	0.39158	0.254742
0.295575	0.0993901	0.0953746	0.0139254	0.194158	0.221729	0.171148	0.156245	0.323744	0.365601	0.263587
0.305666	0.120817	0.0229768	0.0226405	0.177579	0.231581	0.154723	0.0508563	0.329014	0.339621	0.253608
0.325551	0.119437	0.00986485	0.0587692	0.1595	0.240133	0.136785	0.0532109	0.333164	0.249508	0.253356
0.335646	0.130214	0.0176849	0.00719395	0.141416	0.247112	0.17106	0.0952066	0.3378	0.140988	0.227432
0.344381	0.148243	0.0276238	0.00263419	0.301938	0.221251	0.162429	0.102414	0.343052	0.0442914	0.462283
0.354435	0.144713	0.00991402	0.00563826	0.292908	0.211243	0.153433	0.133887	0.356526	0.00993735	0.321569
0.0118328	0.16054	0.0996809	0.146763	0.286972	0.138866	0.20115	0.20448	0.367331	0.121015	0.232041
0.00770803	0.164394	0.297844	0.507499	0.273479	0.0379837	0.188042	0.326896	0.377905	0.160386	0.00530789
0.0108272	0.177657	0.505911	0.641508	0.261503	0.0335973	0.176059	0.465031	0.394599	0.178668	0.111245
0.00797618	0.172894	0.581606	0.635548	0.229906	0.0352018	0.144455	0.586764	0.405625	0.191357	0.14943
0.0302146	0.181257	0.573542	0.615392	0.211904	0.0384553	0.126446	0.634857	0.421661	0.210981	0.176613
0.0240138	0.243844	0.394161	0.435035	0.48292	0.0600173	0.0908026	0.559998	0.43241	0.19507	0.273868
0.0296156	0.211719	0.239933	0.177491	0.418789	0.238035	0.0266379	0.425832	0.44144	0.455899	0.281518
0.0320806	0.0273526	0.014249	0.0882191	0	0.000370413	0.0127917	0.279926	0.45551	0.435487	0.304467
0.0653271	0.0263893	0.0343093	0.178261	0.000779836	0.0131584	0.0248075	0.265795	0.428612	0.37593	0.305489
0.0660944	0.0215819	0.0266422	0.137895	0.00246885	0.0462841	0.0567314	0.318115	0.338257	0.279186	0.282034
0.0982187	0.0321567	0.0200136	0.117301	0.0323344	0.0730969	0.0668503	0.368237	0.281973	0.238362	0.476173
0.136552	0.0312759	0.0367882	0.00810742	0.0519432	0.0922361	0.0857124	0.0266447	0.239793	0.158671	0.470034
0.00243305	0.0517511	0.0311568	0.00204572	0.162755	0.116736	0.105549	0.0302598	0.0716892	0.00236985	0.328124
0.0367571	0.104586	0.0259861	0.000614037	0.138638	0.138901	0.149004	0.029668	0.0355986	0.0454487	0.238596
0.0059544	0.135852	0.0103317	0.00419571	0.262104	0.157472	0.191356	0.0194769	0.0210024	0.200642	0.0118629
0.0282131	0.140743	0.00861119	0.00293614	0.241016	0.169799	0.218023	0.00622708	0.0101258	0.234767	0.101023
0.0383763	0.165038	0.00241848	0.00290192	0.225947	0.175713	0.203112	0.00711328	0.00342352	0.240377	0.155073
0.0482064	0.159711	0.00439941	0.0025725	0.210885	0.179195	0.188175	0.0207429	0.0206692	0.235782	0.154192
0.0858687	0.18016	0.00238017	0.00384051	0.20037	0.171238	0.230053	0.036079	0.0381913	0.262081	0.241642
0.0977322	0.203661	0.00245887	0.0020513	0.366925	0.134219	0.227422	0.0499088	0.0582408	0.229802	0.24435
0.200331	0.204709	0.00505368	0.000361932	0.357902	0.114978	0.271704	0.0637388	0.0857718	0.566722	0.286909
0.241197	0.204582	0.0150928	0.0111793	0.341386	0.0336291	0.255587	0.0776239	0.0756438	0.401005	0.292795
0.229895	0.203941	0.0252904	0.0132623	0.323352	0.0255746	0.237927	0.0915608	0.0893694	0.344804	0.284008
0.248265	0.208609	0.00222791	0.00874799	0.308348	0.0912389	0.222917	0.108582	0.137339	0.280717	0.17099
0.26272	0.22401	0.00126879	0.0145432	0.290365	0.103294	0.204926	0.123184	0.140642	0.139856	0.0940895
0.00376474	0.232499	0.0191455	0.0113528	0.27538	0.102205	0.189934	0.136615	0.214918	0.0210382	0.121444
0.00157175	0.282965	0.0253843	0.0136619	0.529777	0.11031	0.137669	0.151362	0.205496	0.0397159	0.148798
0.0206164	0.264312	0.0220787	0.00592415	0.479236	0.235739	0.0870934	0.166152	0.208419	0.13531	0.199603
0.005575	0.0280439	0.0444528	0.011946	0	0.000250906	0.012792	0.183006	0.197605	0.207463	0.335059
0.0210025	0.0211881	0.0850628	0.0116633	0.000773436	0.0132668	0.0527335	0.197743	0.42829	0.234241	0.452377
0.00390354	0.00562075	0.0986276	0.000785285	0.00853325	0.040291	0.100042	0.211776	0.19251	0.188549	0.544248
0.00133517	0.00441771	0.112964	0.00208112	0.0156652	0.0562962	0.122007	0.226633	0.17322	0.149305	0.573509
0.0117687	0.00034059	0.116533	0.0165337	0.015698	0.0754051	0.147792	0.241478	0.168266	0.517501	0.556892
0.041916	0.00970728	0.120791	0.0230621	0.030792	0.0902093	0.132752	0.254539	0.153033	0.459339	0.529151
0.0240288	0.012654	0.130968	0.0218452	0.0458865	0.104959	0.117711	0.267331	0.143559	0.287397	0.50822
0.0576999	0.000349087	0.229151	0.108098	0.301341	0.123879	0.164331	0.28321	0.140587	0.177511	0.498708
0.0639022	0.040262	0.264502	0.177811	0.281777	0.138619	0.211097	0.295992	0.138359	0.120701	0.473171
0.0460582	0.0594052	0.277869	0.219024	0.271236	0.145393	0.248226	0.30834	0.13613	0.0599955	0.125767
0.0546407	0.130222	0.303641	0.233446	0.260701	0.14957	0.237842	0.335673	0.133158	0.0858162	0.0737311
0.0642691	0.184782	0.106153	0.0475713	0.245658	0.151011	0.222941	0.172109	0.135419	0.192243	0.0730404
0.0862427	0.20017	0.116572	0.0490532	0.23513	0.149574	0.264813	0.126383	0.143006	0.180399	0.0861107
0.0199465	0.202062	0.242957	0.273688	0.400155	0.130685	0.260577	0.22539	0.160563	0.172668	0.0712296
0.0299685	0.220142	0.221508	0.296963	0.39418	0.102075	0.308017	0.228136	0.181371	0.164559	0.0778111
0.0406389	0.23578	0.19313	0.247507	0.386732	0.0260189	0.300951	0.222392	0.226239	0.14433	0.193359
0.00216785	0.249461	0.205561	0.25159	0.380795	0.0691244	0.29535	0.215705	0.402353	0.125074	0.299732
0.0171504	0.287281	0.19707	0.235874	0.374865	0.14694	0.289414	0.195657	0.308559	0.893897	0.40394
0.00243305	0.296576	0.125542	0.0692355	0.367423	0.171944	0.281966	0.180118	0.279092	0.57053	0.488069
0.0132482	0.323875	0.0327225	0.00834551	0.360007	0.185799	0.274543	0.0245424	0.164952	0.505406	0.480453
0.0434615	0.46435	0.0262981	0.00149084	0.626482	0.207234	0.23436	0.0273627	0.0853431	0.128113	0.477426
0.0461455	0.486257	0.0222337	0.00116544	0.589568	0.292646	0.197413	0.0278717	0.0223256	0.0781346	0.168761
0.029117	0.0304291	0.012051	0.00161124	0	0.000163496	0.0127924	0.0196773	0.0285009	0.0784855	0.0466388
0.0537073	0.0244564	0.00873014	0.00146659	0.000731464	0.0118938	0.0263185	0.0082026	0.0620516	0.0854192	0.0399115
0.033456	0.0146493	0.000273679	0.00397469	0.00852685	0.0405134	0.0627888	0.00270669	0.105455	0.0861211	0.0529818
0.079017	0.0178297	0.00066785	0.00722657	0.0172085	0.058478	0.0819725	0.0134563	0.132237	0.115837	0.0505602
0.0708058	0.0038373	0.00332687	0.00688685	0.0383286	0.0794341	0.0993601	0.0281945	0.149196	0.135998	0.0586155
0.0842181	0.00280187	0.010178	0.0129225	0.0459245	0.106411	0.11757	0.0394332	0.165512	0.169036	0.0669275
0.118473	0.0301412	0.0146779	0.012995	0.0670255	0.127098	0.163952	0.0508185	0.180439	0.187918	0.142921
0.0949287	0.0235827	0.02544	0.0252592	0.0790905	0.138921	0.152025	0.0640211	0.197061	0.221596	0.275086
0.000904698	0.0857133	0.0385251	0.0302297	0.256116	0.167898	0.233108	0.0751106	0.213683	0.454739	0.405087
0.012248	0.133303	0.0158533	0.0261061	0.241048	0.180198	0.218169	0.0917805	0.221841	0.435305	0.454249
0.0138116	0.18824	0.0155274	0.0317717	0.226043	0.185996	0.255671	0.105788	0.230336	0.336604	0.469571
0.00779084	0.180964	0.00485388	0.0286143	0.383524	0.185419	0.243915	0.119225	0.245968	0.182961	0.464807
2.11969e-05	0.194868	0.00963552	0.0301816	0.376025	0.179446	0.236527	0.13225	0.253115	0.0648264	0.103711
0.0128267	0.205954	0.00543243	0.0233413	0.368577	0.144503	0.282728	0.14618	0.256525	0.0447816	0.00227365
0.00860404	0.216007	0.0282211	0.029321	0.361141	0.0633507	0.27567	0.163112	0.263325	0.155368	0.0125275
0.0350229	0.235236	0.0718679	0.0301002	0.347648	0.0421143	0.262172	0.176824	0.26844	0.270291	0.0164238
0.0306852	0.248499	0.0845695	0.0220512	0.332656	0.0939492	0.247175	0.19003	0.271881	0.348174	0.00266806
0.0693208	0.27538	0.0984798	0.0237734	0.402458	0.123467	0.23826	0.204495	0.27428	0.335605	0.00812421
0.0687148	0.40523	0.104817	0.00378259	0.597774	0.165666	0.205631	0.221462	0.286532	0.316891	0.14202
0.0536859	0.38768	0.106904	0.0102375	0.536672	0.37636	0.144499	0.234484	0.295732	0.319844	0.292534
0.0801543	0.0343991	0.114438	0.0119248	0	0.0373258	0.0127891	0.247683	0.300561	0.265492	0.396742
0.00651251	0.015673	0.213543	0.0981981	0.00976446	0.0103563	0.0144849	0.263615	0.293199	0.761775	0.450492
0.01545	0.0100334	0.246934	0.16391	0.0248116	0.0528573	0.00230352	0.275731	0.3074	0.569212	0.468668
0.00356941	0.020352	0.261071	0.203401	0.00541437	0.0829341	0.0279225	0.288881	0.26781	0.468029	0.470228
0.00968928	0.0293361	0.288673	0.216746	0.0342865	0.0831412	0.0117421	0.315197	0.218458	0.382975	0.0906183
0.0297011	0.0359044	0.229558	0.169243	0.0346609	0.0783131	0.0238028	0.290062	0.169171	0.315986	0.0304654
0.066801	0.0407387	0.287773	0.218522	0.147156	0.0737598	0.00259977	0.292188	0.105774	0.174695	0.0202512
0.0716362	0.0794557	0.265121	0.232656	0.133605	0.0545884	0.0344542	0.277367	0.0391234	0.11792	0.0117683
0.0807633	0.0885109	0.0535978	0.0203028	0.164199	0.0332766	0.0270893	0.0416952	0.0146083	0.0826505	0.0237918
0.1132	0.154566	0.00254521	0.0502768	0.221247	0.000800793	0.0843222	0.0319259	0.0478239	0.0758455	0.0154798
0.108469	0.177154	0.0351777	0.0796517	0.21225	0.00848718	0.141574	0.0504911	0.0604847	0.069289	0.150526
0.123709	0.180343	0.0721373	0.109387	0.198718	0.00130428	0.175774	0.0758582	0.0667032	0.0867114	0.311945
0.112637	0.218508	0.137477	0.0816884	0.191238	0.00848654	0.168584	0.196245	0.081266	0.0200522	0.432771
0.126212	0.23444	0.0285437	0.00580502	0.186742	0.0265774	0.216296	0.307005	0.0950223	0.0413392	0.512313
0.0675002	0.246173	0.0317791	0.00415325	0.350262	0.0694984	0.21068	0.299658	0.130073	0.777882	0.531095
0.0788853	0.256029	0.0293254	0.0659918	0.348827	0.104652	0.209468	0.181885	0.155007	0.207033	0.215344
0.0590853	0.265873	0.155274	0.0538337	0.341386	0.135529	0.255614	0.200387	0.172083	0.135399	0.213113
0.0755006	0.278272	0.415379	0.372042	0.341501	0.1765	0.256235	0.162742	0.188193	0.113918	0.211256
0.056899	0.296559	0.16914	0.0673058	0.340104	0.205171	0.254826	0.108692	0.201404	0.0934119	0.213083
0.0832089	0.300899	0.0760511	0.00219831	0.332676	0.222654	0.247385	0.213751	0.227019	0.0690106	0.217053
0.0651718	0.317297	0.113639	0.116999	0.54797	0.261042	0.250534	0.185169	0.231951	0.00164902	0.221696
0.0984541	0.360571	0.0271472	0.00658932	0.5441	0.313194	0.246608	0.32362	0.236175	0.00387408	0.22657
0.111433	0.38438	0.0356343	0.0183387	0.591342	0.688969	0.245872	0.320589	0.492803	0.00699626	0.233115
0.112661	0.030825	0.102295	0.102703	0	0.0384665	0.01279	0.122406	0.398926	0.0221392	0.23839
0.105463	0.033945	0.108227	0.0773302	0.0295298	0.0305875	0.0248081	0.0929133	0.331268	0.0649236	0.24393
0.101617	0.0126291	0.201134	0.15257	0.0708719	0.000866045	0.0179733	0.0474852	0.144307	0.0990034	0.24817
0.0939653	0.00384552	0.13274	0.0973516	0.0489929	0.0260759	0.0264856	0.162338	0.042335	0.390185	0.253471
0.0829822	0.0370736	0.0168647	0.00348982	0.0157436	0.0591335	0.00676368	0.259865	0.0114225	0.35959	0.261869
0.0737393	0.0308589	0.0830595	0.121856	0.200052	0.00930439	0.055491	0.192581	0.0626286	0.344155	0.266819
0.0619932	0.0899082	0.00898836	0.0104765	0.233707	0.0262174	0.0965389	0.378831	0.154923	0.338274	0.272367
0.0559385	0.174842	0.0333851	0.0503616	0.296807	0.0572083	0.159851	0.375709	0.207273	0.316256	0.278356
0.0443809	0.217102	0.176755	0.167733	0.292349	0.0826169	0.221664	0.0622912	0.230502	0.299192	0.283479
0.0356598	0.252614	0.0194553	0.0895797	0.283365	0.111714	0.26048	0.00671823	0.296756	0.203899	0.290719
0.0243486	0.273056	0.208585	0.108515	0.280393	0.148537	0.257719	0.0566534	0.311538	0.0349188	0.296106
0.0154327	0.305681	0.0733071	0.0143841	0.449977	0.231057	0.31024	0.180181	0.446507	0.182698	0.301703
0.000663222	0.336853	0.0252113	0.0664647	0.448625	0.317566	0.362551	0.247597	0.385447	0.229931	0.306475
0.0109067	0.344886	0.0303862	0.0221903	0.447216	0.332068	0.361601	0.187925	0.308991	0.254156	0.31288
0.0248137	0.356068	0.00592616	0.00880206	0.444283	0.33863	0.358956	0.368244	0.16602	0.243837	0.317
0.0357195	0.375572	0.0798333	0.0808494	0.444373	0.345483	0.359039	0.304093	0.0490965	0.388356	0.322171
0.0513264	0.403603	0.0779658	0.099268	0.44452	0.353354	0.359174	0.0251549	0.0962554	0.377448	0.329623
0.061201	0.422622	0.0457576	0.0561998	0.441612	0.361198	0.356257	0.182337	0.218025	0.378002	0.334891
0.0745978	0.491077	0.0271411	0.0362871	0.720635	0.561062	0.350817	0.289821	0.237559	0.370029	0.340268
0.0825971	0.513617	0.042832	0.0667295	0.724526	0.839223	0.354658	0.355901	0.249262	0.355763	0.352306
0.00453193	0.0234032	0.120423	0.130464	0	0.00859433	0.00541428	0.401833	0.254895	0.317025	0.364976
0.0344538	0.00544132	0.131151	0.142237	0.0135132	0.0115062	0.0148109	0.422415	0.254632	0.118073	0.375781
0.0123619	0.00721428	0.140665	0.146934	0.00414541	0.0135769	0.0103455	0.421803	0.321697	0.218447	0.39255
0.00205206	0.0261769	0.0109524	0.0115677	6.90357e-05	0.0161231	0.0123437	0.418148	0.313831	0.351973	0.404183
0.0187908	0.0474361	0.0475025	0.0410808	0.0160083	0.0190827	0.0159518	0.447191	0.300129	0.38093	0.419438
0.0456408	0.0587908	0.0546442	0.0270552	0.0037948	0.0207425	0.0197204	0.438989	0.218339	0.408866	0.430357
0.0823424	0.0690864	0.215328	0.212249	0.00132469	0.0200569	0.0213216	0.439652	0.0526899	0.373614	0.435769
0.0914294	0.0757715	0.385501	0.378747	0.0209178	0.0192758	0.0227541	0.460096	0.015234	0.362215	0.262467
0.117359	0.0993905	0.337298	0.323609	0.0229674	0.0172947	0.0234555	0.44431	0.0823054	0.345978	0.097933
0.160267	0.115051	0.330405	0.304166	0.0236031	0.0144728	0.0233045	0.444676	0.139946	0.154039	0.00185716
0.154477	0.173539	0.304206	0.280641	0.0242105	0.0112075	0.023714	0.444632	0.165424	0.161985	0.00863483
0.1748	0.185235	0.00994609	0.0162339	0.0214667	0.00704677	0.0249012	0.445643	0.195184	0.248871	0.0716831
0.162869	0.195007	0.0817268	0.0737836	0.0256606	0.00301346	0.0279154	0.448963	0.235227	0.209093	0.136376
0.170069	0.199693	0.0589506	0.0690747	0.027364	0.00127222	0.0281802	0.382545	0.261497	0.213828	0.135093
0.130722	0.21095	0.0318959	0.0356646	0.0279757	0.0056767	0.0282815	0.106924	0.284619	0.40394	0.156751
0.1405	0.215071	0.0202294	0.0347793	0.0285765	0.0125878	0.0283112	0.201582	0.337901	0.383434	0.20675
0.113966	0.225876	0.00313848	0.0233208	0.0303665	0.0198356	0.0297156	0.250772	0.374622	0.363305	0.24734
0.121249	0.25123	0.197734	0.212582	0.0345604	0.0209628	0.0321602	0.271321	0.396184	0.348263	0.195077
0.0958603	0.267158	0.0199325	0.0393957	0.00259524	0.0137776	0.0330918	0.295394	0.403566	0.333599	0.206929
0.101365	0.268668	0.12622	0.116325	0.000192646	0.00506527	0.035148	0.30732	0.395521	0.212348	0.193381
0.0787181	0.276275	0.126012	0.141204	0.00399414	0.00406412	0.0383775	0.311307	0.384867	0.0117544	0.213905
0.0761009	0.260789	0.14555	0.169127	0.508151	0.00356057	0.0580948	0.348198	0.373446	0.167958	0.207628
0.0873813	0.257466	0.176015	0.189623	0.49356	0.00218223	0.0702417	0.351865	0.368484	0.165372	0.215243
0.0695657	0.233706	0.198196	0.226127	0.465464	0.0117924	0.0972131	0.364206	0.373596	0.165649	0.212327
0.0557127	0.239497	0.177436	0.203345	0.462772	0.00676948	0.0988417	0.392875	0.359639	0.37984	0.210943
0.0352405	0.222041	0.168492	0.199287	0.430305	0.00145512	0.13026	0.388004	0.346155	0.359438	0.212784
0.0298041	0.207362	8.93195e-05	0.0192162	0.408842	0.00448844	0.150951	0.408713	0.327346	0.36014	0.217022
0.0174697	0.202988	0.105292	0.0884552	0.393192	0.0297165	0.16663	0.416727	0.206262	0.371036	0.221673
0.0112745	0.170621	0.0211635	0.0233209	0.345195	0.00286971	0.214527	0.424099	0.0153632	0.362535	0.226912
0.00212503	0.129423	0.113656	0.094563	0.289991	0.03448	0.263846	0.465678	0.0554632	0.299804	0.233252
0.00441796	0.0993045	0.286677	0.243409	0.232837	0.0246717	0.238855	0.50207	0.131673	0.0601075	0.237663
0.00869251	0.0539444	0.172128	0.111262	0.163487	0.0456221	0.306128	0.53213	0.163987	0.319556	0.242897
0.0116133	0.00718457	0.0245693	0.0174233	0.0797383	0.0599343	0.312798	0.526806	0.21003	0.326014	0.248534
0.0171398	0.0313804	0.0856223	0.130283	0.0487039	0.0469486	0.327156	0.309453	0.245639	0.295308	0.253213
0.0225158	0.0548354	0.126117	0.169146	0.0202797	0.0350646	0.354738	0.233877	0.286788	0.395628	0.26139
0.0314566	0.102207	0.138288	0.17736	0.14447	0.0850286	0.332079	0.0543321	0.321978	0.372558	0.266869
0.0381972	0.134307	0.129793	0.173822	0.191428	0.111277	0.340117	0.226682	0.349913	0.351722	0.271747
0.047672	0.161489	0.120473	0.176199	0.187416	0.137682	0.380433	0.23773	0.40322	0.345705	0.27662
0.0548528	0.176624	0.123765	0.173551	0.212754	0.141616	0.373436	0.270175	0.440821	0.336053	0.282651
0.0643067	0.177712	0.104888	0.152591	0.169802	0.098844	0.2589	0.276639	0.478832	0.206864	0.29054
0.0711737	0.227608	0.000882722	0.0394828	0.233911	0.111564	0.321293	0.312321	0.490115	0.0210265	0.296381
0.080954	0.213692	0.0896109	0.0623426	0.238373	0.10996	0.239337	0.350459	0.482441	0.192442	0.301341
0.0727184	0.218411	0.0265489	0.0247901	0.258114	0.120015	0.257448	0.369505	0.469413	0.358543	0.307392
0.0110899	0.212896	0.0949653	0.0876674	0.259393	0.111914	0.222514	0.395006	0.462448	0.37268	0.315635
0.0414991	0.00689081	0.403563	0.403139	0	0.00614169	0.00541124	0.435559	0.457553	0.412716	0.320382
0.0228708	0.00139387	0.367131	0.379351	0.00396864	0.00445228	0.00526331	0.469541	0.46465	0.388755	0.324231
0.00303272	0.00102729	0.232222	0.244385	0.00358754	0.00589283	5.04598e-05	0.490129	0.495039	0.347142	0.331569
0.0019455	0.00113932	0.105491	0.107701	0.00126631	0.00639501	0.000748644	0.337846	0.425058	0.324022	0.336764
0.0109283	0.00184546	0.0189324	0.0151275	0.0046764	0.00624033	0.00140091	0.28587	0.362699	0.268644	0.342622
0.0514712	0.00201049	0.113731	0.12522	0.00349413	0.00526898	0.000250784	0.204251	0.124232	0.0527562	0.353841
0.0658521	0.00181069	0.119419	0.126116	0.00232725	0.00384557	0.00115928	0.0543413	0.0173094	0.202114	0.366717
0.0762619	0.00046603	0.128218	0.133144	0.000354569	0.00356263	0.00147076	0.0812838	0.0409999	0.279752	0.376249
0.115258	0.000312531	0.00190931	0.0302232	0.00198559	0.00299582	0.00170292	0.136971	0.0575118	0.256207	0.393824
0.111134	0.000285006	0.0702717	0.0482328	0.0035567	0.00192133	0.00325434	0.177384	0.0692248	0.199225	0.40578
0.180182	0.00124373	0.0532529	0.0304285	0.00473136	0.000127289	0.0045075	0.189456	0.0883718	0.40966	0.418864
0.179713	0.000916592	0.0858664	0.0873341	0.00225018	0.00203463	0.00568704	0.220462	0.0903031	0.396188	0.427004
0.206206	0.0032389	0.241919	0.21821	0.00762515	0.00368063	0.0098629	0.214851	0.0912601	0.354797	0.415763
0.15655	0.00350246	0.424444	0.381702	0.00872097	0.00550878	0.00953562	0.225889	0.0909396	0.321792	0.267728
0.181317	0.00380751	0.382853	0.348894	0.00949408	0.00310678	0.00979498	0.270754	0.0900841	0.294847	0.164385
0.172651	0.00313083	0.288167	0.253465	0.010264	0.00163229	0.00999618	0.277202	0.0847268	0.260869	0.0962583
0.20626	0.00110906	0.126863	0.089337	0.0110338	0.0066457	0.0103804	0.305638	0.365448	0.0923847	0.0773609
0.188649	0.000440205	0.025239	0.0610151	0.0164088	0.0118865	0.0139891	0.304556	0.304689	0.141673	0.164041
0.222117	0.00489879	0.0831819	0.134409	0.0211881	0.00579501	0.0144995	0.315996	0.240558	0.201463	0.183136
0.210037	0.00389262	0.112212	0.158243	0.0196443	0.00195865	0.0156915	0.331099	0.171638	0.17404	0.173073
0.24913	0.00768939	0.12164	0.165265	0.0181046	0.0109296	0.0162715	0.334442	0.0795392	0.162792	0.200227
0.263159	0.0144224	0.0117116	0.047134	0.466412	0.0133883	0.0238878	0.351434	0.0055669	0.134554	0.220639
0.268012	0.0285899	0.0162273	0.0132581	0.46203	0.0238221	0.0258384	0.378173	0.0485945	0.450676	0.204943
0.257519	0.0206192	0.0281462	0.0390933	0.45284	0.031444	0.0339083	0.391755	0.16658	0.412643	0.230394
0.248923	0.0203434	0.138454	0.118678	0.44939	0.0462366	0.0362912	0.436404	0.240121	0.392655	0.227059
0.246961	0.0235048	0.490534	0.484666	0.434188	0.0520222	0.0504477	0.470347	0.265082	0.385053	0.210236
0.235984	0.00906296	0.442723	0.45055	0.407209	0.0490016	0.0766545	0.470151	0.273281	0.369006	0.233305
0.228011	0.0128182	0.296466	0.300174	0.39242	0.0805647	0.091488	0.30652	0.283213	0.372949	0.222847
0.217498	0.00815527	0.129884	0.124754	0.363972	0.0726762	0.119815	0.27887	0.284474	0.315235	0.155526
0.212939	0.00685503	0.00573416	0.00396761	0.322393	0.0308683	0.155393	0.234675	0.282729	0.256678	0.151595
0.200848	0.00101902	0.0517783	0.0780207	0.278612	0.0599599	0.117776	0.207039	0.279221	0.237816	0.151238
0.193112	0.00669028	0.0865296	0.110364	0.233821	0.0605906	0.15925	0.0826393	0.273921	0.227964	0.155067
0.182501	0.0169923	0.10397	0.12437	0.185838	0.0836482	0.130929	0.0356131	0.385472	0.185172	0.160607
0.17439	0.0505798	0.00760245	0.046949	0.150671	0.0919691	0.149516	0.0869444	0.297788	0.180105	0.16616
0.160696	0.173465	0.0152415	0.0351791	0.016942	0.000716287	0.2819	0.107203	0.264966	0.518077	0.171929
0.14994	0.302189	0.010509	0.0473113	0.120161	0.120763	0.406193	0.133127	0.163091	0.369646	0.179335
0.136028	0.328969	0.110895	0.119523	0.184556	0.165273	0.385898	0.179851	0.00208167	0.312166	0.18517
0.12877	0.417174	0.43636	0.46177	0.306224	0.26695	0.498741	0.156873	0.274303	0.292583	0.190945
0.113648	0.473224	0.451427	0.472782	0.367118	0.310655	0.527507	0.172574	0.348363	0.283859	0.196718
0.104684	0.382019	0.273781	0.285144	0.150942	0.251333	0.375843	0.227192	0.368357	0.272385	0.202492
0.0909531	0.374338	0.100072	0.104931	0.170727	0.215599	0.392886	0.243043	0.393804	0.209495	0.211302
0.0816971	0.32982	0.0426682	0.0312297	0.171536	0.179307	0.308277	0.261839	0.403417	0.153145	0.21765
0.0125892	0.318006	0.12172	0.136461	0.19436	0.19473	0.328497	0.28839	0.405013	0.0310289	0.222789
0.0230871	0.304755	0.153861	0.170659	0.195572	0.186461	0.29359	0.300344	0.405914	0.0117139	0.229209
0.0049014	0.0275203	0.0167441	0.023198	0	0.103271	0.00972275	0.322343	0.405721	0.0408333	0.235642
0.00237601	0.0257441	0.0858208	0.093115	0.00996518	0.0983953	0.00111676	0.333262	0.404565	0.513549	0.244114
0.00546976	0.0383983	0.00782333	0.00547076	0.0792513	0.00883218	0.0956512	0.353182	0.328179	0.456654	0.250448
0.0204616	0.143439	0.0857659	0.0829343	0.0844477	0.177081	0.213063	0.383849	0.293483	0.369098	0.256062
0.0507949	0.292893	0.00436799	0.000559881	0.0353618	0.336271	0.543848	0.396293	0.264941	0.33644	0.262486
0.0627815	0.0521894	0.0801275	0.0839838	0.303413	0.173861	0.282181	0.440242	0.176569	0.317015	0.268892
0.069235	0.116748	0.071748	0.0845185	0.110212	0.065106	0.104392	0.464755	0.101221	0.275912	0.273511
0.0957187	0.133278	0.0839079	0.100224	0.0549404	0.0503366	0.0491173	0.476945	0.137169	0.251419	0.277861
0.0876841	0.0303609	0.0843993	0.102332	0	0.12607	0.00280676	0.359906	0.15947	0.136836	0.285304
0.197559	0.0417236	0.152153	0.170659	0.0323959	0.125172	0.0139037	0.31077	0.201845	0.0836276	0.28966
0.186731	0.0838086	0.178987	0.199925	0.107439	0.0467773	0.0839017	0.201854	0.210756	0.0115567	0.293596
0.204325	0.113622	0.141467	0.177818	0.0405513	0.0871227	0.307943	0.0414351	0.216727	0.0253228	0.304165
0.143501	0.05498	0.143989	0.197307	0.193084	0.125963	0.444759	0.130835	0.219848	0.0461553	0.123945
0.162083	0.0332619	0.09513	0.143375	0.230149	0.0864187	0.24278	0.209014	0.22039	0.048688	0.0617063
0.163881	0.184707	0.0312099	0.0948499	0.0455574	0.00727638	0.0527938	0.248763	0.221315	0.512609	0.314496
0.211003	0.155683	0.0148421	0.0429531	0.0290784	0.0234935	0.0363143	0.280866	0.216345	0.488164	0.333254
0.198063	0.0401133	0.0990411	0.0355992	0	0.147857	0.052867	0.296447	0.212321	0.39959	0.351035
0.236497	0.0645964	0.12291	0.0645804	0.0800433	0.148214	0.048585	0.308518	0.20748	0.313501	0.359658
0.234855	0.172806	0.124514	0.0841539	0.185967	0.131668	0.13521	0.30821	0.233587	0.238271	0.354587
0.283517	0.0417158	0.0182986	0.0336607	0.0777025	0.0254922	0.369203	0.344128	0.225535	0.153576	0.360822
0.292762	0.0260986	0.0188293	0.031631	0.306597	0.11554	0.365227	0.343384	0.101376	0.0653907	0.15811
0.298205	0.112885	0.0168014	0.00734032	0.178425	0.0193922	0.179769	0.355706	0.0760484	0.0227942	0.154972
0.294188	0.227327	0.0339045	0.0281191	0.0326164	0.0251287	0.0339607	0.358698	0.0125642	0.0622231	0.153508
0.297387	0.197398	0.0369197	0.0276321	0.0161374	0.00872826	0.0617479	0.367019	0.333804	0.0907935	0.155304
0.296512	0.000467825	0.0114933	0.0224694	0	0.210592	0.00958837	0.379015	0.48647	0.131879	0.159026
0.291847	0.0405425	0.0361043	0.0419956	0.00740514	0.207415	0.0569046	0.382269	0.501283	0.130749	0.162106
0.308665	0.0443382	0.0215685	0.0314918	0.0150748	0.183462	0.0980491	0.390832	0.253905	0.568227	0.164952
0.303345	0.0547907	0.034323	0.0347317	0.0394359	0.166033	0.124422	0.418096	0.250161	0.30134	0.171718
0.299251	0.0447362	0.0181451	0.000730168	0.100861	0.115385	0.158507	0.436174	0.0447161	0.201949	0.174921
0.289991	0.105993	0.0425785	0.0769387	0.0275782	0.106632	0.233598	0.46521	0.0285633	0.00491469	0.17821
0.283761	0.132758	0.024278	0.0458806	0.163533	0.0813453	0.230319	0.290467	0.220566	0.0852256	0.18326
0.27581	0.180677	0.0719367	0.10655	0.0436019	0.0621472	0.219435	0.2348	0.386155	0.130506	0.186146
0.269723	0.230196	0.0457352	0.0750896	0.00444444	0.0150828	0.228158	0.0827711	0.530771	0.152906	0.194566
0.261727	0.231043	0.0841889	0.133637	0.00444444	0.112703	0.186572	0.0166742	0.506813	0.199606	0.20028
0.255406	0.257385	0.0441319	0.0832329	0.0456775	0.213026	0.166672	0.0963019	0.289368	0.209107	0.205386
0.247988	0.296257	0.00677678	0.0372876	0	0.345555	0.16707	0.261605	0.285624	0.251661	0.210046
0.242467	0.302494	0.00182109	0.0252397	0.00234118	0.400743	0.133449	0.418332	0.0329556	0.262984	0.215582
0.232382	0.327032	0.0133531	0.000325713	0.0444807	0.326704	0.16292	0.482323	0.12721	0.247759	0.224095
0.228962	0.312952	0.0148194	0.0299067	0.0778384	0.290933	0.114588	0.481291	0.236233	0.49995	0.229368
0.221873	0.3196	0.00749374	0.0384581	0.268126	0.271634	0.123286	0.431833	0.402388	0.497167	0.234118
0.2168	0.329258	0.0171251	0.0152135	0.192915	0.19485	0.105035	0.369352	0.508795	0.335719	0.240117
0.20849	0.334262	0.0289093	0.00499193	0.0814167	0.18874	0.113708	0.329725	0.484837	0.216231	0.248611
0.194999	0.344051	0.0640708	0.0300183	0.009646	0.172672	0.12663	0.263881	0.477916	0.0503105	0.253156
0.188606	0.00405092	0.115014	0.087828	0.003215	0.155022	0.053958	0.0167578	0.461374	0.119623	0.25788
0.183506	0.233262	0.151862	0.111068	0	0.113496	0.287187	0.0811811	0.0683182	0.176785	0.265344
0.173022	0.10393	0.170515	0.121335	0.030856	0.109011	0.02599	0.194548	0.038545	0.198302	0.269002
0.169616	0.141599	0.160034	0.100662	0.0412422	0.105381	0.12686	0.329946	0.173509	0.287097	0.273709
0.162269	0.116867	0.132224	0.0514763	0.00159238	0.0869682	0.146697	0.421289	0.291099	0.299381	0.2832
0.157487	0.0412858	0.120811	0.0565723	0.106777	0.0605889	0.176143	0.439714	0.398032	0.301606	0.241353
0.148817	0.00706962	0.0891715	0.0318934	0.0534302	0.0284365	0.167436	0.398215	0.420871	0.312929	0.226911
0.142121	0.0897724	0.0670927	0.0468531	0.0430328	0.0934475	0.176134	0.325968	0.443434	0.298589	0.187585
0.132776	0.132314	0.0440606	0.0565499	0.192915	0.240282	0.228695	0.255347	0.38519	0.500466	0.0641455
0.125711	0.128642	0.059884	0.0457033	0.0770855	0.338596	0.231828	0.11824	0.143779	0.358232	0.161357
0.115494	0.202366	0.0166637	0.0630862	0.019293	0.314676	0.245066	0.0116807	0.0147668	0.26529	0.195272
0.108495	0.23017	0.0139263	0.0491153	0	0.298113	0.265939	0.0556169	0.27184	0.0317453	0.235651
0.0981707	0.226048	0.0101993	0.050527	0.0372869	0.276823	0.266314	0.200034	0.552287	0.0897772	0.377861
0.0907098	0.245282	0.0181405	0.0240071	0.0134455	0.268074	0.25344	0.280393	0.580182	0.131391	0.607329
0.0807881	0.256129	0.00360694	0.0458105	0.106777	0.591885	0.266337	0.333534	0.614231	0.162007	0.500918
0.0740006	0.267025	0.00553071	0.0377076	0.0502152	0.57659	0.255616	0.414808	0.620255	0.267367	0.28039
0.0624028	0.310114	0.0142049	0.0240649	0.151114	0.205089	0.281788	0.43127	0.484668	0.278768	0.122085
0.0134815	0.349029	0.0214354	0.00591007	0.0706545	0.11867	0.296459	0.280294	0.468127	0.312972	0.00429085
0.0188241	0.332417	0.059114	0.0415332	0.019293	0.019163	0.302987	0.214464	0.0753484	0.326196	0.0848861
0.00183781	0.324629	0.108081	0.0898366	0.006431	0.0699644	0.302987	0.0701936	0.0315158	0.314636	0.129874
0.00544439	0.000322418	0.140933	0.11083	0	0.157163	0.00280728	0.102834	0.166202	0.490573	0.177101
0.00433929	0.0111417	0.156511	0.123909	0.0372869	0.166273	0.0369807	0.249571	0.228562	0.484123	0.193728
0.0199263	0.0121262	0.143254	0.109009	0.0102305	0.179788	0.134473	0.419143	0.475372	0.341006	0.179276
0.0465666	0.0316102	0.0814161	0.0220006	0.0434236	0.31185	0.021997	0.465733	0.622251	0.248065	0.4435
0.0600728	0.0481057	0.072122	0.023652	0.0231764	0.0989194	0.151976	0.476364	0.605709	0.0145197	0.438467
0.0555557	0.0767957	0.0065862	0.0344691	0.165118	0.000654958	0.238816	0.44068	0.0949233	0.103337	0.413579
0.0765889	0.13328	0.00205335	0.0554233	0.198663	0.22695	0.221794	0.247099	0.0957554	0.160499	0.392358
0.0549954	0.175662	0.0806001	0.19086	0.304772	0.448144	0.232549	0.181235	0.242208	0.163684	0.326786
0.0673587	0.237516	0.0776823	0.181062	0.330496	0.42221	0.183788	0.0334153	0.326439	0.258929	0.311762
0.0540298	0.261417	0.134621	0.225507	0.359435	0.41315	0.154292	0.112849	0.343122	0.264764	0.266689
0.0578629	0.248445	0.134897	0.220675	0.189783	0.38448	0.120747	0.217405	0.349136	0.319199	0.2203
0.00315198	0.290574	0.15545	0.233322	0	0.590721	0.0705285	0.357608	0.299254	0.336972	0.145602
0.0155331	0.313184	0.0373425	0.0350109	0.0405023	0.575416	0.0286835	0.417764	0.0326792	0.340075	0.0722931
0.0148909	0.330968	0.00270716	0.00307365	0.0638198	0.20514	0.000762531	0.4741	0.0012138	0.412713	0.202716
0.0758849	0.000467825	0.023009	0.0277686	0.0138233	0.118446	0.00958837	0.450994	0.0302516	0.355882	0.361744
0.0621588	0.0330498	0.0396978	0.0347353	0.00636941	0.0194937	0.044431	0.430651	0.0911476	0.326133	0.446754
0.0970186	0.0253082	0.0655537	0.0546501	0.0804476	0.0168303	0.127473	0.417963	0.236321	0.297873	0.459235
0.0924797	0.0276479	0.140362	0.108847	0.245504	0.243424	0.00981494	0.207538	0.359245	0.27973	0.453974
0.148579	0.03066	0.152084	0.141317	0.253325	0.764839	0.00421606	0.144767	0.455227	0.268435	0.447144
0.167493	0.133273	0.222225	0.175041	0.304772	0.748648	0.0199012	0.0252239	0.491216	0.252671	0.448305
0.169702	0.0944261	0.262134	0.209841	0.349788	0.243638	0.0302678	0.212804	0.484316	0.239493	0.440471
0.158721	0.110711	0.331389	0.312624	0.378727	0.0580759	0.00623199	0.335423	0.463676	0.212827	0.421779
0.155481	0.040329	0.310077	0.285563	0.176921	0.0816771	0.00464159	0.405209	0.448351	0.217896	0.400558
0.151475	0.00382241	0.422649	0.430882	0	0.162345	9.35933e-05	0.469035	0.44295	0.198863	0.345893
0.153067	0.0171284	0.441305	0.425053	0.00858833	0.17829	0.0250566	0.504486	0.423019	0.187961	0.318815
0.172799	0.0585795	0.45852	0.449804	0.0554543	0.185745	0.0283835	0.524909	0.290584	0.169632	0.289233
0.175649	0.11629	0.457253	0.439206	0.00914528	0.246555	0.0113615	0.539252	0.0895838	0.148324	0.242844
0.172518	0.150809	0.358495	0.332748	0.0227562	0.226701	0.0159362	0.523294	0.0861449	0.131174	0.128293
0.157731	0.154604	0.188988	0.152525	0.0817987	0.205419	0.00723816	0.493439	0.0689451	0.0449056	0.0628902
0.148534	0.172647	0.0964355	0.0648195	0.127216	0.183941	0.0264985	0.328639	0.0646799	0.125771	0.0874373
0.137438	0.193303	0.0188781	0.0127379	0.238041	0.142545	0.00117747	0.308948	0.0475868	0.207986	0.262678
0.129021	0.209508	0.0658338	0.100467	0.307542	0.137781	0.0153035	0.270669	0.0777222	0.283063	0.451926
0.117111	0.231085	0.0964073	0.136596	0.124476	0.152992	0.00994254	0.184245	0.193856	0.363292	0.447301
0.108766	0.2678	0.109216	0.15236	0.129475	0.146219	0.0477625	0.0404426	0.303319	0.394924	0.446071
0.0995123	0.238799	0.0933362	0.138716	0.134392	0.0978658	0.0361024	0.0725955	0.39308	0.406819	0.438944
0.0926219	0.285379	0.0976602	0.136492	0.143834	0.118141	0.0904704	0.0828774	0.391095	0.399867	0.440207
0.0803115	0.313719	0.0919444	0.134699	0.10469	0.100319	0.0995687	0.124487	0.393699	0.404418	0.580642
0.0769428	0.309856	0.0911948	0.139223	0	0.0976748	0.108259	0.215163	0.317847	0.387142	0.564182
0.0686367	0.000370841	0.0986556	0.148315	0.0965184	0.0753152	0.00280728	0.187626	0.195349	0.380584	0.1726
0.0643905	0.0384875	0.0182407	0.0382612	0.011086	0.0134567	0.0108922	0.156647	0.107673	0.361507	0.0672732
0.0556467	0.000403872	0.0296701	0.0543952	0.0271033	0.00264079	0.0328062	0.124543	0.0904727	0.386116	0.0645433
0.0420986	0.00483802	0.0348645	0.056924	0.224493	0.000358579	0.061903	0.0875628	0.0883893	0.372855	0.178827
0.0363923	0.0333668	0.01886	0.038517	0.272807	0.00298517	0.105476	0.0173422	0.0611879	0.333567	0.282614
0.04104	0.0422433	0.0281038	0.0295334	0.103033	0.00297836	0.200948	0.0159727	0.0427396	0.306009	0.302314
0.0327866	0.128067	0.0418358	0.0237872	0.162908	0.00321594	0.144807	0.089013	0.0426395	0.270806	0.321658
0.0295025	0.105279	0.127174	0.105206	0.0344678	0.00317155	0.174178	0.0845915	0.184941	0.246834	0.448988
0.0248665	0.134811	0.143068	0.136884	0.0756242	0.00395469	0.0525609	0.0813584	0.320573	0.229013	0.209122
0.0221314	0.0735755	0.168877	0.136936	0.0545181	0.00388034	0.076316	0.0782351	0.374991	0.220358	0.0817278
0.0169416	0.050444	0.244109	0.191526	0.0774541	0.00325416	0.088366	0.0850716	0.395944	0.176999	0.201802
0.0138432	0.0293247	0.281355	0.221389	0	0.00168766	0.214244	0.0949695	0.397187	0.16581	0.479012
0.0104939	0.0244494	0.266256	0.23643	0.0184395	0.000283551	0.276112	0.105859	0.247957	0.140316	0.503607
0.00955003	0.0879984	0.394823	0.374232	0.0477877	0.000577425	0.250866	0.114507	0.144642	0.119434	0.534515
0.00756781	0.112986	0.407686	0.374804	0.126029	0.00126044	0.22142	0.122639	0.126087	0.110281	0.5374
0.00694465	0.145738	0.377994	0.346136	0.11996	0.00289397	0.249122	0.132814	0.118061	0.0797189	0.57371
0.0067376	0.162244	0.40261	0.371265	0.324056	0.00526189	0.251416	0.144191	0.11192	0.0588223	0.557249
0.00669896	0.189682	0.318039	0.276641	0.326853	0.00805048	0.217771	0.154534	0.0967026	0.0221108	0.166026
0.00669896	0.208585	0.176687	0.133674	0.207587	0.00864663	0.196624	0.161829	0.0469543	0.0528639	0.060698
0.00669896	0.236915	0.0798353	0.0355515	0.0286881	0.0129442	0.171339	0.172036	0.207605	0.18707	0.0707606
0.00669896	0.273609	0.00834211	0.0359418	0.127276	0.0170433	0.129395	0.183604	0.317068	0.282501	0.130059
0.0125892	0.260673	0.0568013	0.103883	0.20067	0.0214946	0.108298	0.194606	0.376074	0.348835	0.373634
0.0300126	0.310527	0.0797986	0.131511	0.0866291	0.024501	0.0539305	0.205017	0.400257	0.410059	0.693334
0.0102459	0.317328	0.0897246	0.146937	0.10956	0.0304213	0.0203595	0.212357	0.407448	0.433005	0.676874
0.00578931	0.335622	0.0901323	0.147448	0	0.038143	0.000762531	0.22203	0.230264	0.441148	0.167571
0.00204818	0.000247836	0.0851988	0.13187	0.0458802	0.0465168	0.00958837	0.232624	0.168234	0.446229	0.0214858
0.0129778	0.0274359	0.0828499	0.133445	0.00988836	0.0568066	0.0402315	0.243614	0.154265	0.440578	0.164871
0.0422348	0.0115812	0.0867031	0.137146	0.0358518	0.0685635	0.152395	0.249551	0.141653	0.427766	0.245878
0.0485622	0.00502243	0.0797309	0.140586	0.265466	0.0992583	0.0233321	0.259216	0.134155	0.42109	0.259261
0.0541122	0.000606836	0.0148697	0.041466	0.236116	0.135149	0.0663269	0.269371	0.115706	0.392392	0.262136
0.0825519	0.0374544	0.0344975	0.0556933	0.339484	0.168332	0.0713408	0.277929	0.0600606	0.399825	0.275731
0.0630497	0.00310187	0.00469574	0.0285351	0.190431	0.191839	0.121559	0.286797	0.23124	0.380535	0.251964
0.159665	0.013505	0.0025515	0.0176537	0.0619908	0.195321	0.0655274	0.296323	0.357697	0.307827	0.227734
0.16106	0.0564186	0.0141738	0.00353986	0.0159912	0.231131	0.0908234	0.317803	0.44287	0.272278	0.200234
0.179417	0.120482	0.0321293	0.0138627	0.133647	0.269564	0.111945	0.33679	0.466533	0.226047	0.156913
0.116379	0.124866	0.000342282	0.000870535	0.127526	0.295413	0.0745084	0.353609	0.39869	0.182919	0.134494
0.141619	0.157724	0.00386753	0.0066807	0	0.290532	0.0629325	0.380238	0.286607	0.140825	0.106861
0.133606	0.204911	0.0305931	0.018298	0.00459545	0.301985	0.0716305	0.397006	0.149525	0.124632	0.0746275
0.170468	0.221989	0.0398327	0.0135404	0.0260563	0.286412	0.0504578	0.418818	0.0939016	0.0774858	0.0014073
0.150752	0.229958	0.0808227	0.0804556	0.0799137	0.283891	0.0633298	0.433228	0.0291371	0.0308565	0.0174535
0.180574	0.241212	0.170485	0.178861	0.342094	0.181783	0.0398945	0.445652	0.0541407	0.00513457	0.0516104
0.173713	0.260308	0.186403	0.185393	0.568889	0.152345	0.0610415	0.408013	0.0653806	0.0242673	0.0635745
0.216154	0.273963	0.172729	0.159232	0.35788	0.12162	0.0469395	0.392855	0.0816798	0.0389087	0.0663373
0.223234	0.287267	0.181954	0.179735	0.151458	0.0902516	0.0639125	0.368238	0.0929197	0.0828924	0.034714
0.222639	0.321952	0.154477	0.145033	0.004669	0.0655818	0.101732	0.327927	0.110072	0.12803	0.0241516
0.212647	0.296918	0.0694695	0.0506783	0.100836	0.00380373	0.0942214	0.265381	0.130317	0.158406	0.0219126
0.209143	0.326878	0.0462991	0.0543289	0.14212	0.0172414	0.131969	0.217852	0.15786	0.233463	0.0243268
0.203725	8.96675e-05	0.0677631	0.093557	0	0.0663355	0.0468012	0.199069	0.165463	0.330978	0.0303128
0.185241	0.00609588	0.0996921	0.125657	0.0498201	0.122777	0.0109766	0.159441	0.209581	0.365492	0.0359684
0.200095	0.119593	0.117379	0.149659	0.0386969	0.14682	0.102784	0.127586	0.24782	0.393402	0.0418072
0.190679	0.0789123	0.118023	0.157156	0.0134801	0.143207	0.164682	0.115639	0.28857	0.411087	0.0467055
0.184494	0.138849	0.109802	0.134283	0.0994421	0.142698	0.212973	0.100565	0.352633	0.414012	0.0523317
0.170312	0.190355	0.113481	0.137961	0.249847	0.158845	0.344242	0.0561314	0.367818	0.414867	0.0583599
0.160575	0.114608	0.11706	0.146685	0.23568	0.156439	0.535353	0.0126133	0.35186	0.409119	0.065156
0.149523	0.141955	0.11465	0.15342	0.253666	0.0130323	0.593237	0.0163253	0.322744	0.401241	0.0721575
0.141449	0.0316237	0.125797	0.164462	0.159458	0.010539	0.609277	0.0264554	0.262627	0.397044	0.0760961
0.129854	0.0178968	0.0158256	0.0229438	0.180742	0.00939444	0.524199	0.0549474	0.185938	0.379281	0.0824661
0.121909	0.0209363	0.0752625	0.0720085	0.181467	0.00845507	0.275126	0.0853343	0.127507	0.542923	0.0883217
0.113155	0	0.00684007	0.0141291	0	0.00824006	0.0468012	0.0941306	0.0856477	0.524296	0.0945521
0.107233	0.000998712	0.0689666	0.038158	0.0288901	0.00869268	0.0207229	0.121346	0.0415411	0.270683	0.100786
0.0966969	0.0377879	0.0349652	0.0220664	0.0101438	0.00905406	0.169726	0.123192	0.0120432	0.215345	0.104345
0.0926031	0.0760661	0.0628377	0.048277	0.0724746	0.00854906	0.285482	0.139524	0.000602776	0.163299	0.111046
0.0854813	0.130801	0.0446095	0.0376305	0.0814948	0.00917016	0.315174	0.139967	0.0272927	0.0537094	0.116905
0.0815842	0.194235	0.0803335	0.0542158	0.574108	0.00988393	0.485592	0.0765309	0.0427586	0.00929544	0.122376
0.0769218	0.341885	0.0800207	0.0567943	0.248574	0.0107524	0.5694	0.0723488	0.0610366	0.0482834	0.125555
0.0662625	0.399357	0.0473343	0.0318366	0.211259	0.0116082	0.604076	0.070194	0.0905465	0.0603631	0.130684
0.061054	0.445417	0.0364877	0.0280405	0.233221	0.0105415	0.525428	0.0767455	0.107142	0.125102	0.136527
0.0574916	0.456016	0.000194084	0.0033704	0.267869	0.0123089	0	0.0881448	0.130191	0.155302	0.141805
0.0505567	0.28254	0.0109261	0.0255966	0.377425	0.0140918	0.0271538	0.0999997	0.151012	0.191541	0.147653
0.0484419	0.215192	0.028201	0.0398649	0.368812	0.0161959	0.101197	0.111591	0.196537	0.213565	0.153496
0.0452908	0.0396032	0.0664511	0.0822641	0	0.0186758	0.172941	0.121338	0.240936	0.225137	0.167519
0.0435765	0.0373761	0.0561648	0.0533679	0.00254404	0.019264	0.0225141	0.132526	0.241797	0.257578	0.179836
0.040669	0.0343257	0.0726649	0.0747175	0.0127668	0.0229098	0.125358	0.143709	0.237075	0.266437	0.182606
0.0392392	0.0602796	0.0971305	0.101274	0.00278634	0.0269146	0.414853	0.155494	0.250371	0.279673	0.149957
0.0380959	0	0.118158	0.11252	0.512392	0.031204	0.221049	0.166556	0.231548	0.292944	0.111876
0.0381809	0.00603954	0.116372	0.127951	0.0968602	0.0339377	0.304498	0.174848	0.178729	0.296306	0.0854419
0.0381809	0.0117514	0.115814	0.131882	0.202998	0.0396764	0.336447	0.185566	0.150633	0.304587	0.0858155
0.0381809	0.00701603	0.112407	0.126176	0.293719	0.0462278	0.0468012	0.196386	0.11018	0.301367	0.078239
0.0381809	0.0195994	0.118904	0.127235	0.29051	0.0535203	0.0207229	0.207123	0.0520294	0.298725	0.0334431
0.0381809	0.0731724	0.110297	0.122777	0	0.0627474	0.104413	0.217329	0.0155095	0.298796	0.0171881
0.0381809	0.0442782	0.106795	0.12351	0.035652	0.0736395	0.256543	0.224757	0.000224818	0.292284	0.0108281
0.0381809	0.0033007	0.104475	0.12709	0.0344703	0.102052	0.128573	0.235423	0.0359195	0.279839	0.021704
0.0381809	0.00557838	0.102188	0.127482	0.0690949	0.134539	0.26285	0.245793	0.0505443	0.269529	0.130787
0.0134815	0.102672	0.0279007	0.0347546	0.0302152	0.169586	0.310929	0.256061	0.0733166	0.240769	0.159959
0.0217794	0.146221	0.0550249	0.062286	0.0656928	0.21089	0.336447	0.263095	0.0893434	0.382805	0.186856
0.00857465	0.552487	0.0317477	0.0334571	0.0295763	0.185933	0.34042	0.273307	0.0941382	0.381433	0.213892
0.00553255	0.573211	0.0389432	0.0305183	0.056761	0.196906	0.0533333	0.283258	0.120295	0.337295	0.233126
0.018876	0.594421	0.070761	0.0518884	0.0179227	0.224932	0.0141908	0.291977	0.13464	0.298228	0.285136
0.0335676	0.623944	0.0933284	0.0734983	0.0260808	0.222769	0.184045	0.301067	0.145051	0.276377	0.294949
0.057816	0.568785	0.164712	0.138689	0.037677	0.121814	0.164502	0.310656	0.150687	0.256636	0.33594
0.0685929	0.586808	0.177709	0.164929	0	0.0139233	0.042315	0.332444	0.135854	0.251891	0.379516
0.0667978	0.59176	0.229408	0.192125	0.0306976	0.0426261	0.0620153	0.351063	0.24773	0.239964	0.394602
0.0863944	0.475543	0.253175	0.203506	0.027489	0.0458827	0.0312327	0.368936	0.244358	0.221965	0.381781
0.0615211	0.464481	0.35123	0.322909	0.0277126	0.0312343	0.0240083	0.395573	0.228062	0.202703	0.367075
0.0655576	0.44222	0.327653	0.297051	0.0431797	0.039539	0.0497323	0.412538	0.196598	0.188882	0.373538
0.0577668	0.426317	0.44875	0.435452	0.0410343	0.0293033	0.0520047	0.436412	0.17721	0.170251	0.361299
0.0647356	0.419759	0.474792	0.439451	0.0189061	0.0430895	0.100236	0.451658	0.12917	0.162024	0.0266283
0.00592698	0.404027	0.433586	0.399268	0.0243116	0.0373552	0.0533333	0.464591	0.0772002	0.150792	0.0243905
0.0424899	0.389383	0.472424	0.433627	0.149692	0.0312375	0.0109754	0.483385	0.0423627	0.120496	0.0240121
0.0466822	0	0.374842	0.325485	0.168788	0.0395785	0.164752	0.459838	0.026344	0.0926805	0.028155
0.111549	0.00677172	0.208741	0.153315	0	0.0359056	0.106624	0.370946	0.0145312	0.00372927	0.0339752
0.0971297	0.00614599	0.11725	0.0648381	0.00884485	0.0301155	0.03164	0.315508	0.00664798	0.159829	0.0403847
0.128026	0.000231363	0.0574674	0.00488457	0.0130815	0.0436445	0.00512367	0.273164	0.00101196	0.243034	0.0466133
0.128048	0.00927119	0.0431384	0.100732	0.0183837	0.0400798	0.0183707	0.104055	0.000129666	0.298838	0.0518733
0.181186	0.011469	0.0673933	0.128378	0.0325604	0.034759	0.0236724	0.0653103	0.0012713	0.39767	0.0581418
0.201494	0.07831	0.0702304	0.139997	0.114923	0.0480215	0.0240083	0.0481888	0.00599501	0.420631	0.0643676
0.203532	0.0787309	0.0675809	0.126703	0.0643676	0.0530205	0.0690243	0.0341903	0.000201802	0.435301	0.0705926
0.195202	0.0954107	0.0672321	0.126954	0.0539061	0.0375905	0.0712967	0.0148571	0.00259015	0.432124	0.076625
0.192568	0.0846446	0.067263	0.131513	0.0106884	0.035269	0.0873737	0.00946441	0.00369572	0.423985	0.0805269
0.184804	0.0629959	0.0678745	0.13212	0.0174697	0.0331469	0.0068611	0.032403	0.0297647	0.417217	0.0870221
0.1865	0.0844302	0.0278236	0.0419539	0.0210103	0.0334754	0.0400103	0.0615954	0.250797	0.409447	0.0932537
0.206655	0.0174893	0.052915	0.0595649	0	0.0363389	0.000633213	0.0958804	0.193996	0.431367	0.0994826
0.21004	0.0327926	0.00210591	0.0100994	0.0056308	0.0407458	0.0348729	0.0930166	0.16449	0.418592	0.105712
0.207125	0.289996	0.00857999	0.00513323	0.0413285	0.0463892	0.015482	0.118561	0.136566	0.36194	0.109613
0.193535	0.335667	0.0584264	0.0428551	0.0394559	0.0548577	0.00112213	0.175001	0.118759	0.304286	0.116069
0.184748	0.355563	0.0642742	0.053108	0.0525806	0.063372	0.0945203	0.187227	0.108014	0.233965	0.1223
0.174034	0.39156	0.112939	0.0994815	0.153866	0.0736365	0.0231652	0.275698	0.0925252	0.200971	0.128144
0.166395	0.425588	0.124312	0.132925	0.140303	0.0842578	0.0300621	0.276254	0.0799896	0.15816	0.13166
0.155676	0.448132	0.152787	0.152192	0.122803	0.0977634	0.0142108	0.294866	0.0539649	0.1409	0.137301
0.147855	0.481782	0.183526	0.169721	0.159105	0.116336	0.0226499	0.294967	0.0595543	0.109124	0.142754
0.140253	0.501202	0.218732	0.202394	0.14704	0.13355	0.0107764	0.0455327	0.0410106	0.0685332	0.147821
0.133537	0.533722	0.184971	0.171529	0.112709	0.153525	0.0156694	0.0352144	0.0304751	0.0445703	0.153566
0.120858	0.561226	0.2658	0.261217	0.097646	0.176117	0.023462	0.0337075	0.0130943	0.00820164	0.159589
0.116806	0.544857	0.277929	0.25246	0.178479	0.199961	0.0334484	0.0410053	0.00744955	0.0171325	0.173627
0.108976	0.541423	0.211456	0.186648	0.12987	0.227897	0.00103931	0.052855	0.0242024	0.0454705	0.184972
0.104043	0.528566	0.226797	0.199806	0.111786	0.255734	0.00389645	0.0643738	0.109556	0.101797	0.191907
0.0952083	0.498136	0.134428	0.10581	0.476199	0.285224	0.00697838	0.0760718	0.279534	0.136794	0.17956
0.0813847	0.503091	0.0335437	0.00578853	0.467169	0.314964	0.00790769	0.086821	0.361414	0.216452	0.113695
0.0753939	0	0.017697	0.0466118	0.461233	0.346991	0.0944482	0.0982858	0.43634	0.306252	0.0617066
0.0708869	0.00430371	0.054757	0.0838424	0.44774	0.376945	0.0921241	0.110137	0.516112	0.353764	0.0502659
0.0615918	0.00682304	0.0594313	0.0944633	0.488371	0.407723	0.14975	0.122735	0.547408	0.384539	0.0128264
0.0588231	0.00145715	0.0601594	0.1035	0.456774	0.440148	0.146291	0.135516	0.558998	0.388174	0.131096
0.0536261	0.00484966	0.0575639	0.0986023	0.438772	0.469394	0.181957	0.145205	0.551618	0.389589	0.26955
0.0502376	0.0071821	0.0629358	0.104575	0.437934	0.497458	0.180156	0.157294	0.555618	0.384301	0.340183
0.0441823	0.0804471	0.0640402	0.109115	0.373803	0.550159	0.179628	0.168834	0.537485	0.381124	0.353197
0.040004	0.0929908	0.0657885	0.112215	0	0.596493	0.236159	0.180709	0.530315	0.378317	0.347656
0.0337931	0.0276852	0.0244122	0.0267703	0.0261244	0.633865	0.231703	0.192545	0.509647	0.373029	0.356477
0.0296173	0.00958252	0.112189	0.0959526	0.0367946	0.678373	0.300867	0.201659	0.247551	0.461643	0.343311
0.0242262	0.0633908	0.143213	0.157254	0.0924408	0.701633	0.300853	0.213866	0.234354	0.454199	0.353219
0.0216778	0.0682555	0.00420283	0.00913205	0.162934	0.72622	0.30036	0.225176	0.195286	0.390104	0.342411
0.0179942	0.0971045	0.0359169	0.0196449	0.140939	0.739096	0.299371	0.23604	0.167789	0.150349	0.326936
0.0156924	0.11621	0.0601458	0.015939	0.180264	0.743818	0.354515	0.244551	0.132838	0.0948067	0.324337
0.0136591	0.140017	0.0580404	0.0139669	0.156172	0.56564	0.352984	0.254948	0.109151	0.0297097	0.312705
0.0129233	0.164417	0.034207	0.00631078	0.144504	0.3928	0.352476	0.265991	0.0919919	0.0595674	0.294214
0.012412	0.183579	0.024128	0.0314248	0.226847	0.289773	0.409588	0.276398	0.0836845	0.102487	0.298867
0.0134824	0.2062	0.0148449	0.0397727	0.181255	0.288728	0.40464	0.2873	0.0407347	0.161033	0.28616
0.0317055	0.248248	0.00493416	0.0437878	0.17074	0.190792	0.40353	0.298119	0.0301779	0.190067	0.266715
0.025992	0.264476	0.00263036	0.0199982	0.541186	0.116544	0.403027	0.321847	0.00509342	0.233248	0.270332
0.0205367	0.356418	0.0189929	0.0532367	0.532163	0.102806	0.448295	0.343519	0.0150944	0.255731	0.265525
0.0208935	0.405111	0.00941487	0.0627961	0.515647	0.0707704	0.446743	0.355269	0.0237104	0.289248	0.218413
0.0187053	0.439027	0.0118991	0.056215	0.497613	0.0101574	0.445974	0.335339	0.0532938	0.310621	0.21619
0.0268353	0.394966	0.0217042	0.0751283	0.535216	0.0467064	0.488428	0.305203	0.0737171	0.319959	0.214356
0.0278255	0.416534	0.012588	0.0385754	0.517233	0.0110617	0.487729	0.289834	0.109829	0.332931	0.216337
0.0229548	0.435465	0.0275321	0.0569599	0.502248	0.0341429	0.521285	0.296988	0.183921	0.34401	0.220491
0.0350795	0.467578	0.0544801	0.08543	0.484791	0.0376279	0.556421	0.295695	0.317594	0.356568	0.22532
0.0176719	0	0.0619346	0.0816069	0.43425	0.0696146	0.555476	0.259354	0.412743	0.370651	0.230379
0.0603652	0.00311726	0.0608334	0.0915418	0	0.0748729	0.583173	0.250346	0.478763	0.364622	0.237109
0.0213219	0.00618385	0.0590792	0.0962952	0.0026146	0.0376143	0.610437	0.226468	0.539578	0.362817	0.242569
0.0123984	0.0113375	0.0507059	0.0828563	0.00560193	0.0346077	0.607283	0.219163	0.562178	0.362861	0.248293
0.049471	0.0145539	0.0490538	0.0846085	0.00349389	0.0329586	0.570496	0.115475	0.569941	0.356093	0.252718
0.0124631	0.0945832	0.0557123	0.0929513	0.00451326	0.0333037	0.552095	0.0881123	0.574675	0.352546	0.258204
0.00500221	0.0947311	0.0566595	0.093196	0.0105807	0.0364396	0.532811	0.0627975	0.568455	0.35185	0.266787
0.0280403	0.116311	0.0538824	0.0927909	0.0256752	0.0408582	0.48012	0.0360553	0.554853	0.347302	0.271921
0.01548	0.122338	0.00561941	0.00427866	0.195409	0.0468705	0.413455	0.0165033	0.547545	0.338053	0.277654
0.0160086	0.128148	0.0435781	0.0352517	0.185265	0.0551383	0.367786	0.0371378	0.517077	0.209856	0.283828
0.00726849	0.109606	0.118573	0.124632	0.174724	0.0627952	0.341853	0.0499674	0.267032	0.205118	0.289137
0.0703663	0.0986979	0.0252204	0.0324987	0.261601	0.0727597	0.293364	0.093737	0.24787	0.200937	0.296561
0.089775	0.0584364	0.0248506	0.00953247	0.216028	0.0847845	0.258198	0.142628	0.175289	0.191506	0.302133
0.130322	0.0477127	0.00089647	0.00608009	0.2055	0.0976746	0.238895	0.162015	0.139964	0.190818	0.307915
0.127752	0.0374576	0.0214357	0.0116007	0.201037	0.116034	0.213954	0.154098	0.0939556	0.193243	0.312871
0.154345	0.0196717	0.0315511	0.00899947	0.517073	0.133784	0.192083	0.147858	0.0512422	0.196714	0.319462
0.14619	0.00179101	0.067375	0.0248905	0.509625	0.153096	0.139624	0.160697	0.00962702	0.198004	0.323767
0.175815	0.0192077	0.115641	0.0672626	0.503688	0.174578	0.151503	0.155409	0.006247	0.198841	0.329122
0.195306	0.0383628	0.149115	0.125815	0.55476	0.199335	0.137444	0.0350916	0.0527875	0.201788	0.336759
0.199556	0.057551	0.00473953	0.00268582	0.547318	0.227925	0.104016	0.0330799	0.0987789	0.206009	0.342212
0.19559	0.0920083	0.0555611	0.0578115	0.539902	0.256215	0.070952	0.0333799	0.123672	0.20927	0.347774
0.180206	0.109118	0.046295	0.0519502	0.499748	0.285071	0.0599484	0.0420493	0.152691	0.209562	0.360182
0.170332	0.199947	0.0434487	0.0329701	0.462834	0.316088	0.0302625	0.0533084	0.166917	0.212848	0.373221
0.157892	0.23469	0.113818	0.112487	0	0.349948	0.0273005	0.0651605	0.20988	0.217582	0.384396
0.149004	0.253021	0.180679	0.180216	0.0041195	0.380524	0.010045	0.076832	0.254507	0.221839	0.40172
0.137488	0.281433	0.194739	0.221788	0.00560833	0.409973	0.00945593	0.087531	0.284342	0.225598	0.413723
0.12896	0.306539	0.173216	0.195656	0.00864743	0.442276	0.00103931	0.099231	0.358537	0.226382	0.429532
0.118698	0.33401	0.112186	0.188508	0.0124727	0.471439	0.00364171	0.110877	0.455478	0.229599	0.440821
0.111566	0.34852	0.0763322	0.114831	0.00932269	0.499974	0.00559943	0.122507	0.489706	0.23384	0.446603
0.0976247	0.378971	0.0147421	0.0619365	0.195351	0.551835	0.0192656	0.133926	0.51736	0.238584	0.273855
0.0930354	0.426695	0.0375547	0.0162746	0.183286	0.598356	0.0681382	0.143191	0.534599	0.238384	0.109876
0.0841065	0	0.00647728	0.00921245	0.159604	0.634439	0.11072	0.155024	0.537045	0.242023	0.0141696
0.0780135	0.0116323	0.0254058	0.0294253	0.241948	0.679733	0.144287	0.166563	0.537294	0.246269	0.021317
0.0704488	0.00252376	0.0236421	0.042384	0.196413	0.703305	0.167387	0.178066	0.530972	0.249035	0.0582615
0.05585	0.00251338	0.0544142	0.0648417	0.184406	0.725711	0.186213	0.189531	0.522169	0.252232	0.122584
0.0486361	0.0187332	0.221982	0.252272	0.498918	0.735803	0.205998	0.198629	0.517494	0.256211	0.120747
0.050782	0.0203162	0.170047	0.204984	0.49147	0.72387	0.206211	0.210235	0.497976	0.266979	0.142036
0.0404676	0.0296052	0.0638934	0.129228	0.484034	0.570955	0.26379	0.22157	0.43809	0.275777	0.191665
0.0376327	0.046035	0.0281954	0.0329593	0.527543	0.459306	0.260654	0.232466	0.419497	0.282952	0.2317
0.0329041	0.0410939	0.0791932	0.0407232	0.512551	0.384227	0.330648	0.24098	0.166085	0.296169	0.178883
0.0296859	0.0469065	0.00923338	0.0025402	0.503643	0.202787	0.330197	0.25156	0.110881	0.304722	0.190365
0.0233564	0.123155	0.0201592	0.0101682	0.47104	0.0984905	0.329747	0.26189	0.0589357	0.315332	0.176262
0.0187755	0.105428	0.0636362	0.0617938	0.409938	0.0698397	0.328854	0.271771	0.050319	0.323038	0.196417
0.0125436	0.114683	0.0477407	0.0548015	0	0.0648858	0.384381	0.28226	0.0943979	0.329381	0.18977
0.00896572	0.149653	0.0349863	0.0237515	9.20168e-05	0.0273552	0.384133	0.292957	0.151508	0.283804	0.218392
0.00406941	0.151204	0.0506542	0.0306764	0.0409657	0.00366961	0.383685	0.316116	0.163387	0.262145	0.215484
0.00177909	0.142842	0.00502397	0.0254641	0.0107397	0.0042454	0.440354	0.336259	0.227389	0.233999	0.214123
9.67833e-05	0.198625	0.00598876	0.0460838	0.00500727	0.0463118	0.436773	0.351647	0.257086	0.190806	0.216118
0.000752525	0.190292	0.0218433	0.0666818	0.0423619	0.0542068	0.436477	0.351281	0.292722	0.124431	0.220541
0.00182487	0.190093	0.0054014	0.0430282	0.059148	0.0544157	0.43603	0.292906	0.313976	0.0759533	0.225377
0.00255202	0.189271	0.0367238	0.0212234	0.0188808	0.0889443	0.481712	0.251358	0.325079	0.0569421	0.2308
0.0025189	0.150795	0.001664	0.00164036	0.0503449	0.0900202	0.480629	0.246319	0.356682	0.0179503	0.237325
0.0134815	0.150712	0.0779689	0.0786802	0.103809	0.0441735	0.480163	0.214814	0.364905	0.0126473	0.241921
0.0085581	0.11573	0.0649534	0.0634226	0.168268	0.0333995	0.523386	0.0788824	0.377538	0.0215602	0.24734
0.00404049	0.0733948	0.0119204	0.0399504	0.154736	0.023011	0.522754	0.0527206	0.389972	0.0322556	0.253161
0.0203032	0.0525901	0.0706893	0.0727825	0.172954	0.0333847	0.557771	0.11944	0.392831	0.0730417	0.258025
0.0372026	0.00579719	0.108546	0.110949	0.168458	0.0444353	0.593474	0.129079	0.400677	0.11003	0.266387
0.0664004	0.0149705	0.101168	0.134564	0.16249	0.0323747	0.593065	0.11844	0.397021	0.133931	0.272051
0.0820043	0.0764695	0.124778	0.152007	0.202897	0.0752303	0.623279	0.125557	0.393743	0.138493	0.277114
0.0834828	0.122364	0.0372119	0.00813347	0.195456	0.137065	0.651646	0.110909	0.393345	0.157675	0.282172
0.0962897	0.216581	0.0843013	0.0868156	0.246475	0.188788	0.649241	0.120554	0.386431	0.181241	0.288388
0.0921701	0.219122	0.014893	0.000980081	0.245078	0.153072	0.669192	0.110067	0.372981	0.182748	0.296462
0.113517	0.213535	0.0400587	0.029472	0.23765	0.141573	0.642645	0.0961749	0.362035	0.198188	0.302487
0.117952	0.000654149	0.0589508	0.0581288	0.257142	0.130324	0.559212	0.096484	0.3315	0.191652	0.307632
0.132035	0.0717318	0.0568683	0.0324872	0.288138	0.0595412	0.491492	0.0875272	0.247843	0.194662	0.313869
0.0739372	0.0764606	0.0611104	0.0861586	0.277126	0.0567737	0.445143	0.0741475	0.246565	0.185754	0.322296
0.101853	0.0203047	0.0744326	0.120443	0	0.0646284	0.27791	0.0829356	0.202518	0.202674	0.327228
0.108534	0.0315426	0.0325884	0.0851181	0.0150378	0.124084	0.231989	0.0749427	0.163681	0.198191	0.331262
0.178909	0.0433287	0.0329467	0.101698	0.0422358	0.304547	0.205956	0.0636395	0.142246	0.195133	0.338785
0.167483	0.0551621	0.0676309	0.14169	0.0135271	0.526927	0.188573	0.073389	0.122876	0.195682	0.344165
0.20649	0.11181	0.0243102	0.0923301	0.0197222	0.658759	0.161725	0.0752693	0.118549	0.199918	0.350208
0.207498	0.0953039	0.00599269	0.0375936	0.112044	0.652142	0.127325	0.073775	0.106946	0.204656	0.361796
0.26619	0.184767	0.0483121	0.0132841	0.119853	0.501603	0.126779	0.0540747	0.0892474	0.209183	0.375042
0.287337	0.306738	0.0284452	0.00406661	0.179369	0.283151	0.0883514	0.053192	0.0705648	0.211918	0.384943
0.292753	0.31024	0.039463	0.00335869	0.307082	0.0484037	0.0493843	0.0587776	0.0574858	0.216155	0.403074
0.285901	0.301428	0.0520289	0.0308585	0.265081	0.0342516	0.0480761	0.0661524	0.0392953	0.220448	0.415399
0.285616	0.217748	0.0584596	0.0239674	0.262109	0.0493552	0.0171963	0.0744093	0.0316244	0.22541	0.429038
0.282701	0.223401	0.0640815	0.0120216	0.262205	0.0556516	0.0422098	0.0847582	0.0212978	0.229718	0.437547
0.285929	0.238142	0.0184425	0.040054	0.302695	0.57312	0.0569491	0.0948744	0.00839662	0.231331	0.426677
0.306918	0.231888	0.0545352	0.00539868	0.301286	0.46746	0.148378	0.105617	0.035633	0.235447	0.279195
0.311573	0.232409	0.0208308	0.0817079	0.349257	0.264082	0.150393	0.117755	0.12373	0.239744	0.176407
0.309855	0.232372	0.00589032	0.0809136	0.349347	0.121271	0.17047	0.129898	0.286646	0.244044	0.10865
0.297433	0.242306	0.046648	0.106237	0.349494	0.0184027	0.171092	0.141717	0.36953	0.247898	0.0645991
0.289748	0.245511	0.0458225	0.0888015	0.346586	0.0468934	0.00103931	0.150214	0.425081	0.249066	0.150539
0.280039	0.242037	0.0682234	0.149269	0.365144	0.0748019	0.00979876	0.161167	0.523499	0.253566	0.169265
0.273133	0.238529	0.0991025	0.177272	0.385947	0.106102	0.0111715	0.173173	0.546114	0.257868	0.158647
0.263032	0.241902	0.0853655	0.170154	0	0.116282	0.0140011	0.185146	0.560274	0.262167	0.185431
0.255948	0.239226	0.102111	0.176069	0.00354326	0.104848	0.0627545	0.195883	0.556539	0.263335	0.205474
0.246383	0.241292	0.102773	0.173018	0.00233472	0.0901722	0.104384	0.204166	0.547889	0.267788	0.189224
0.239904	0.23767	0.106875	0.15694	0.00428111	0.0541011	0.137395	0.214201	0.540517	0.272089	0.21412
0.228335	0.229244	0.105863	0.137694	0.0195119	0.0109355	0.160788	0.224163	0.53226	0.27527	0.210415
0.224016	0.220836	0.109826	0.126773	0.0185494	0.0845352	0.179134	0.232278	0.306155	0.278936	0.193038
0.216738	0.206154	0.0933346	0.11716	0.0177703	0.171441	0.198784	0.222481	0.293472	0.283218	0.215737
0.211885	0.20252	0.121183	0.135168	0.0177054	0.163695	0.198963	0.220058	0.23684	0.294754	0.204909
0.202494	0.181916	0.239555	0.262623	0.0167135	0.146226	0.257365	0.204057	0.179323	0.30362	0.304015
0.187916	0.174974	0.23299	0.234953	0.0161238	0.104002	0.254686	0.213384	0.109417	0.312255	0.293797
0.181708	0.0335992	0.0484697	0.0132841	0.0221661	0.00897629	0.325065	0.192856	0.0766759	0.326041	0.283579
0.176616	0.00509606	0.0316254	0.00104401	0.0225496	0.0364641	0.324302	0.183249	0.0343969	0.335128	0.291698
0.167746	0.0419794	0.0441545	0.00789259	0.0289314	0.109278	0.323915	0.19105	0.0174849	0.348256	0.279936
0.164857	0.0708715	0.0435754	0.0101595	0.0286835	0.105406	0.323531	0.166132	0.0137823	0.357065	0.13954
0.160271	0.0954392	0.0551708	0.00295328	0.0279211	0.039429	0.37958	0.133612	0.053702	0.364157	0.149495
0.156674	0.110892	0.0365568	0.0235347	0.0275336	0.101415	0.379664	0.10969	0.0772019	0.375318	0.34697
0.150601	0.12802	0.0418322	0.102867	0.0271498	0.0159013	0.378905	0.0619316	0.112992	0.345512	0.439457
0.146468	0	0.0652305	0.113178	0.0262552	0.0347011	0.434875	0.00967291	0.13777	0.253218	0.40053
0.141166	0.0090152	0.0925229	0.13566	0.0263387	0.0620731	0.431435	0.000994531	0.165204	0.194995	0.362683
0.13788	0.00826212	0.134099	0.208839	0.0255797	0.078378	0.429947	0.00957461	0.220953	0.148937	0.315144
0.132334	0.016414	0.15033	0.225609	0.10381	0.107464	0.429172	0.0497818	0.255465	0.0211051	0.298489
0.12841	0.0252425	0.14484	0.22606	0.176344	0.0480183	0.475082	0.0692568	0.334221	0.0601041	0.294329
0.12434	0.0369572	0.168379	0.230333	0.174855	0.0311656	0.474312	0.0936466	0.423398	0.0766391	0.291574
0.121933	0.0478825	0.169571	0.222446	0.17408	0.12882	0.473537	0.101984	0.470495	0.0894546	0.304957
0.118082	0.0565245	0.159937	0.195788	0.0755982	0.213405	0.515508	0.122742	0.500877	0.105912	0.342187
0.115976	0.0680499	0.154384	0.172001	0.0748281	0.171136	0.514589	0.171693	0.504024	0.126066	0.392031
0.110728	0.0652976	0.154042	0.158052	0.0740528	0.176817	0.540002	0.154601	0.504813	0.145527	0.425075
0.0110899	0.0925306	0.152442	0.162053	0.0748397	0.101364	0.523663	0.160768	0.499014	0.168485	0.396487
0.016812	0.106285	0.183308	0.183078	0.0739214	0.00837117	0.472346	0.149112	0.49528	0.197955	0.257247
0.000476135	0.128315	0.285721	0.293914	0.238624	0.143194	0.45739	0.0600976	0.491939	0.189766	0.0654895
0.000945539	0.133964	0.292889	0.279835	0.186121	0.195757	0.473583	0.0499244	0.48614	0.2064	0.131858
0.0075924	0.137571	0.0630472	0.0314594	0.134804	0.315468	0.452771	0.0497373	0.388565	0.256308	0.179366
0.0523828	0.143694	0.0369681	0.0128174	0.0885158	0.337978	0.411157	0.0577594	0.381191	0.261551	0.152628
0.0580669	0.163619	0.0619822	0.0382736	0.0756535	0.3462	0.392552	0.0682245	0.317185	0.338734	0.114681
0.0742549	0.171916	0.0727766	0.0422636	0.308459	0.356775	0.369659	0.0794606	0.0775818	0.331251	0.588113
0.108852	0.17985	0.0676796	0.00287855	0.39082	0.364485	0.345547	0.0907097	0.0221297	0.337082	0.481709
0.0984687	0.186591	0.0988723	0.0324508	0.354711	0.363907	0.228696	0.100432	0.0427614	0.328207	0.261358
0.139545	0.19246	0.0863165	0.0312632	0.420045	0.359171	0.198595	0.110491	0.131741	0.267498	0.103229
0.139015	0.18204	0.068152	0.0349923	0.456033	0.364634	0.159167	0.121305	0.174314	0.265197	0.0143737
0.150966	0.187542	0.0106756	0.0920245	0.320478	0.341182	0.118895	0.132497	0.232422	0.26313	0.103176
0.0883849	0.174656	0.00642495	0.0935187	0.385375	0.352362	0.0913543	0.143675	0.261132	0.263553	0.147797
0.0868723	0.21859	0.0166869	0.123027	0.338624	0.314441	0.0233463	0.15062	0.303804	0.265838	0.194465
0.068222	0.232687	0.0363144	0.163252	0.298351	0.311217	0.00632068	0.161813	0.325731	0.268797	0.210548
0.0690462	0.229295	0.0253198	0.155749	0.265882	0.334469	0.0321348	0.173296	0.35867	0.271987	0.19517
0.0466296	0.247852	0.0234089	0.151286	0.194017	0.311918	0.0515126	0.184745	0.379418	0.276847	0.537048
0.058485	0.193575	0.113397	0.219585	0.16435	0.192666	0.0798339	0.196153	0.388268	0.280438	0.472278
0.0356334	0.190383	0.108326	0.233156	0.110124	0.0521112	0.0802497	0.202912	0.400266	0.284293	0.141149
0.0621829	0.148275	0.126429	0.221466	0.0466936	0.00763	0.0853972	0.213051	0.410789	0.286848	0.0184224
0.0640681	0.0681505	0.142508	0.227064	0.0183723	0.083945	0.105097	0.223541	0.422883	0.290465	0.128239
0.0495322	0.00115815	0.164765	0.22703	0.0179565	0.141833	0.106093	0.233979	0.436061	0.297178	0.196594
0.0369279	0.0123517	0.239329	0.27109	0.012809	0.182735	0.00103931	0.23595	0.429476	0.300444	0.244611
0.0228804	0.0362482	0.429267	0.458815	0.00689029	0.225627	0.00147416	0.243424	0.42702	0.304307	0.267359
0.0209868	0.0287495	0.506581	0.499449	0.00788668	0.254213	0.000986327	0.246024	0.426531	0.308612	0.268985
0.0028948	0.0357047	0.0583947	0.0248275	0	0.265196	0.025915	0.254296	0.419159	0.312051	0.267249
0.00598204	0.0523349	0.0440135	0.013455	0.000465313	0.290309	0.0745026	0.250742	0.415031	0.317606	0.298289
0.0118804	0.0688983	0.0576626	0.0309838	0.00220189	0.298189	0.116886	0.235335	0.413755	0.321309	0.292014
0.01577	0.0829833	0.0771466	0.0398221	0.00319788	0.303441	0.150287	0.24345	0.408743	0.325221	0.294424
0.023579	0.120918	0.0831505	0.0433881	0.00457464	0.31907	0.174041	0.237563	0.398913	0.328308	0.31678
0.00453193	0.112543	0.0643991	0.00432301	0.00659576	0.309376	0.19303	0.218179	0.499747	0.333029	0.302606
0.0359946	0.126027	0.00225647	0.0601741	0.00700584	0.310619	0.212878	0.206952	0.466933	0.335465	0.304623
0.0137172	0.114433	0.01393	0.0460983	0.00564778	0.267216	0.212485	0.183339	0.259875	0.338951	0.306249
0.00400818	0	0.0546545	0.136367	0.00704452	0.270798	0.269919	0.166283	0.233246	0.344719	0.308659
0.001542	0.00343383	0.0902851	0.198345	0.00665239	0.274409	0.267203	0.151147	0.189426	0.348302	0.313645
0.0288133	0.00318944	0.124323	0.253066	0.0083303	0.228575	0.337706	0.036956	0.163274	0.351995	0.479681
0.0637577	0.00170779	0.120547	0.241631	0.00774473	0.0914107	0.33732	0.104083	0.108613	0.360664	0.00948161
0.06712	0.000995628	0.146234	0.254992	0.00502861	0.0299718	0.336931	0.141324	0.0787904	0.369965	0.101151
0.0979711	0.00385195	0.1554	0.237402	0.0049058	0.0106895	0.336542	0.239419	0.0100647	0.377401	0.148709
0.138042	0.00572234	0.158986	0.224213	0.00747014	0.0436626	0.392934	0.283461	0.0240334	0.389117	0.167729
0.125588	0.00464149	0.161433	0.211776	0.00789907	0.0724259	0.392771	0.266493	0.0352702	0.397381	0.190064
0.125728	0.0142867	0.159997	0.215698	0.00947895	0.113211	0.392385	0.271177	0.424479	0.407582	0.200338
0.113561	0.0162249	0.20821	0.26759	0.00676283	0.171619	0.448728	0.250464	0.370713	0.415132	0.202766
0.121275	0.0279955	0.354872	0.380931	0.00908666	0.208241	0.445627	0.259697	0.233143	0.417175	0.23798
0.0826811	0.0287683	0.382399	0.372008	0.00869989	0.224019	0.444649	0.247931	0.20103	0.23882	0.239945
0.0951609	0.0240944	0.00208515	0.00173511	0.00792574	0.258122	0.443484	0.306491	0.186614	0.0692323	0.250679
0.0751838	0.0258176	0.00661203	0.0109377	0.0092002	0.268433	0.489184	0.263756	0.145473	0.0302125	0.277612
0.0761804	0.0288725	0.014442	0.0185631	0.00822283	0.282811	0.488311	0.222084	0.120724	0.0268038	0.270868
0.0530899	0.0322875	0.044668	0.0482246	0.00705763	0.28894	0.487715	0.19249	0.0925949	0.11386	0.289908
0.0594539	0.0361075	0.0164144	0.0152492	0.25175	0.27662	0.529702	0.144433	0.0556616	0.181921	0.296111
0.0398432	0.0459834	0.0300093	0.029294	0.250877	0.259565	0.527811	0.118175	0.0152215	0.185692	0.301416
0.0475788	0.0521654	0.0468192	0.0475372	0.413721	0.241996	0.557388	0.0983111	0.0104901	0.210719	0.341243
0.0517706	0.0655429	0.0854241	0.0993773	0.414524	0.216998	0.561351	0.08851	0.038373	0.264087	0.375491
0.0282064	0.0823784	0.0844822	0.106446	0.549945	0.181398	0.48225	0.08683	0.542865	0.30973	0.404096
0.0161134	0.110336	0.140073	0.164583	0.654094	0.0228947	0.441741	0.0829365	0.481693	0.262521	0.39656
0.00455653	0.130863	0.162846	0.22684	0.621893	0.0334343	0.446119	0.0847893	0.359349	0.277742	0.338858
0.00521993	0.148377	0.155927	0.208507	0.575213	0.0298274	0.395444	0.0734288	0.249494	0.269247	0.262043
0.00450705	0.195439	0.220922	0.26177	0.503371	0.0132256	0.254704	0.0589083	0.201959	0.29314	0.0797812
0.00853784	0.214986	0.216107	0.263979	0.478694	0.0185616	0.1139	0.0512792	0.0967785	0.290232	0.222946
0.00981735	0.215382	0.2227	0.274347	0.428019	0.0382231	0.0483905	0.0477584	0.0686623	0.267802	0.237401
0.0105427	0.203157	0.239247	0.281275	0.264243	0.0863171	0.0221399	0.0509086	0.0255148	0.264816	0.27298
0.00453193	0.120522	0.235673	0.274299	0.105934	0.138187	0.0199124	0.0505045	0.00311978	0.263221	0.282897
0.0344791	0.0675032	0.2485	0.268662	0.0220659	0.172629	0.0101618	0.0513328	0.452631	0.263658	0.32464
0.0104188	0.0174924	0.257096	0.264781	0.0851664	0.187729	0.0107983	0.0518015	0.410018	0.266212	0.374172
0.0036884	0.0633852	0.261	0.265402	0.106097	0.196124	0.0123459	0.0535388	0.31138	0.269179	0.396135
0.0140316	0.141434	0.289223	0.316858	0.196942	0.196683	0.0098452	0.0498956	0.246332	0.272733	0.423814
0.0438545	0.161289	0.391718	0.398877	0.190255	0.190826	0.0103674	0.0501467	0.219324	0.277388	0.466901
0.07837	0.282306	0.414925	0.42213	0.16711	0.17559	0.0276223	0.05946	0.158726	0.280115	0.502872
0.0831009	0.36592	0.0183894	0.00978869	0.164682	0.154795	0.000814492	0.0600115	0.158951	0.283665	0.52562
0.116225	0.376449	0.0154985	0.0439348	0.160304	0.0830121	0.00340188	0.0637656	0.13223	0.287617	0.396882
0.155579	0.438185	0.00987774	0.0270473	0.143049	0.0506838	0.0212902	0.0631441	0.103315	0.290611	0.344158
0.145408	0.482482	0.00558505	0.0211964	0.141444	0.00437735	0.0218197	0.0758536	0.0832377	0.297104	0.26202
0.150086	0.423136	0.0388343	0.0114883	0.140081	0.0471184	0.0222287	0.0872736	0.0627498	0.300898	0.109174
0.142159	0.37271	0.112251	0.126954	0.122193	0.234273	0.0390815	0.166959	0.407981	0.304092	0.0300576
0.147015	0.343865	0.164442	0.195655	0.121663	0.0789895	0.0475098	0.11772	0.273344	0.30728	0.0897287
0.108428	0.342196	0.222163	0.252956	0.121254	0.0556753	0.00190926	0.0923352	0.209983	0.311627	0.1336
0.122244	0.319341	0.266519	0.315662	0.104402	0.0318227	0.0183254	0.0639356	0.148783	0.317832	0.14884
0.101515	0	0.389157	0.374678	0.0959733	0.00518607	0.0175703	0.052173	0.107298	0.321988	0.183635
0.098283	0.0232254	0.401846	0.371114	0	0.0378312	0.0128861	0.0479332	0.0746371	0.325263	0.181506
0.0771586	0.00216801	0.404636	0.394252	0.00175593	0.0568497	0.0842134	0.0414366	0.0567536	0.32963	0.195963
0.0831907	0.0131947	0.364389	0.377315	0.0128801	0.0708949	0.11687	0.048786	0.0514337	0.336188	0.243979
0.0615005	0.0554028	0.357234	0.376372	0.00165612	0.0901939	0.152307	0.0608587	0.0847295	0.339251	0.253897
0.0682134	0.122354	0.363891	0.367686	0.0790456	0.145396	0.167957	0.0414695	0.113016	0.341416	0.285329
0.0711562	0.177725	0.372087	0.359715	0.170717	0.1112	0.189788	0.0407783	0.401355	0.347069	0.287347
0.0454715	0.17974	0.382508	0.368652	0.0806263	0.0973661	0.209257	0.0485225	0.32888	0.35058	0.301803
0.0299785	0.21983	0.425699	0.41357	0.142544	0.00466535	0.20865	0.106937	0.245422	0.354754	0.320013
0.013558	0.246827	0.549931	0.540454	0.0077922	0.147309	0.290722	0.112407	0.165994	0.362603	0.326177
0.0110776	0.255278	0.570943	0.565316	0.0012856	0.0133054	0.31106	0.12312	0.153049	0.37211	0.345563
0.00702133	0.242367	0.0163308	0.00471839	0.0103764	0.00843736	0.309356	0.139892	0.139813	0.378273	0.375427
0.0164146	0.255834	0.0243364	0.011906	0.00980497	0.00386721	0.308745	0.15659	0.0987102	0.390795	0.39106
0.0246361	0.264564	0.0205015	0.00685264	0	0.00806408	0.355681	0.16579	0.0864368	0.399382	0.438292
0.0289213	0.271522	0.00341934	0.0227084	0.00159427	0.0115348	0.353891	0.194938	0.083132	0.407413	0.474268
0.0368955	0.280361	0.00244498	0.0128565	0.00283857	0.0116228	0.349697	0.222328	0.0434261	0.412183	0.476277
0.0378727	0	0.00442346	0.0137098	0.105883	0.0103566	0.426537	0.165792	0.0273213	0.397574	0.285682
0.0385055	0.0123235	0.00845711	0.0142136	0.379686	0.0109226	0.423355	0.158919	0.390501	0.244485	0.257435
0.0381093	0.00328126	0.00788179	0.00992954	0.890942	0.0115441	0.419169	0.140496	0.382084	0.136089	0.212621
0.0381093	0.00234132	0.0645332	0.0678843	0.91855	0.00960412	0.397134	0.113079	0.353617	0.0645932	0.184382
0.0134137	0.0117571	0.0996184	0.107229	0.844173	0.00588046	0.423209	0.0896547	0.332693	0.112395	0.0564122
0.00918017	0.00274788	0.158649	0.17548	0.662005	0.00253818	0.395113	0.047836	0.31951	0.205812	0.0662351
0.00597542	0.00201102	0.163481	0.176732	0.42589	0.00151258	0.392422	0.0223505	0.3072	0.228277	0.122152
0.0116696	0.00343061	0.180405	0.210631	0.179891	0.00324078	0.432363	0.0214128	0.300052	0.223267	0.146076
0.00163838	0.0200681	0.189441	0.224171	0.0908869	0.0102652	0.395374	0.0322874	0.283216	0.25379	0.176725
0.0472487	0.00539485	0.2358	0.270017	0.0704046	0.0177325	0.379725	0.0729146	0.266775	0.277572	0.228104
0.0476001	0.00300643	0.2352	0.281068	0.0596998	0.0257275	0.35981	0.13137	0.258992	0.266929	0.209391
0.0688613	0.0234151	0.239099	0.276932	0	0.0318828	0.37557	0.154971	0.2281	0.297433	0.228778
0.107048	0.000585482	0.290548	0.3304	0.00215105	0.0417208	0.294987	0.204877	0.221584	0.297467	0.288057
0.0929595	0.0384326	0.303761	0.344502	0.000560316	0.0539508	0.252608	0.226838	0.21249	0.285698	0.307442
0.198057	0.00767246	0.299437	0.341504	0.00139661	0.0681682	0.203205	0.241205	0.204029	0.312136	0.330191
0.191444	0.0365511	0.292244	0.336879	0.00267841	0.0790411	0.17217	0.266289	0.194497	0.305047	0.360839
0.178318	0.0383127	0.27128	0.320059	0.00402816	0.0954567	0.167345	0.279648	0.202589	0.337712	0.376079
0.0931725	0.0793879	0.25669	0.305468	0.0049508	0.114272	0.120287	0.267354	0.199965	0.27285	0.40219
0.0695235	0.105247	0.22757	0.277372	0.00592383	0.133474	0.0897978	0.283104	0.212146	0.0585612	0.416646
0.0502417	0.0985264	0.259844	0.328753	0.00743397	0.155012	0.0478123	0.290349	0.216783	0.218496	0.439786
0.0456585	0.173058	0.241081	0.299629	0.00677548	0.179248	0.0477954	0.301803	0.224	0.328674	0.474188
0.0199404	0.206329	0.220786	0.278166	0.00813392	0.236104	0.00807769	0.311114	0.215891	0.397389	0.489429
0.0346277	0.232881	0.214193	0.273345	0.00891709	0.297643	0.000478987	0.32056	0.220288	0.445742	0.536661
0.0176811	0.253903	0.169935	0.225348	0.0100493	0.36257	0.0512624	0.316424	0.29444	0.468848	0.563948
0.0552433	0.290704	0.138056	0.170624	0.00996378	0.46656	0.0697463	0.318706	0.373144	0.470852	0.578796
0.0579652	0	0.0962545	0.134224	0.0103258	0.534356	0.0220881	0.311742	0.38897	0.469451	0.457325
0.0471864	0.0159668	0.0544958	0.093436	0.0111308	0.625582	0.00103931	0.308312	0.377535	0.500849	0.407964
0.0309969	0.0110239	0.0156361	0.0286184	0.0117785	0.678943	0.00965083	0.308077	0.347559	0.49493	0.29798
0.0263815	0.0403504	0.0447939	0.00275864	0.013817	0.72344	0.00969542	0.306897	0.327904	0.497674	0.135664
0.0241269	0.0306467	0.0667393	0.0265938	0.0139717	0.721028	0.0162567	0.299945	0.314721	0.52041	0.0400981
0.00447967	0.0342395	0.0980755	0.0755969	0.015293	0.727414	0.0636903	0.29137	0.299789	0.506569	0.121285
0.0203046	0.0373666	0.114229	0.0798594	0.0152848	0.71101	0.1051	0.263007	0.286365	0.508944	0.164371
0.0130622	0.0640335	0.122649	0.0996167	0.0152572	0.675068	0.137723	0.183465	0.277227	0.510948	0.199558
0.00733935	0.0562235	0.124511	0.115747	0.0155484	0.613009	0.160148	0.177884	0.267892	0.513692	0.21816
0.00398703	0.0706328	0.14816	0.133929	0.0134657	0.562948	0.177147	0.169757	0.260306	0.519102	0.233008
0.00657669	0.0555273	0.189289	0.17127	0.264402	0.538338	0.195815	0.14626	0.253791	0.476821	0.235418
0.0140603	0.0426057	0.186423	0.16743	0.262325	0.494014	0.19464	0.135772	0.253945	0.01241	0.274358
0.0346329	0.0401375	0.187794	0.173758	0.423267	0.457146	0.251493	0.121217	0.265929	0.104745	0.276376
0.0193875	0.0310881	0.167565	0.157937	0.42097	0.437515	0.246118	0.0824418	0.264377	0.152664	0.291224
0.00116772	0.0157224	0.0262307	0.017594	0.365197	0.414995	0.315649	0.0700226	0.265997	0.17202	0.296995
0.00660018	0.0335885	0.0283191	0.0186736	0.400541	0.365889	0.314876	0.0453018	0.265036	0.194735	0.307697
0.00225967	0.057297	0.0237363	0.0128723	0.00503971	0.315959	0.314106	0.00924417	0.268165	0.205366	0.322153
0.043195	0.0396289	0.00166787	0.00986212	0.00583655	0.283203	0.313336	0.00342286	0.275776	0.208129	0.327924
0.0670677	0.0218064	0.00586781	0.000175306	0.0312441	0.269652	0.367069	0.0156764	0.282119	0.2437	0.338627
0.107239	0.0514772	0.0142085	0.00299428	0.0527333	0.236791	0.365124	0.0273406	0.340748	0.246023	0.368491
0.0959257	0.0299607	0.00966342	0.00698648	0.0605285	0.204012	0.36358	0.0469186	0.430887	0.257092	0.38827
0.14726	0.000203943	0.0128885	0.0112664	0.0860625	0.193236	0.419158	0.0783794	0.375871	0.284381	0.419313
0.153458	0.0282104	0.0160198	0.0119536	0	0.16381	0.40921	0.0852903	0.365507	0.278017	0.898311
0.148063	0.019759	0.0176723	0.0151602	0.00135807	0.160981	0.404828	0.0937157	0.343709	0.297391	0.800331
0.068375	0.0205415	0.0123499	0.0209494	0.000247005	0.143878	0.395638	0.110423	0.3389	0.303952	0.587389
0.0446667	0.0360541	0.0134065	0.0221803	0.000949778	0.143368	0.439438	0.113029	0.325716	0.309658	0.483295
0.0243163	0.052067	0.00510384	0.00697503	0.00148623	0.012321	0.424237	0.108475	0.313844	0.34982	0.0949775
0.0216159	0.0261306	0.00493836	0.00958613	0.00261035	0.00770256	0.397257	0.108252	0.301972	0.384471	0.00561319
0.00267561	0.0448508	0.0312834	0.0328844	0.00461018	0.00424085	0.423652	0.115685	0.293709	0.413344	0.0168936
0.014589	0.0851063	0.0305135	0.0555283	0.00427693	0.00217724	0.395204	0.115681	0.288026	0.406211	0.00962523
0.00132864	0.102809	0.0299373	0.052413	0.00539938	0.00347992	0.389504	0.115077	0.283894	0.266172	0.00910444
0.0377689	0.119212	0.0358817	0.0558764	0.00854357	0.00553452	0.381887	0.123748	0.280833	0.189242	0.668955
0.0424126	0.137087	0.0630347	0.085931	0.00790814	0.00766082	0.337096	0.123293	0.277533	0.00672678	0.622705
0.0366838	0.000331123	0.0686925	0.0837915	0.0100124	0.00831998	0.320445	0.115426	0.275544	0.29813	0.389114
0.0236414	0.0307492	0.0641462	0.0818138	0.00927091	0.010847	0.314334	0.114449	0.282805	0.312943	0.303609
0.0235648	0.0113547	0.0535559	0.0693804	0.00998961	0.0138489	0.180605	0.122493	0.288557	0.348858	0.0816803
0.0289853	0.0117195	0.0491738	0.0649984	0.00966068	0.0179925	0.0342523	0.124924	0.299228	0.359154	0.199371
0.018352	0.0270203	0.0389604	0.0558087	0.0106158	0.0220184	0.0126379	0.11836	0.311408	0.40159	0.222219
0.041447	0.0549382	0.0906959	0.17094	0.0108655	0.0239545	0.109789	0.120181	0.32466	0.45255	0.244882
0.0435141	0.0415821	0.118809	0.171206	0.00878489	0.0290769	0.170683	0.318561	0.336403	0.474916	0.256418
0.0440864	0.0534444	0.110399	0.144226	0.00969213	0.035149	0.16698	0.238089	0.352431	0.502907	0.256458
0.0132219	0.0675527	0.108783	0.185629	0.0104378	0.0420835	0.174458	0.225378	0.420987	0.546375	0.370062
0.0356482	0.0441309	0.0840747	0.157182	0.0108724	0.0495336	0.167944	0.184451	0.528988	0.58266	0.308372
0.0164386	0.0332416	0.0795844	0.118053	0.00881173	0.0553639	0.190768	0.155064	0.379222	0.605765	0.130757
0.00338912	0.0361919	0.0654529	0.0950257	0.00739006	0.065706	0.18705	0.127122	0.369296	0.319495	0.0624229
0.000741105	0.0359832	0.0490405	0.0787961	0.00909885	0.0771453	0.0205106	0.0706073	0.345989	0.266702	0.0645736
0.0120504	0	0.037445	0.0631929	0.241858	0.0899964	0.0302582	0.0507212	0.335386	0.184516	0.0280442
0.0495979	0.0305886	0.0169023	0.0476907	0.239083	0.101245	0.0274796	0.0325995	0.320693	0.0313954	0.170844
0.0562749	0.00592383	0.106758	0.0610079	0.400797	0.117421	0.0142579	0.0126115	0.298895	0.108177	0.210445
0.0757734	0.0354277	0.192755	0.1809	0.397422	0.135184	0.0198781	0.0274155	0.287417	0.168229	0.310539
0.11512	0.0575224	0.220034	0.202599	0.480021	0.153651	0.0431991	0.0371165	0.279634	0.212436	0.299568
0.103304	0.0747382	0.27789	0.239553	0.563163	0.174488	0.058418	0.048574	0.271087	0.22799	0.268758
0.146226	0.072642	0.295479	0.271808	0.504537	0.197854	0.0783943	0.0551283	0.263502	0.263165	0.323361
0.140312	0.0575364	0.265723	0.257975	0.272361	0.253232	0.062185	0.0520697	0.26663	0.261392	0.251508
0.148557	0.08221	0.237416	0.231997	0.155851	0.312928	0.0569756	0.049431	0.26849	0.276206	0.195927
0.0861281	0.0837628	0.225205	0.224504	0.10907	0.377986	0.058096	0.0485583	0.27059	0.324559	0.160037
0.0913509	0.150681	0.21812	0.205359	0.0558237	0.48203	0.0381122	0.0427521	0.281261	0.334856	0.162139
0.0726483	0.160006	0.196152	0.176585	0.105685	0.551083	0.0399942	0.028636	0.294075	0.366624	0.141935
0.0766819	0.130593	0.0385907	0.0575876	0	0.647231	0.054447	0.0347235	0.298713	0.368998	0.156326
0.0527284	0.143826	0.0467141	0.0682019	0.0371297	0.703858	0.0362086	0.0258064	0.303984	0.383812	0.154421
0.0640241	0.128944	0.0236616	0.00433831	0.0588096	0.75143	0.0521844	0.0214196	0.321719	0.402401	0.115332
0.0397649	0.104821	0.19615	0.164574	0.00346779	0.809129	0.0400333	0.024308	0.396746	0.408922	0.0615126
0.0651704	0.111442	0.479663	0.421419	0.0193141	0.810249	0.0408245	0.0235157	0.479538	0.428621	0.0752039
0.0679964	0.088092	0.239262	0.217751	0.316701	0.731269	0.0246287	0.0181622	0.456916	0.458909	0.101393
0.0527669	0.0990897	0.0723157	0.0560277	0.1235	0.681595	0.0446959	0.0206275	0.406257	0.474833	0.221179
0.0371502	0.0812064	0.0571931	0.0172385	0.0600775	0.641734	0.0264608	0.0102302	0.360123	0.522446	0.277272
0.024793	0.145641	0.0455028	0.060481	0	0.470765	0.0122908	0.00298297	0.329951	0.558735	0.255257
0.0209928	0.177998	0.0597824	0.0754056	0.04144	0.426894	0.0359842	0.00784072	0.315259	0.561101	0.174483
0.00221952	0.178943	0.0787806	0.0664988	0.0971264	0.405379	0.0218176	0.0189668	0.307476	0.290641	0.145168
0.00661857	0.173511	0.126594	0.086352	0.0387745	0.386565	0.0351025	0.0284142	0.299692	0.262348	0.141913
0.0138336	0.171899	0.224115	0.168024	0.113807	0.359688	0.00879163	0.0422253	0.294686	0.217487	0.141467
0.0192228	0.160127	0.181194	0.129558	0.243437	0.327911	0.00396165	0.0530197	0.293572	0.189203	0.136865
0.028043	0.158802	0.00107168	0.0153533	0.0588453	0.300227	0.0202591	0.248346	0.295868	0.0609598	0.135633
0.0291567	0.15194	0.0303547	0.0485848	0.0859395	0.264435	0.0205106	0.170399	0.298603	0.0620272	0.0808495
0.029392	0.141338	0.0112371	0.0294757	0	0.226162	0.0334695	0.138344	0.296811	0.118303	0.054352
0.0290559	0.135283	0.0400466	0.0552618	0.0662306	0.225403	0.0183603	0.115847	0.302126	0.142518	0.0121342
0.0140603	0.123726	0.183778	0.171436	0.181126	0.195136	0.00539385	0.0793886	0.304028	0.173547	0.0251429
0.032729	0.115005	0.0281322	0.0259039	0.0824157	0.136038	0.023792	0.0345283	0.310851	0.225307	0.131473
0.00589862	0.103693	0.181169	0.158097	0.360069	0.121545	0.122007	0.0228643	0.3222	0.20695	0.177623
0.00085139	0.0947775	0.100657	0.0474558	0.191713	0.0303928	0.0961532	0.000723371	0.333944	0.226649	0.602047
0.00590735	0.0800081	0.0355949	0.0645971	0.0459043	0.0285208	0.137161	0.0486332	0.353229	0.286332	0.628545
0.00907737	0.0684382	0.0046431	0.0905729	0.0988805	0.00860911	0.16417	0.0722685	0.371006	0.306031	0.652797
0.0109373	0.0545312	0.000314688	0.0090719	0	0.00807132	0.14254	0.0840547	0.384893	0.329137	0.680418
0.0068414	0.0436254	0.0454669	0.0573921	0.00468746	0.00659966	0.143601	0.101658	0.411482	0.360165	0.632247
0.00939032	0.0280184	0.0553967	0.0734809	0.036704	0.00420521	0.130714	0.130499	0.518387	0.375718	0.648527
0.0506378	0.0181438	0.0500896	0.0168525	0.0673203	0.00717081	0.224579	0.155178	0.656169	0.402231	0.665593
0.0264841	0.00474706	0.0465562	0.0459808	0.180698	0.0095574	0.211688	0.184269	0.460535	0.417044	0.606412
0.0527908	0.00325224	0.095258	0.0891252	0.200362	0.00922434	0.205273	0.214919	0.4491	0.440519	0.604166
0.0382563	0	0.0852239	0.116229	0.034767	0.00908848	0.191215	0.262407	0.415473	0.475324	0.588332
0.00820652	0.0465657	0.0932212	0.122527	0.0720754	0.00861678	0.213785	0.25054	0.38788	0.490877	0.577214
0.0847923	0.0317123	0.133241	0.166178	0.265667	0.00891124	0.213736	0.267296	0.35469	0.53849	0.57216
0.109786	0.0125547	0.14415	0.142616	0.270191	0.00827877	0.200966	0.290117	0.356113	0.566113	0.564635
0.133881	0.0133654	0.179154	0.163625	0.307936	0.00701653	0.017467	0.309154	0.364445	0.581296	0.55071
0.140064	0.0513872	0.199781	0.155065	0.308334	0.00472668	0.0397204	0.324179	0.373848	0.356612	0.163538
0.166419	0.0731972	0.21169	0.173235	0.317007	0.00193503	0.0164498	0.336652	0.382178	0.307227	0.158599
0.157836	0.0786504	0.257344	0.164916	0.346478	0.00186836	0.0133295	0.337743	0.387057	0.197126	0.153436
0.171926	0.0664705	0.251795	0.132258	0.338553	0.00101463	0.321272	0.331063	0.392611	0.0346025	0.147711
0.134016	0.0897233	0.260306	0.0808116	0.347251	0.0038211	0.282352	0.331938	0.408682	0.141546	0.151419
0.128011	0.0879265	0.275317	0.0773145	0.355974	0.00749945	0.297994	0.33178	0.43396	0.223071	0.146817
0.131617	0.155201	0.287485	0.132727	0.364647	0.011745	0.257134	0.334773	0.449595	0.266538	0.130543
0.13981	0.145248	0.271055	0.135236	0.377569	0.0139525	0.242585	0.338221	0.461578	0.302083	0.119317
0.132517	0.111281	0.00263754	0.00313243	0	0.0200216	0.216479	0.353422	0.476579	0.321042	0.111122
0.128715	0.109106	0.298592	0.213863	0.205613	0.026056	0.178512	0.345623	0.501223	0.336225	0.102589
0.127522	0.0858034	0.0525157	0.123591	0.0450363	0.0326077	0.104985	0.346844	0.517491	0.338969	0.0772148
0.100447	0.0648047	0.0901399	0.143848	0.098062	0.037877	0.0728531	0.283789	0.620746	0.37829	0.0609342
0.0134824	0.0826791	0.0741128	0.10795	0.123383	0.0462181	0.0117519	0.279998	0.76948	0.380665	0.00531162
0.0278576	0.0553353	0.0697037	0.0928018	0.146382	0.0565102	0.0237819	0.255731	0.205296	0.395848	0.0575233
0.0215582	0.0530151	0.0740449	0.0660492	0.196164	0.067594	0.0515556	0.236992	0.185271	0.401998	0.320373
0.0179512	0.0305215	0.00853993	0.0322775	0.141553	0.0807237	0.0912252	0.180701	0.183415	0.413035	0.365399
0.0218397	0.0913818	0.0630989	0.0383894	0.183448	0.0954402	0.11906	0.169378	0.182508	0.427848	0.403461
0.0238052	0.134149	0.0693737	0.0332533	0.192121	0.132407	0.121126	0.135369	0.182092	0.433998	0.438269
0.0500233	0.13482	0.105298	0.0597943	0.209118	0.175121	0.151118	0.103023	0.18256	0.445036	0.476892
0.0468507	0.123554	0.143553	0.0825486	0.242738	0.215976	0.172482	0.0416541	0.185128	0.475324	0.496204
0.0416724	0.106544	0.158392	0.0575514	0.243112	0.253768	0.197926	0.135765	0.187474	0.495394	0.538421
0.0637605	0.0969866	0.186456	0.0622126	0.268409	0.269485	0.221097	0.252768	0.190463	0.526795	0.557734
0.0468124	0.0934799	0.19829	0.00623384	0.281306	0.328255	0.244268	0.399673	0.194865	0.758647	0.592765
0.0397854	0.0879074	0.21777	0.0227461	0.294129	0.384397	0.253718	0.470422	0.199295	0.660582	0.619825
0.0348033	0.0746469	0.265974	0.117147	0.340223	0.428691	0.269442	0.433232	0.203429	0.447615	0.66125
0.0239357	0.072354	0.274938	0.149086	0.382017	0.450206	0.275774	0.403689	0.204273	0.343437	0.663382
0.0627268	0.0680794	0.305222	0.202415	0.404184	0.483662	0.28549	0.384513	0.207607	0.0451982	0.660797
0.0644362	0.0651587	0.297439	0.213131	0.404184	0.479488	0.298248	0.298816	0.212033	0.146059	0.663713
0.0753404	0.0596322	0.00480951	0.00694263	0	0.485685	0.309903	0.292224	0.21647	0.15771	0.665845
0.0353472	0.0542561	0.0219887	0.0564057	0.0359944	0.39391	0.315626	0.275395	0.219718	0.151472	0.162298
0.0551809	0.0453153	0.0226325	0.0396805	0.0679771	0.366787	0.319563	0.256655	0.220562	0.151301	0.154889
0.0386364	0.0385747	0.0321608	0.0617735	0.0208173	0.336962	0.017467	0.210652	0.223213	0.629853	0.15635
0.0504522	0.0291	0.00756773	0.0650714	0.0419633	0.304926	0.0627348	0.197114	0.225848	0.583536	0.151187
0.0022394	0.0219192	0.00835346	0.0484757	0.0838333	0.278859	0.0381997	0.181585	0.226699	0.349848	0.154333
0.017669	0.0124652	0.0120377	0.0301858	0.100855	0.214022	0.00169577	0.149139	0.209703	0.264297	0.150855
0.0160613	0.00559827	0.0862612	0.00415963	0.155572	0.189176	0.150761	0.0745	0.20015	0.121291	0.114037
0.00497142	0.00418201	0.178723	0.0370894	0.23186	0.137294	0.287157	0.0236936	0.177092	0.239268	0.0889999
0.00457929	0.00405351	0.174534	0.0697146	0.261356	0.0764577	0.291804	0.113935	0.179438	0.262507	0.0252241
0.000886913	0	0.197585	0.116334	0.283424	0.0494086	0.275512	0.276051	0.152008	0.2858	0.00591242
0.00551871	0.0461326	0.240005	0.170623	0.333643	0.0499924	0.278954	0.416118	0.135582	0.297639	0.0634734
0.0286877	0.0349982	0.260102	0.20347	0.375488	0.0459663	0.25197	0.398174	0.130008	0.298134	0.0714446
0.0261356	0.0166414	0.263434	0.234478	0.404934	0.026824	0.210837	0.384896	0.0920869	0.492556	0.110068
0.0235567	0.000463053	0.000558674	0.00306868	0	0.0262706	0.190467	0.364907	0.0469586	0.430833	0.136567
0.0176416	0.0216388	0.028201	0.0151145	0.0104804	0.00626252	0.169505	0.355558	0.00491822	0.253151	0.161941
0.0134815	0.0557865	0.00389597	0.000153735	0.0220999	0.00378051	0.146474	0.35156	0.0543556	0.183986	0.184285
0.0289549	0.0635019	0.0162994	0.0263031	0.0389051	0.00267016	0.113155	0.335876	0.122991	0.185448	0.212692
0.0228644	0.0584364	0.0298935	0.0121684	0.0379177	0.00197403	0.0681251	0.0417002	0.14395	0.0912752	0.235596
0.0136654	0.0679485	0.102492	0.133967	0.00228966	0.00208944	0.04647	0.132511	0.162299	0.0530056	0.292186
0.00591779	0.0791568	0.0868605	0.139509	0.0029678	0.00292014	0.0234158	0.234839	0.216142	0.0949612	0.315091
0.00405866	0.187186	0.11151	0.104298	0.102716	0.00371422	0.00780037	0.318557	0.247986	0.196501	0.471496
0.0268978	0.215207	0.121102	0.0940288	0.296152	0.00370424	0.0247914	0.393736	0.279896	0.186256	0.525054
0.0205299	0.19265	0.0874117	0.0492651	0.0374153	0.00489113	0.0344951	0.385386	0.295158	0.157224	0.565363
0.0143461	0.211869	0.0544798	0.0644561	0.0585623	0.00625042	0.0483963	0.376548	0.32794	0.435776	0.526061
0.0376271	0.186517	0.00165767	0.0297553	0.11288	0.00785445	0.0698181	0.213571	0.381974	0.363853	0.551437
0.0176012	0.169526	0.0309944	0.00963211	0.129902	0.00954617	0.083661	0.00738483	0.371322	0.308202	0.583998
0.0149198	0.206048	0.0750947	0.0311267	0.167622	0.00942712	0.0967613	0.115082	0.380988	0.27206	0.606342
0.00544461	0.189358	0.097581	0.0141361	0.17632	0.0122657	0.118988	0.361492	0.372191	0.273763	0.157183
0.0147363	0.219265	0.120391	0.0137405	0.197467	0.0152551	0.131936	0.600185	0.193844	0.252762	0.151682
0.104156	0.207339	0.146627	0.0183487	0.222788	0.0187129	0.137317	0.586158	0.183364	0.266246	0.157298
0.106544	0.288713	0.163598	0.0153969	0.235636	0.0227049	0.149428	0.581007	0.182256	0.26358	0.162467
0.117284	0.327305	0.194072	0.05145	0.260882	0.0249746	0.1704	0.54859	0.184132	0.223115	0.163705
0.0758333	0.334481	0.20228	0.0870228	0.298702	0.0304805	0.185592	0.349802	0.187218	0.166833	0.156525
0.0975695	0.32625	0.216704	0.123355	0.308297	0.0365311	0.191619	0.33417	0.191074	0.0287435	0.149454
0.0814118	0.319188	0.266654	0.182232	0.362665	0.0430569	0.20586	0.0413014	0.194945	0.00106935	0.144852
0.0932963	0.313106	0.295096	0.228267	0.404514	0.0482191	0.0304985	0.131153	0.197295	0.119981	0.121724
0.0424245	0.311787	0.273	0.237007	0.413204	0.056577	0.0507149	0.230381	0.199993	0.177123	0.116223
0.0250101	0.306194	0.00274602	0.00280073	0	0.0659332	0.00272995	0.259521	0.20346	0.156994	0.0991572
0.0302006	0.296826	0.00125092	0.0400751	0.0168136	0.0762078	0.010797	0.471736	0.207323	0.0807899	0.0870309
0.0428183	0.292267	0.00226314	0.00945991	0.0102924	0.0885833	0.0494501	0.497493	0.211194	0.301874	0.049983
0.0467955	0.280176	0.00922845	0.0464422	0.0110721	0.102778	0.092623	0.481633	0.210857	0.298404	0.0372957
0.0489925	0.27244	0.0328737	0.0379169	0.0969741	0.138219	0.0883333	0.0167845	0.214799	0.297589	0.017761
0.0408638	0.261829	0.0344657	0.0274289	0.0139116	0.178291	0.142764	0.193996	0.219063	0.29265	0.00626844
0.0169357	0.253718	0.0617261	0.16122	0.028865	0.221621	0.208739	0.315188	0.223331	0.290896	0.0305193
0.01501	0.240024	0.0660039	0.171099	0.00466871	0.277485	0.226431	0.373201	0.227599	0.234391	0.0462379
0.0154866	0.229267	0.145435	0.188397	0.354285	0.264391	0.191515	0.363458	0.227262	0.207769	0.0710525
0.0174647	0.215356	0.117369	0.16187	0.362521	0.297111	0.179517	0.344773	0.230354	0.165303	0.0933951
0.0166595	0.208098	0.118848	0.124762	0.0455517	0.341869	0.162407	0.165189	0.233848	0.127901	0.136174
0.0242764	0.192976	0.0723909	0.121382	0.0203047	0.357272	0.144479	0.140801	0.237346	0.0212877	0.159079
0.0106881	0.184012	0.0339464	0.0806621	0.0465373	0.281807	0.133903	0.116108	0.232436	0.0248952	0.313576
0.0290919	0.170281	0.010795	0.0478712	0.0717833	0.195525	0.121257	0.0876694	0.233092	0.450695	0.351415
0.0277835	0.161025	0.0247728	0.0127747	0.101229	0.15032	0.105665	0.0440514	0.22894	0.477317	0.376228
0.0264289	0.000394721	0.0740224	0.00628452	0.138999	0.155811	0.0951456	0.0189382	0.230528	0.501816	0.416537
0.0125606	0.0302197	0.0948041	0.013773	0.160096	0.180959	0.0930792	0.0152824	0.220364	0.529501	0.444382
0.0103577	0.0166186	0.132408	0.0258463	0.193741	0.175051	0.0709578	0.0517583	0.198422	0.481603	0.471442
0.0127796	0.0105849	0.154915	0.0253255	0.214888	0.186285	0.0639942	0.133091	0.193709	0.497976	0.510065
0.0319212	0.0273955	0.190292	0.0588038	0.244309	0.171872	0.0526582	0.158764	0.175337	0.515288	0.537126
0.0391524	0.0359483	0.200069	0.0930756	0.286253	0.176239	0.0342097	0.20043	0.143833	0.457178	0.582935
0.0524535	0.0336049	0.218247	0.125729	0.295873	0.179324	0.0196089	0.228575	0.115166	0.455054	0.285012
0.0673994	0.0421922	0.2685	0.186248	0.350241	0.167188	0.00974075	0.255695	0.0804508	0.439496	0.281953
0.148721	0.037571	0.274103	0.215958	0.383812	0.168076	0.00777041	0.0482932	0.0475811	0.428592	0.251127
0.189521	0.0232212	0.282145	0.233371	0.404934	0.169468	0.012239	0.0585283	0.02249	0.423814	0.175592
0.267401	0.0357795	0.00457216	0.00720494	0	0.15293	0.0196735	0.0597851	0.101164	0.416503	0.159198
0.340046	0.0961447	0.00611829	0.00626669	0.0361436	0.153462	0.0233436	0.0508017	0.255439	0.402945	0.114724
0.38278	0.0917051	0.0222038	0.0672811	0.101575	0.154242	0.0265193	0.0368866	0.30472	0.286432	0.101076
0.380092	0.0994362	0.00872228	0.0259098	0.0919288	0.137979	0.031178	0.023256	0.410155	0.28137	0.0935457
0.402014	0.109753	0.0015922	0.0439163	0.00922528	0.130023	0.0312737	0.00940033	0.460973	0.275899	0.0721319
0.397131	0.173814	0.0322012	0.0457506	0.076565	0.144149	0.0341833	0.00355216	0.455822	0.269898	0.0593466
0.404146	0.18292	0.00445223	0.0460202	0.026347	0.114721	0.017467	0.0172654	0.465531	0.273207	0.0205042
0.414881	0.249934	0.0305875	0.0102798	0.159229	0.0670766	0.0309076	0.0314094	0.451227	0.268268	0.0363484
0.330295	0.237053	0.0316262	0.0168195	0.200687	0.0518697	0.0143638	0.0463456	0.463975	0.250919	0.0402706
0.309182	0.265036	0.018238	0.0778285	0.149454	0.179776	0.298974	0.0615071	0.455111	0.239324	0.0416831
0.273912	0.254941	0.0460959	0.0572888	0.158127	0.224663	0.247493	0.0736212	0.250927	0.230791	0.0619987
0.255154	0.324798	0.0839634	0.0747808	0.204196	0.282279	0.260564	0.088178	0.242809	0.222135	0.0714894
0.213374	0.354073	0.112718	0.079099	0.212894	0.268793	0.233993	0.102227	0.118049	0.196575	0.0831767
0.210391	0.353235	0.140754	0.0977706	0.234016	0.258618	0.241532	0.116654	0.0886321	0.180201	0.0912558
0.141575	0.346666	0.167307	0.0983327	0.246888	0.210174	0.177405	0.131083	0.00473272	0.113644	0.102394
0.0940968	0.345247	0.18651	0.0920624	0.26386	0.178898	0.156888	0.14283	0.33074	0.0613376	0.114082
0.0107346	0.338952	0.207672	0.0518505	0.285007	0.154483	0.130486	0.15771	0.488228	0.202479	0.186402
0.0273985	0.34077	0.230116	0.0474371	0.297879	0.118351	0.104804	0.171733	0.507855	0.2476	0.201149
0.0247346	0.334051	0.250226	0.108174	0.314852	0.107018	0.0652149	0.185349	0.276905	0.285941	0.248917
0.0243398	0.326191	0.252755	0.141928	0.352671	0.105085	0.0274075	0.19665	0.273095	0.320812	0.303117
0.00439457	0.322678	0.275118	0.185809	0.366416	0.0891315	0.0146496	0.209874	0.0669771	0.359683	0.32563
0.0271642	0.313418	0.304366	0.227188	0.404164	0.198072	0.0594496	0.223781	0.0103283	0.379119	0.379515
0.0363091	0.307188	0.00671541	0.00473277	0	0.154399	0.120982	0.237088	0.20709	0.421584	0.397871
0.0638336	0.299237	0.0135614	0.00871134	0.0118678	0.110236	0.123048	0.250925	0.377503	0.441021	0.456464
0.0779735	0.29315	0.00948473	0.128424	0.0725813	0.0734059	0.153623	0.264713	0.526874	0.476299	0.497016
0.0825574	0.285155	0.0445897	0.0332881	0.0394359	0.0421412	0.190144	0.294481	0.507726	0.503453	0.564944
0.10141	0.278833	0.0134246	0.136433	0.040237	0.0211366	0.22276	0.322323	0.323373	0.545954	0.566121
0.160215	0.271416	0.0829125	0.153703	0.210054	0.0374816	0.251236	0.340364	0.319563	0.548363	0.56949
0.210668	0.265895	0.186539	0.0805464	0.0856973	0.0489848	0.27703	0.330084	0.000434921	0.546116	0.5934
0.279672	0.25581	0.270913	0.0889418	0.0213343	0.117523	0.291309	0.306515	0.097913	0.549462	0.485608
0.352812	0.252389	0.304671	0.0256323	0.144993	0.185951	0.297679	0.301176	0.211821	0.55187	0.42868
0.35794	0.2453	0.272466	0.0386231	0.144993	0.247566	0.311464	0.315126	0.382733	0.270007	0.353787
0.358705	0.240228	0.230066	0.0410648	0.144993	0.236457	0.32407	0.320706	0.493828	0.262413	0.336383
0.352134	0.231917	0.00512895	0.00247617	0	0.105771	0.339679	0.294804	0.474681	0.263598	0.315386
0.372019	0.218426	0.0211633	0.0185211	0.0345338	0.0563718	0.355594	0.296366	0.489126	0.258128	0.0965463
0.364193	0.212034	0.0146786	0.00747709	0.0444807	0.0261287	0.383105	0.279592	0.423843	0.260907	0.0694867
0.377977	0.206933	0.0232009	0.0977244	0.183461	0.234242	0.38746	0.279427	0.0911368	0.257029	0.0484895
0.297513	0.19645	0.000664994	0.119433	0.0705196	0.278419	0.400674	0.190095	0.0704657	0.218491	0.0242374
0.288148	0.193044	0.059856	0.195005	0.143982	0.383361	0.0288889	0.16993	0.182301	0.193053	0.0920595
0.254815	0.185696	0.16491	0.34147	0.00250237	0.458295	0.0123831	0.155412	0.252665	0.129028	0.0931827
0.248829	0.180915	0.211654	0.353952	0.139792	0.479586	0.0348401	0.135854	0.302561	0.109592	0.0891434
0.202913	0.172244	0.176344	0.341707	0.146223	0.578888	0.0944624	0.123466	0.327307	0.0392817	0.0855565
0.196267	0.165549	0.0138043	0.360354	0	0.577178	0.0992677	0.0805129	0.331049	0.0311567	0.0913958
0.158122	0.156203	0.00916486	0.211236	0.00945524	0.538353	0.223486	0.078275	0.33118	0.00771448	0.109138
0.122351	0.149139	0.00969201	0.201876	0.00977738	0.483544	0.472217	0.0414984	0.364219	0.0343375	0.100605
0.10428	0.138921	0.0186059	0.0297117	0.00159238	0.364166	0.5371	0.00297322	0.359934	0.0598978	0.105097
0.0929243	0.131922	0.00136017	0.0510911	0.034321	0.0408566	0.574951	0.00959782	0.364211	0.0823962	0.106783
0.0106881	0.121598	0.0214778	0.0279982	0.235906	0.0229238	0.374285	0.00505022	0.388689	0.11102	0.108806
0.030739	0.114137	0.0442259	0.0160541	0.139443	0.0733923	0.270021	0.0212075	0.376379	0.134048	0.110491
0.027728	0.104215	0.0721084	0.00524517	0.143982	0.138938	0.171272	0.0148496	0.380389	0.190887	0.104766
0.0264119	0.097428	0.20548	0.00135658	0.0121494	0.195775	0.0642529	0.026506	0.384131	0.213916	0.103419
0.0116301	0.0858302	0.249583	0.00485725	0.130145	0.23287	0.0337621	0.0615299	0.388408	0.371404	0.0873683
0.0106484	0.000394721	0.00243256	0.00730741	0	0.259265	0.0598404	0.0634576	0.395761	0.425181	0.081305
0.0172067	0.0204119	0.0249285	0.00262262	0.0345338	0.268671	0.0532317	0.0629053	0.554888	0.465645	0.0695178
0.0383786	0.00938183	0.00295223	0.0789049	0.070952	0.292336	0.204227	0.0525346	0.0653421	0.426526	0.0670479
0.0469533	0.00289024	0.0445027	0.107037	0.034321	0.289299	0.283841	0.0391902	0.0300459	0.452087	0.0577305
0.0610041	0.0244793	0.0701592	0.175119	0.0640886	0.292667	0.357762	0.0252052	0.0796199	0.484834	0.0516672
0.0790288	0.0406351	0.17174	0.228816	0.102181	0.270455	0.588111	0.011354	0.100519	0.507332	0.0351628
0.164552	0.0353892	0.242991	0.315882	0.00571837	0.240312	0.589494	0.00157152	0.124974	0.241183	0.033255
0.209733	0.045257	0.296886	0.356216	0.130145	0.222264	0.457533	0.0155443	0.137246	0.235589	0.0161895
0.290749	0.0405196	0.275627	0.800008	0.143007	0.2041	0.369809	0.029509	0.141543	0.240899	0.0106883
0.367443	0.0237724	0.00690498	0.83942	0	0.126859	0.235264	0.0435031	0.17875	0.245394	0.115625
0.416936	0.0230565	0.0193256	0.887922	0.0345338	0.0643093	0.20262	0.0573308	0.182715	0.246171	0.127189
0.421963	0.035752	0.00435814	0.910317	0.067737	0.0162968	0.0527038	0.0690498	0.195317	0.238009	0.162221
0.459988	0.0160958	0.0255721	0.868846	0.0434236	0.0727356	0.000378601	0.0833797	0.224244	0.230539	0.178947
0.452618	0.0144463	0.051097	0.882572	0.117922	0.156044	0.127559	0.0974597	0.219622	0.225599	0.196575
0.465195	0.0144195	0.0783361	0.8819	0.158736	0.189157	0.165386	0.111546	0.240529	0.202163	0.207578
0.480711	0.100236	0.0976575	0.776968	0.0036541	0.173253	0.270029	0.125638	0.248728	0.196569	0.218018
0.399595	0.130541	0.212516	0.776494	0.102455	0.121882	0.296996	0.137403	0.256274	0.179257	0.182692
0.373944	0.202461	0.233755	0.783023	0.0923942	0.0417179	0.287456	0.151719	0.297971	0.167007	0.178032
0.341274	0.185521	0.221975	0.75751	0.110823	0.0859069	0.307681	0.165803	0.334469	0.129037	0.174083
0.323065	0.208982	0.213407	0.755582	0.159054	0.168354	0.321164	0.179489	0.364576	0.116256	0.166207
0.278009	0.197564	0.0104472	0.532861	0	0.204226	0.34813	0.190832	0.359288	0.0964137	0.167384
0.271487	0.277428	0.0133076	0.548661	0.0313184	0.294549	0.379591	0.204279	0.398926	0.0723214	0.171673
0.198166	0.305791	0.0220207	0.00559553	0.048444	0.304965	0.415546	0.217514	0.321469	0.0478236	0.177009
0.149934	0.300917	0.0110128	0.0078572	0.0146273	0.285338	0.433524	0.230337	0.137793	0.0319813	0.180164
0.131559	0.286757	0.0163653	0.0102772	0.0864597	0.200303	0.15738	0.243805	0.176835	0.00695041	0.182866
0.117614	0.27882	0.0777853	0.010261	0.11785	0.150015	0.137305	0.257516	0.193285	0.015547	0.187678
0.000499446	0.269393	0.0458754	0.0194284	0.07835	0.0989198	0.110213	0.286807	0.23074	0.0585438	0.193763
0.00249884	0.259367	0.102781	0.00726859	0.253325	0.137623	0.0562501	0.313216	0.242776	0.0815726	0.198889
0.00376637	0.25143	0.169236	0.0174503	0.304772	0.0947694	0.031531	0.334995	0.288388	0.237061	0.201047
0.00447011	0.239874	0.21349	0.0108247	0.349788	0.0325887	0.0646262	0.344439	0.345899	0.274994	0.206198
0.134169	0.234686	0.244625	0.0126864	0.378727	0.071123	0.00714523	0.292741	0.370109	0.300023	0.212797
0.0737194	0.219899	0.19266	0.045432	0.394804	0.170494	0.0201358	0.261396	0.399536	0.340488	0.218918
0.120915	0.210703	0.0155129	0.0820836	0	0.208194	0.0403442	0.263272	0.44475	0.36858	0.224542
0.124748	0.199607	0.0175159	0.0973831	0.0166922	0.218723	0.0325066	0.238764	0.482473	0.395734	0.227191
0.10541	0.19119	0.00370482	0.137685	0.0193181	0.242192	0.0774504	0.113463	0.507218	0.434605	0.232273
0.176301	0.17928	0.0539577	0.188517	0.153009	0.222591	0.0674967	0.00737282	0.443053	0.461759	0.238379
0.166235	0.170935	0.055562	0.471203	0.00256194	0.179534	0.0989574	0.066852	0.389943	0.507817	0.244987
0.186298	0.161681	0.0542384	0.523759	0.0585646	0.0861672	0.114688	0.0692122	0.307536	0.27445	0.246652
0.156552	0.154791	0.0103127	0.487023	0.0067256	0.0206696	0.0995482	0.0439338	0.153158	0.27136	0.252157
0.158412	0.14248	0.00530219	0.519117	0.207585	0.0427696	0.0870137	0.0437072	0.0120243	0.240441	0.258267
0.157631	0.139112	0.0934065	0.586836	0.281457	0.117151	0.0846772	0.0180408	0.0497778	0.164689	0.262898
0.154801	0.130805	0.0365156	0.604319	0.238795	0.0794013	0.0770047	0.0203513	0.095527	0.148203	0.26796
0.158556	0.126559	0.0142556	0.643313	0.26098	0.0469059	0.0259102	0.00254972	0.112514	0.10339	0.273804
0.154261	0.117815	0.032255	0.661907	0.0351618	0.0377786	0.0172054	0.0222596	0.149434	0.089496	0.288301
0.145956	0.104267	0.0174991	0.680153	0.0654124	0.0771807	0.0188338	0.0327731	0.149296	0.0817816	0.300829
0.148925	0.0985611	0.0035476	0.708558	0.00234766	0.0849464	0.0205176	0.0488777	0.165747	0.0601526	0.311734
0.136743	0.103209	0.0165916	0.728858	0.0123341	0.0866153	0.0200572	0.0728561	0.215643	0.0472748	0.330546
0.138182	0.0949553	0.0141063	0.75376	0	0.084347	0.0374246	0.0710392	0.227679	0.0335597	0.342829
0.0110899	0.0916713	0.0157394	0.749687	0.000154484	0.0735817	0.232909	0.0859175	0.260986	0.049527	0.359033
0.00153363	0.0870353	0.0107948	0.545427	0.000535136	0.0595659	0.00144735	0.10737	0.264996	0.0536333	0.370469
0.0189824	0.0843001	0.0047627	0.560979	0.0186947	0.00216855	0.0187774	0.104255	0.281448	0.0551686	0.380542
0.00198541	0.0791103	0.0143856	0.00582338	0.0129743	0.0630262	0.00870397	0.108895	0.301778	0.0757607	0.340559
0.119534	0.0760119	0.0461895	0.00303318	0.0277579	0.151638	0.00439275	0.138622	0.309936	0.0855277	0.324495
0.0916929	0.0726626	0.0634449	0.00695602	0.0458918	0.212054	0.0470894	0.140334	0.331069	0.0973688	0.300078
0.114598	0.0717188	0.0793812	0.0162544	0.0424329	0.267843	0.0805041	0.140635	0.363306	0.105601	0.260615
0.142264	0.0697366	0.096521	0.0260667	0.0385212	0.294369	0.118706	0.128436	0.380561	0.116924	0.2017
0.234088	0.0691134	0.0969585	0.0257486	0.0367199	0.31411	0.136684	0.112021	0.429921	0.128766	0.156952
0.256834	0.0689064	0.106904	0.0879858	0.0432709	0.319719	0.150735	0.0949387	0.467648	0.201885	0.143536
0.22631	0.0688677	0.10628	0.148568	0.0417835	0.321689	0.155357	0.0776389	0.47165	0.216816	0.108274
0.230479	0.0688677	0.115235	0.19423	0.0373271	0.313539	0.135816	0.0586878	0.400292	0.264739	0.0814057
0.206664	0.0688677	0.123865	0.208349	0.0358648	0.307067	0.134603	0.0410327	0.371791	0.31934	0.0780874
0.235606	0.0688677	0.136191	0.301802	0.0358501	0.305248	0.12872	0.0231447	0.326714	0.342006	0.0729867
0.228516	0.000394721	0.141958	0.320545	0.129135	0.298799	0.151936	0.00659484	0.29822	0.396108	0.0359304
0.22552	0.0370744	0.156239	0.328552	0.128146	0.293233	0.143521	0.0109727	0.168724	0.414648	0.00453667
0.223487	0.0214805	0.161895	0.367975	0.124182	0.286965	0.124993	0.0315862	0.0441793	0.473396	0.0156341
0.209614	0.00736573	0.173982	0.411003	0.12265	0.274593	0.0705697	0.0486956	0.0137429	0.514103	0.0164663
0.174196	0.021966	0.179562	0.435486	0.122143	0.26423	0.257752	0.0663411	0.0392916	0.583076	0.0300537
0.195147	0.0303625	0.184004	0.455555	0.122137	0.2553	0.00144735	0.0843598	0.0720637	0.58459	0.0498907
0.188666	0.0250448	0.194805	0.483808	0.117189	0.241354	0.00304703	0.101439	0.125572	0.588174	0.0476673
0.191908	0.0283962	0.201855	0.524493	0.11608	0.235392	0.00323718	0.120554	0.108846	0.423122	0.0575126
0.00107074	0.0217939	0.217235	0.549764	0.115576	0.223972	0.0137679	0.137732	0.12998	0.315323	0.0472476
0.0156412	0.00876579	0.209274	0.645227	0.146677	0.215323	0.00870397	0.155028	0.191514	0.258361	0.0446625
0.0171436	0.0101842	0.221702	0.716646	0.145125	0.204068	0.0246175	0.171403	0.212648	0.183432	0.0320245
0.0117958	0.0626843	0.227281	0.740289	0.144356	0.195205	0.07855	0.189309	0.237393	0.165996	0.170572
0.0270648	0.0684773	0.257427	0.708832	0.145626	0.180474	0.0894929	0.204823	0.270166	0.144967	0.166166
0.00890832	0.0821967	0.276649	0.735741	0.144927	0.168922	0.109718	0.221274	0.287152	0.0741001	0.163342
0.0272869	0.0973575	0.276373	0.550654	0.142604	0.155037	0.096802	0.239889	0.315509	0.101253	0.165445
0.20504	0.169342	0.256679	0.588477	0.033569	0.144144	0.0946825	0.256196	0.331961	0.122283	0.171545
0.184632	0.171421	0.265532	0.0010347	0.0345133	0.128548	0.084555	0.272484	0.356974	0.146782	0.178149
0.222808	0.222428	0.270102	0.00325724	0.0381496	0.118681	0.0424677	0.305938	0.393625	0.0793236	0.18454
0.207625	0.202771	0.261085	0.00458088	0.0249364	0.105291	0.0537037	0.339452	0.410612	0.0782617	0.18914
0.24548	0.219354	0.265283	0.0101159	0.0280902	0.0972975	0.0238464	0.370491	0.459972	0.0826694	0.195242
0.231949	0.20404	0.261197	0.013413	0.233759	0.0904899	0.00644209	0.416391	0.489133	0.0872384	0.2014
0.229126	0.266251	0.308428	0.0522942	0.197854	0.0693025	0.0255688	0.446581	0.505852	0.0815215	0.208227
0.255615	0.291313	0.313478	0.0460359	0.160211	0.0481609	0.0867337	0.488299	0.478328	0.0639624	0.2144
0.255199	0.285391	0.303644	0.0587481	0.0520412	0.0167261	0.426291	0.515903	0.42883	0.0726188	0.217877
0.261755	0.272848	0.272067	0.101747	0.0333279	0.0590991	0.0229167	0.537202	0.318196	0.0683712	0.223858
0.258442	0.263442	0.230261	0.110067	0.091303	0.100313	0.00268081	0.386181	0.15472	0.0667778	0.23002
0.246125	0.252604	0.200246	0.116675	0.12456	0.113789	0.0446425	0.242003	0.0232023	0.0650616	0.236185
0.248258	0.240248	0.17145	0.127883	0.173049	0.121135	0.0143857	0.158395	0.106277	0.0634688	0.241904
0.244633	0.231566	0.154732	0.194338	0.213144	0.123548	0.029808	0.17674	0.151489	0.0694702	0.244937
0.247322	0.219609	0.146864	0.200553	0.236303	0.119081	0.0253069	0.116793	0.188677	0.0709392	0.251302
0.00160314	0.214981	0.133194	0.206421	0.261244	0.110213	0.0911279	0.0608811	0.209275	0.0878811	0.257468
0.0202194	0.200799	0.0938858	0.233269	0.311528	0.0685097	0.0468359	0.073554	0.225994	0.0940061	0.263633
0.0817699	0.191062	0.0516863	0.280537	0.362762	0.0124149	0.00232504	0.0582926	0.230271	0.106132	0.266665
0.00492891	0.180009	0.0335287	0.301992	0.39616	0.0729431	0.0285024	0.0137288	0.271338	0.108663	0.272983
0.0071534	0.171936	0.0316244	0.330678	0.410219	0.1389	0.0251573	0.0205158	0.275348	0.118257	0.279149
0.0318395	0.160341	0.00137437	0.353819	0.443647	0.201537	0.0308342	0.0359259	0.292067	0.124382	0.284194
0.0450335	0.152396	0.0343579	0.37361	0.476711	0.235757	0.0308684	0.0256616	0.299955	0.141164	0.289726
0.215409	0.143642	0.0453615	0.397239	0.487715	0.260223	0.00534507	0.0398072	0.312527	0.143164	0.295873
0.178571	0.13772	0.0749086	0.493431	0.5174	0.266097	0.00040931	0.0185027	0.328978	0.160476	0.311139
0.204468	0.127184	0.0776603	0.523634	0.520362	0.260224	0.00184798	0.023068	0.336867	0.166069	0.323734
0.201161	0.12309	0.0940332	0.547204	0.537618	0.250625	0.00950965	0.138621	0.34944	0.293342	0.336099
0.22602	0.115968	0.0942953	0.598201	0.538207	0.232361	0.0128099	0.141018	0.381676	0.30506	0.355479
0.245194	0.112071	0.00153452	0.632279	0	0.22965	0.0135669	0.140844	0.403078	0.340339	0.368297
0.244318	0.107409	0.00150661	0.661094	0.0012433	0.216334	0.0136695	0.128617	0.43612	0.357527	0.387019
0.254403	0.0967494	0.0017996	0.481637	0.000843815	0.20464	0.0152012	0.111916	0.395667	0.37537	0.399558
0.270455	0.0915409	0.000868627	0.511448	0.00426561	0.186037	0.0165992	0.0948091	0.338443	0.386558	0.41038
0.291001	0.0879785	0.0159634	0.601569	0.00472258	0.176096	0.0164448	0.0771283	0.173983	0.397214	0.427136
0.29688	0.0810435	0.0312942	0.00238649	0.00471232	0.164575	0.0156002	0.0583664	0.0626718	0.194064	0.402924
0.297578	0.0789287	0.0405429	0.00478701	0.00817227	0.158786	0.015917	0.041558	0.0303078	0.189389	0.31436
0.308564	0.0757777	0.049952	0.00168188	0.00615947	0.144553	0.0171025	0.0239597	0.221081	0.185396	0.259867
0.312374	0.0740634	0.0620899	0.00221727	0.00878342	0.14238	0.0153295	0.00599686	0.402964	0.177226	0.221268
0.319587	0.0711558	0.0647742	0.0099359	0.00832847	0.138281	0.0144096	0.010964	0.504495	0.178049	0.0549556
0.000367176	0.069726	0.0666712	0.0301218	0.00387483	0.135454	0.0141305	0.0313726	0.539543	0.181986	0.0215514
0.01665	0.0685827	0.0697965	0.019272	0.00343439	0.129996	0.0143502	0.0490265	0.525517	0.186969	0.00874605
0.0155879	0.0686677	0.0914506	0.0348449	0.000225174	0.124687	0.0152418	0.0660177	0.507247	0.18977	0.000339645
0.0333721	0.0686677	0.0957197	0.0397241	0.000858175	0.115793	0.013113	0.0829347	0.390196	0.192119	0.0112026
0.0316365	0.0686677	0.105495	0.0168243	0.00102122	0.10908	0.0118759	0.100936	0.323118	0.196578	0.025762
0.0158898	0.0686677	0.113043	0.125218	0.000572008	0.0996298	0.0103392	0.120716	0.0520704	0.202311	0.0414932
0.00738396	0.0686677	0.118043	0.103357	0.000553868	0.0924641	0.00954397	0.138362	0.0589114	0.207084	0.0588564
0.00152358	0.0686677	0.119765	0.127098	0.00302702	0.0830253	0.00348824	0.155035	0.197506	0.208888	0.0845965
0.00755929	0.0686677	0.133449	0.0953842	0.0032754	0.0761665	0.00279426	0.172704	0.358389	0.213686	0.0726776
0.00899149	0.0686677	0.135741	0.0845873	0.00201474	0.0663953	0.00713191	0.192461	0.486022	0.219932	0.0837169
0.0156981	0.000394721	0.138066	0.0515412	0.00246392	0.0746365	0.0149057	0.208615	0.539715	0.2257	0.129896
0.0139777	0.0128322	0.153234	0.150366	0.00604481	0.0831619	0.0352269	0.223757	0.532329	0.230971	0.131408
0.010631	0.00240172	0.161169	0.149386	0.00363286	0.0691428	0.0573817	0.24227	0.401353	0.233267	0.202997
0.0143202	0.000270888	0.176625	0.156388	0.00408052	0.0513927	0.0783013	0.258517	0.328278	0.237996	0.191785
0.0152053	0.0319166	0.185895	0.137711	0.00620781	0.0263328	0.110992	0.275298	0.180855	0.243749	0.192021
0.0156492	0.0582176	0.221327	0.105895	0.00512561	0.0402153	0.196929	0.307957	0.0604455	0.250004	0.179416
0.0160058	0.0511847	0.230008	0.0747179	0.00465927	0.0726778	0.195985	0.3417	0.0188209	0.251316	0.411826
0.0143142	0.057617	0.26227	0.0306168	0.00669792	0.081335	0.280311	0.371487	0.189348	0.256467	0.17687
0.00664947	0.0537162	0.288418	0.0153785	0.00109287	0.0853204	0.278519	0.418223	0.281472	0.262224	0.15864
0.00778095	0.030718	0.295074	0.00976646	0.00195495	0.0869399	0.359814	0.448755	0.347447	0.266503	0.154441
0.00956833	0.0278493	0.263055	0.0549812	0.00348449	0.0806763	0.451549	0.488328	0.465435	0.271211	0.141924
0.0117637	0.0423127	0.264927	0.081524	0.00307498	0.068947	0.622488	0.513168	0.518697	0.276702	0.136066
0.00507744	0.0328207	0.26321	0.144315	0.00195647	0.0266575	0.584845	0.517829	0.389259	0.290493	0.13671
0.00760119	0.0327972	0.255998	0.186572	0.0162732	0.0340941	0.620357	0.392093	0.322182	0.302315	0.137193
0.00982924	0.0284015	0.254389	0.284211	0.0138678	0.132984	0.590327	0.309123	0.165762	0.312514	0.137676
0.0197386	0.115285	0.329301	0.316628	0.332456	0.212585	0.532352	0.253474	0.0313466	0.330266	0.138319
0.0422043	0.143209	0.374505	0.340181	0.288404	0.301947	0.521208	0.0914296	0.204872	0.341843	0.147056
0.0931714	0.210054	0.311696	0.0268417	0.186612	0.355251	0.472719	0.0251335	0.400901	0.356988	0.159912
0.204566	0.192421	0.293052	0.0867546	0.0634131	0.407119	0.444642	0.014823	0.483743	0.367718	0.183789
0.224733	0.223836	0.284423	0.0872746	0.00163978	0.423374	0.421483	0.0362813	0.530791	0.377085	0.210916
0.329228	0.213235	0.124044	0.0659925	0.181179	0.44138	0.396542	0.0155255	0.529834	0.336043	0.26842
0.403478	0.299077	0.0768655	0.0901026	0.234424	0.443562	0.346259	0.000548201	0.40645	0.318919	0.428408
0.439971	0.332404	0.0705303	0.10253	0.260457	0.447355	0.295025	0.0225878	0.339372	0.293797	0.33488
0.446012	0.328997	0.0703787	0.0682118	0.282769	0.447705	0.261627	0.00131201	0.179738	0.253628	0.305572
0.452992	0.317487	0.0559797	0.0818482	0.313473	0.446409	0.247567	0.00623084	0.0205361	0.1933	0.192013
0.327303	0.310157	0.031991	0.0870453	0.347873	0.438278	0.21414	0.0236425	0.0968753	0.147846	0.113296
0.14347	0.301662	0.0173531	0.260386	0.376831	0.427885	0.181075	0.000212966	0.261404	0.133371	0.0512222
0.0615673	0.291739	0.0121857	0.306489	0.414035	0.421499	0.170072	0.00852589	0.345565	0.0974024	0.00133897
0.0585908	0.284226	0.0337313	0.305056	0.453002	0.411406	0.140386	0.149873	0.437835	0.0698284	0.0314263
0.0097363	0.273204	0.0210924	0.292004	0.45431	0.403874	0.137424	0.149616	0.449738	0.065451	0.073051
0.0678226	0.268234	0.051543	0.287302	0.48519	0.391299	0.120168	0.149328	0.464423	0.0592911	0.0989427
0.0396387	0.254644	0.110869	0.298717	0.544596	0.38687	0.119579	0.187324	0.49451	0.0215286	0.115065
0.0629611	0.245856	0.128746	0.321306	0.559335	0.374967	0.00534507	0.236395	0.414947	0.0109243	0.129499
0.11496	0.235142	0.220036	0.30189	0.650765	0.367332	0.000664052	0.199265	0.351084	0.0318011	0.143589
0.144551	0.227503	0.221841	0.317089	0.652779	0.356794	0.00322693	0.00254728	0.169379	0.0333395	0.159322
0.0763649	0.216785	0.240528	0.307148	0.672856	0.348757	0.00184831	0.115067	0.0288322	0.0479861	0.175055
0.0761161	0.208963	0.240856	0.341102	0.673478	0.335112	0.00503901	0.144658	0.162533	0.0685292	0.182272
0.081867	0.201361	0.0200605	0.3349	0	0.324383	0.00502875	0.0488147	0.244366	0.0670119	0.189879
0.0993159	0.194645	0.0305406	0.315982	0.00574783	0.3105	0.00790796	0.0285492	0.328958	0.0779164	0.203837
0.105905	0.181966	0.0235662	0.302561	0.00472826	0.303257	0.00589516	0.0988783	0.386969	0.0683575	0.209887
0.000367176	0.177914	0.00766426	0.320551	0.024788	0.288151	0.00985228	0.212737	0.429122	0.0668317	0.212565
0.0159648	0.170085	0.00625711	0.333589	0.0238725	0.279197	0.00939733	0.221096	0.464846	0.0548998	0.218529
0.0153752	0.165152	0.0199685	0.356345	0.0400177	0.265473	0.0121542	0.255429	0.479963	0.185896	0.222547
0.0331735	0.156317	0.0243817	0.35284	0.0411469	0.256224	0.0117137	0.328757	0.481573	0.181476	0.224315
0.0317068	0.142493	0.0342434	0.348629	0.0394273	0.019627	0.0118484	0.450363	0.356168	0.178608	0.225826
0.0159677	0.136502	0.0496243	0.341409	0.0631045	0.00320055	0.0144508	0.580972	0.332898	0.180416	0.236196
0.00782612	0.131995	0.0533856	0.356553	0.0625148	0.0147759	0.0149342	0.687139	0.292807	0.186164	0.243671
0.00176003	0.1227	0.0471159	0.363186	0.062606	0.0286323	0.0152565	0.713618	0.194773	0.192414	0.245783
0.00818608	0.119931	0.0501391	0.335112	0.0629895	0.0596064	0.0151325	0.612668	0.0600621	0.198452	0.235704
0.00992412	0.114734	0.0581087	0.328895	0.0603101	0.0869049	0.014624	0.446071	0.107959	0.2027	0.127062
0.0152338	0.111346	0.0620301	0.181925	0.0600621	0.112204	0.018036	0.258914	0.145922	0.208448	0.0876953
0.0173541	0.105291	0.0695033	0.0746913	0.0592997	0.124056	0.0193336	0.205599	0.219089	0.214253	0.0390629
0.0142279	0.101112	0.0713833	0.022148	0.167798	0.142197	0.0204262	0.209768	0.353168	0.220727	0.0101633
0.017388	0.0949015	0.089498	0.0200634	0.167414	0.158504	0.0225891	0.207426	0.379504	0.226547	0.0726747
0.0189427	0.0907257	0.0935216	0.0121142	0.164354	0.165373	0.0294585	0.496834	0.387875	0.229671	0.138275
0.0205033	0.0853345	0.110517	0.0305952	0.164438	0.203126	0.0357967	0.391007	0.404326	0.235299	0.162238
0.019952	0.0827861	0.116383	0.0479354	0.163679	0.213796	0.0405483	0.184465	0.415617	0.241108	0.222631
0.0176102	0.0791026	0.12665	0.00140697	0.162532	0.192128	0.0487918	0.0400768	0.409733	0.246919	0.234576
0.00949289	0.0768008	0.151461	0.0120468	0.159092	0.144657	0.0694162	0.0627259	0.405638	0.252286	0.239751
0.0112607	0.0747675	0.157368	0.0141723	0.157603	0.0547202	0.0923393	0.122785	0.271746	0.254966	0.252554
0.0117685	0.0740317	0.171141	0.0110034	0.156829	0.0309857	0.113326	0.139645	0.267003	0.260978	0.26543
0.0121268	0.0735204	0.186789	0.026661	0.173464	0.145761	0.147478	0.145035	0.262808	0.266791	0.298884
0.00481323	0.000394721	0.210704	0.0338661	0.172694	0.22516	0.233983	0.122153	0.253288	0.272602	0.322662
0.00654366	0.0152647	0.240242	0.0268251	0.171919	0.308808	0.233573	0.043694	0.252493	0.275282	0.338033
0.0086573	0.010164	0.269008	0.0280799	0.172706	0.354206	0.320417	0.241933	0.25481	0.281247	0.351285
0.0184938	0.00268646	0.324309	0.044957	0.171787	0.393587	0.319729	0.177294	0.258174	0.287059	0.361859
0.0414408	0.0119904	0.338372	0.0435719	0.161321	0.411736	0.401772	0.153446	0.259357	0.291752	0.383077
0.0915884	0.0161641	0.342342	0.0592558	0.445896	0.421966	0.550246	0.312546	0.260086	0.29693	0.385427
0.203189	0.0132443	0.383887	0.07355	0.394579	0.425944	0.713038	0.421928	0.262926	0.302724	0.386959
0.222083	0.000501226	0.401667	0.0405612	0.348291	0.425506	0.611246	0.489887	0.267039	0.317284	0.471938
0.327384	0.012991	0.400073	0.0647618	0.335428	0.423917	0.631729	0.537569	0.270193	0.329173	0.378193
0.401957	0.0291424	0.388761	0.0665093	0.314616	0.423363	0.622015	0.560001	0.270378	0.340832	0.310632
0.436279	0.0278341	0.363607	0.0604408	0.249966	0.41628	0.442476	0.561339	0.273557	0.359153	0.124402
0.43954	0.00270835	0.321427	0.0990935	0.213857	0.410211	0.411344	0.559392	0.278184	0.371264	0.0233632
0.429868	0.0142273	0.279185	0.0853696	0.172605	0.404883	0.385312	0.590252	0.282333	0.388927	0.0294996
0.329446	0.0163158	0.261388	0.138002	0.0825318	0.396438	0.375017	0.583847	0.285984	0.40076	0.0797563
0.206805	0.0216708	0.131784	0.140496	0.218087	0.390623	0.344314	0.586183	0.286662	0.410876	0.170292
0.152851	0.0427056	0.0950401	0.137682	0.260494	0.383059	0.309914	0.608513	0.289771	0.426573	0.220838
0.0305227	0.0778433	0.0524466	0.120128	0.307245	0.377176	0.280955	0.594369	0.293905	0.401302	0.242185
0.0857388	0.135277	0.0222847	0.116449	0.347518	0.369371	0.243752	0.596475	0.298541	0.312031	0.303982
0.117701	0.118266	0.000466221	0.124046	0.379988	0.363153	0.204785	0.598261	0.298234	0.256832	0.31694
0.0807358	0.145484	0.0576583	0.138497	0.451852	0.355835	0.203476	0.600872	0.301766	0.216821	0.469325
0.109554	0.13313	0.0796657	0.134208	0.481519	0.350371	0.172597	0.606195	0.305904	0.0498027	0.408362
0.131967	0.218806	0.121777	0.121219	0.535745	0.340351	0.113191	0.374325	0.308563	0.0153393	0.332006
0.105272	0.243942	0.179613	0.0464287	0.599176	0.336951	0.0984512	0.115427	0.311653	0.00182787	0.189756
0.111581	0.258037	0.196323	0.0402988	0.627497	0.329893	0.00702183	0.212833	0.315524	0.00796395	0.0235196
0.0961452	0.251962	0.184411	0.0313796	0.627913	0.324838	0.00500715	0.263518	0.326078	0.0198861	0.0697852
0.0986222	0.259458	0.18896	0.0261188	0.63306	0.316547	0.0150699	0.285464	0.334661	0.0355047	0.187858
0.118616	0.252271	0.208579	0.0953276	0.652759	0.303065	0.0156918	0.311116	0.341621	0.051942	0.205622
0.121024	0.253724	0.212401	0.152215	0.653756	0.296686	0.00534507	0.324531	0.354517	0.0703643	0.214674
0.00124984	0.248718	0.0107648	0.173419	0	0.291592	0.005493	0.329913	0.362855	0.0968106	0.218429
0.0366634	0.238709	0.0146989	0.183473	0.000924238	0.281118	0.00234514	0.368292	0.373143	0.0855978	0.216401
0.0432889	0.24055	0.0115274	0.1157	0.00247739	0.277713	0.00341627	0.373453	0.380634	0.0976963	0.329352
0.100803	0.233666	0.00465762	0.106236	0.00310852	0.270372	0.000344609	0.387189	0.386763	0.144581	0.321523
0.0928333	0.226228	0.00122538	0.138028	0.00289484	0.265592	0.00130708	0.417346	0.340863	0.1468	0.307933
0.000954229	0.220522	0.00460245	0.144173	0.00268632	0.256926	0.00101556	0.414058	0.318882	0.219448	0.22689
0.00438046	0.212099	0.00671001	0.0923043	0.00229701	0.250233	0.000704083	0.436158	0.290522	0.208942	0.0621356
0.0679669	0.195716	0.0149065	0.200815	0.000938952	0.240888	0.0027735	0.445657	0.247114	0.210237	0.00489283
0.038704	0.187187	0.0253456	0.182914	0.000589485	0.233825	0.00218376	0.454693	0.18031	0.198338	0.0710689
0.0525256	0.176926	0.0268573	0.167651	0.000197356	0.223611	0.00490552	0.497655	0.131618	0.407387	0.127814
0.0120534	0.169794	0.0119974	0.1741	0.000734383	0.216612	0.00528902	0.53571	0.112285	0.172106	0.152397
0.0239257	0.155852	0.0146626	0.00225222	0.000148814	0.20629	0.00588045	0.566876	0.0730782	0.153458	0.181261
0.0663526	0.151263	0.0222071	0.00364351	0.0025673	0.198829	0.00886787	0.563201	0.0422658	0.148961	0.220409
0.0948653	0.142334	0.0283661	0.00381286	0.00269011	0.188907	0.00903998	0.143503	0.033031	0.135373	0.245783
0.235478	0.136241	0.0286481	0.00306996	0.00307648	0.18212	0.00942393	0.0672709	0.0220137	0.12809	0.26801
0.04071	0.128676	0.0286792	0.00501321	0.00346548	0.170524	0.00980999	0.113716	0.0189871	0.127308	0.319501
0.0415747	0.114077	0.0316005	0.0015674	0.00489522	0.0194032	0.00982306	0.406526	0.0562974	0.126722	0.354431
0.0168831	0.106864	0.0254465	0.00270179	0.00761134	0.00436583	0.013567	0.419486	0.0804126	0.126136	0.374202
0.0110513	0.109009	0.0305344	0.0025218	0.00777418	0.0124138	0.0145527	0.45371	0.0851892	0.125353	0.380688
0.0403662	0.0986951	0.029175	0.000855279	0.00816095	0.0250608	0.0149471	0.462159	0.104693	0.131537	0.370853
0.106829	0.0958601	0.0274951	0.000642749	0.00732392	0.0541208	0.0172517	0.5014	0.128475	0.142316	0.358408
0.0214377	0.0911316	0.0234255	0.00260212	0.0104252	0.080862	0.0229278	0.546579	0.130196	0.163701	0.345196
0.014886	0.0879134	0.0228898	0.0136665	0.0114025	0.103653	0.028939	0.567531	0.145958	0.188336	0.339338
0.0177113	0.0815839	0.0216664	0.00505513	0.0125677	0.114036	0.0339189	0.59449	0.139637	0.240858	0.34266
0.11907	0.077003	0.0113597	0.000228789	0.00927105	0.13108	0.0424746	0.636787	0.142969	0.447958	0.382511
0.040109	0.0707711	0.00888014	0.000285394	0.0101442	0.136399	0.06279	0.672179	0.134275	0.354325	0.369064
0.00527322	0.0671932	0.0372087	0.00560383	0.0107394	0.156902	0.0844613	0.694347	0.264314	0.324955	0.350367
0.0607997	0.0622969	0.061591	0.00266609	0.00993696	0.190896	0.105161	0.21242	0.259826	0.211166	0.230029
0.15231	0.0600066	0.154381	0.00848104	0.15294	0.202587	0.129708	0.160075	0.256755	0.132098	0.0400261
0.0178394	0.0583243	0.235561	0.0189415	0.146639	0.181186	0.164171	0.0781996	0.257215	0.0696518	0.0299049
0.0449721	0.057475	0.472862	0.0246578	0.685526	0.134596	0.112854	0.0731664	0.261343	0.0193967	0.105219
0.0325114	0.0564026	0.450652	0.0430738	0.606425	0.0517848	0.154528	0.210593	0.265974	0.0136783	0.136638
0.124845	0.0556755	0.381231	0.0653146	0.534583	0.0298254	0.226114	0.268287	0.270393	0.0560044	0.181785
0.0806475	0.0557086	0.343713	0.0696549	0.509906	0.137362	0.205301	0.310459	0.273021	0.0822469	0.216499
0.0160917	0.000394721	0.308699	0.109089	0.459231	0.21291	0.292211	0.324158	0.27715	0.0986991	0.256753
0.0315095	0.00260292	0.196662	0.191352	0.295455	0.290416	0.462946	0.35713	0.281337	0.113875	0.291047
0.00655137	0.000807681	0.0362371	0.23106	0.137146	0.332027	0.421693	0.353348	0.286191	0.128295	0.318086
0.0393152	0.0345112	0.0566731	0.211886	0.0532777	0.366677	0.485784	0.366205	0.290392	0.144379	0.369602
0.0204023	0.0621643	0.0806323	0.193763	0.405939	0.382228	0.405568	0.41277	0.291897	0.160463	0.405413
0.109613	0.0599559	0.0991248	0.107991	0.42687	0.385218	0.363161	0.421117	0.295906	0.168051	0.441633
0.287586	0.071215	0.102037	0.0762805	0.448927	0.382417	0.338523	0.45122	0.300096	0.176007	0.45202
0.305486	0.0704012	0.0981473	0.0352772	0.455615	0.375701	0.298251	0.451892	0.304288	0.190626	0.442556
0.303447	0.0406133	0.10407	0.0421892	0.478759	0.371058	0.277799	0.46507	0.308036	0.197108	0.427736
0.209083	0.0584983	0.0990167	0.0632274	0.481187	0.358726	0.205935	0.482001	0.309096	0.200075	0.41898
0.112609	0.090272	0.0897226	0.0917116	0.485565	0.350458	0.176268	0.487041	0.313489	0.206368	0.413191
0.0052554	0.0930061	0.111546	0.209143	0.50282	0.340718	0.122041	0.505505	0.317683	0.210819	0.418496
0.0309717	0.100097	0.102764	0.324885	0.504425	0.333729	0.0586109	0.534217	0.321875	0.213247	0.579674
0.0193999	0.0964117	0.0942368	0.351707	0.505788	0.319766	0.0302896	0.54913	0.322936	0.215108	0.50973
0.0282551	0.186541	0.10079	0.372469	0.523676	0.310989	0.0298737	0.595502	0.327281	0.22622	0.447483
0.0403932	0.211734	0.0899276	0.411925	0.524206	0.300284	0.0247263	0.630845	0.331475	0.234375	0.209762
0.150731	0.284335	0.0897381	0.3361	0.524615	0.292072	0.00502697	0.632218	0.334548	0.237558	0.0691162
0.232934	0.269694	0.106591	0.361285	0.541468	0.280357	0.00403057	0.17452	0.338107	0.228551	0.0463212
0.262751	0.30847	0.119536	0.332176	0.549896	0.272115	0.00534507	0.146616	0.342282	0.321958	0.0307047
0.196435	0.298854	0.0146637	0.321895	0	0.262962	0.00283159	0.102159	0.353603	0.282504	0.0198872
0.0171965	0.391492	0.0317833	0.27398	0.0151444	0.256128	0.00784004	0.0742667	0.362255	0.233588	0.00163558
0.019742	0.425657	0.020148	0.0106767	0.0135447	0.243883	0.00849761	0.051653	0.370675	0.184338	0.000599758
0.00482193	0.425629	0.00348395	0.0164366	0.0139679	0.240535	0.0114035	0.171785	0.384139	0.121477	0.000538106
0.0103156	0.415597	0.0142153	0.0223346	0.0390666	0.232259	0.0111949	0.22509	0.393012	0.0554627	0.00175406
0.0127299	0.410615	0.0376562	0.00132762	0.0882827	0.22803	0.0139074	0.246937	0.405817	0.0312819	0.00350501
0.0560084	0.402279	0.0486835	0.070393	0.202277	0.219307	0.0125493	0.274921	0.414412	0.0299152	0.00975783
0.148486	0.393889	0.0596076	0.135547	0.199585	0.205769	0.0166693	0.323692	0.421289	0.0421427	0.394599
0.167252	0.38721	0.0717419	0.197439	0.234052	0.200075	0.0162772	0.302607	0.432128	0.0477287	0.333878
0.23185	0.377457	0.0746513	0.180312	0.233416	0.204729	0.0184278	0.319958	0.402001	0.0612259	0.269858
0.237798	0.373684	0.0726896	0.32997	0.0388047	0.196485	0.0178422	0.376684	0.309491	0.0744489	0.201684
0.0140173	0.361262	0.0744171	0.378728	0.0379005	0.193202	0.018397	0.394151	0.251054	0.108532	0.110481
0.0383162	0.353576	0.0752152	0.387983	0.0337067	0.188572	0.0215095	0.414775	0.204567	0.132766	0.0374041
0.000869056	0.343867	0.0772998	0.382658	0.0320033	0.185838	0.0220576	0.443245	0.0343098	0.148809	0.0158618
0.0358278	0.336961	0.0797046	0.48277	0.0313916	0.180654	0.0224401	0.456759	0.00501108	0.163189	0.132952
0.0771901	0.326861	0.0790248	0.484929	0.161693	0.177557	0.022821	0.480738	0.0217608	0.174802	0.205598
0.231539	0.319777	0.0935104	0.481936	0.159903	0.174209	0.0231773	0.49339	0.0347909	0.197754	0.229663
0.266369	0.310212	0.10654	0.489584	0.155709	0.173266	0.0266748	0.514914	0.0515705	0.201122	0.236967
0.276781	0.303733	0.1223	0.00165725	0.153322	0.171287	0.0280328	0.547479	0.0720465	0.203715	0.246003
0.197473	0.292164	0.127944	0.0110596	0.189134	0.170664	0.0288005	0.561373	0.0917221	0.525318	0.246369
0.00717725	0.287845	0.132762	0.00898242	0.184947	0.170459	0.031443	0.60706	0.115002	0.431521	0.243728
0.0290871	0.280567	0.13527	0.0390225	0.162913	0.170421	0.0376306	0.633078	0.144686	0.363922	0.239325
0.00913691	0.275713	0.130992	0.00578011	0.148322	0.170421	0.0432513	0.646745	0.136712	0.177403	0.23313
0.0545533	0.266323	0.1232	0.00146127	0.120226	0.170421	0.0480204	0.258932	0.153668	0.075997	0.436929
0.0936889	0.251745	0.134379	0.0164687	0.145479	0.170423	0.0564729	0.209667	0.203791	0.0227815	0.349282
0.146239	0.245537	0.128631	0.00488083	0.113012	0.0207374	0.0769684	0.100139	0.209248	0.0278496	0.316572
0.188912	0.240445	0.145001	0.0884735	0.0915484	0.0112423	0.0986553	0.0613721	0.286753	0.119079	0.215443
0.234502	0.231574	0.175496	0.136241	0.0758987	0.008303	0.118383	0.235671	0.279485	0.170336	0.0553294
0.211843	0.228686	0.18167	0.165612	0.0279016	0.0308926	0.147095	0.315617	0.285638	0.192425	0.22016
0.158171	0.2241	0.169778	0.173644	0.0273024	0.0658612	0.20186	0.357352	0.276978	0.255979	0.293325
0.111173	0.220503	0.164427	0.00289157	0.182421	0.0929517	0.122759	0.391315	0.268248	0.269657	0.312423
0.00742829	0.21443	0.15017	0.00209432	0.113071	0.11913	0.138879	0.408745	0.257603	0.451682	0.336975
0.0264318	0.210296	0.124934	0.0303997	0.029322	0.136418	0.114202	0.422542	0.255117	0.390681	0.345692
0.088904	0.204994	0.10952	0.0906812	0.00171237	0.15521	0.147975	0.423948	0.255884	0.314285	0.346393
0.00350628	0.201709	0.0933988	0.0680575	0.0301366	0.169275	0.135758	0.461807	0.259893	0.171751	0.346398
0.0160472	0.196162	0.0630906	0.185897	0.0990929	0.187292	0.184293	0.462872	0.263572	0.0422504	0.34531
0.0745752	0.192238	0.0145426	0.110728	0.146051	0.236603	0.100425	0.476881	0.267434	0.0888682	0.343258
0.103535	0.188169	0.0177793	0.158513	0.188036	0.233268	0.162376	0.48177	0.270356	0.208399	0.415886
0.131226	0.185762	0.036165	0.181891	0.334456	0.207834	0.196785	0.491755	0.274006	0.22686	0.381228
0.165221	0.181911	0.0806329	0.231801	0.387389	0.160138	0.174728	0.505513	0.278057	0.236958	0.352798
0.192581	0.179805	0.141701	0.15294	0.451498	0.0609142	0.190154	0.51062	0.282877	0.241453	0.265172
0.18866	0.174557	0.146606	0.147019	0.45596	0.0157908	0.16701	0.520806	0.287901	0.240121	0.0117229
0.143946	0	0.150619	0.107811	0.475701	0.119363	0.176599	0.550109	0.289863	0.32907	0.046775
0.00985245	0.0240871	0.143109	0.0129702	0.47698	0.190066	0.172221	0.569568	0.294257	0.321226	0.0681807
0.0788246	0.00849695	0.0109539	0.0159953	0	0.261916	0.154966	0.600291	0.298136	0.307592	0.109661
0.0103256	0.00186977	0.0188789	0.0316036	0.0055999	0.299837	0.153362	0.326933	0.302389	0.226254	0.117675
0.0245973	0.0218999	0.017406	0.0181046	0.00325218	0.33059	0.151998	0.266692	0.306647	0.0611474	0.122752
0.0915458	0.0505472	0.00628565	0.0112146	0.0270437	0.345263	0.13411	0.0918875	0.308229	0.00623403	0.124977
0.0140521	0.050622	0.0037758	0.0163596	0.000274702	0.348261	0.133581	0.0586716	0.312954	0.0727631	0.124624
0.113176	0.0497219	0.0141911	0.0224828	0.000907571	0.345676	0.133172	0.089523	0.316836	0.129861	0.124653
0.181563	0.0527458	0.0163632	0.0033336	0.00160805	0.338025	0.116319	0.0601073	0.32033	0.154797	0.118788
0.194192	0.0587857	0.0229415	0.0422173	0.00107943	0.33165	0.107891	0.024993	0.321532	0.184015	0.113868
0.19619	0.136234	0.0304267	0.0631358	0.000283306	0.317072	0.0121798	0.0210111	0.324684	0.223515	0.108132
0.180652	0.157269	0.0319947	0.0389225	0.00185442	0.307926	0.0101626	0.0308737	0.328551	0.249242	0.265669
0.165883	0.120017	0.0269937	0.0783784	0.00200814	0.297677	0.0406401	0.00287718	0.331853	0.271823	0.257705
0.171351	0.131296	0.0279007	0.0813119	0.000841407	0.29022	0.1016	0.0852321	0.335724	0.324019	0.134337
0.151906	0.0827727	0.0330476	0.0780275	0.00453356	0.276815	0.0670526	0.247726	0.33959	0.359656	0.114392
0.013699	0.0477428	0.0370043	0.0980179	0.00562937	0.267479	0.0233807	0.179052	0.349659	0.380133	0.0320346
0.0658825	0.0458511	0.040541	0.0911149	0.00640249	0.256797	0.0253759	0.126673	0.358024	0.386972	0.282929
0.013794	0.0243552	0.0414109	0.107687	0.00717238	0.24892	0.0273576	0.102222	0.35684	0.377843	0.429248
0.020205	0.0326494	0.0565358	0.12733	0.035077	0.23751	0.0263702	0.122295	0.318261	0.366104	0.437725
0.21064	0.00995159	0.053232	0.128705	0.029702	0.229664	0.043677	0.137588	0.276227	0.353599	0.303031
0.306137	0.0770644	0.073224	0.0712644	0.0277562	0.221008	0.0417343	0.19163	0.243862	0.348094	0.299375
0.223467	0.11066	0.0825569	0.0733327	0.0262125	0.21514	0.0518257	0.222313	0.240283	0.352121	0.0948151
0.105302	0.099684	0.0946283	0.000580854	0.15996	0.204669	0.0741867	0.240292	0.228753	0.366305	0.0268353
0.0081842	0.088753	0.120937	0.0122649	0.150012	0.200593	0.0842816	0.281609	0.178027	0.352844	0.158903
0.111624	0.0762404	0.137045	0.0402551	0.14563	0.193502	0.100477	0.193372	0.155842	0.334103	0.318144
0.10748	0.0702261	0.144694	0.00565125	0.13644	0.189622	0.0844018	0.215513	0.123872	0.21347	0.456499
0.127589	0.0577311	0.163069	0.05355	0.13782	0.18498	0.0121798	0.133213	0.109043	0.0231145	0.426208
0.00730676	0.051235	0.180347	0.0491459	0.122619	0.17433	0.00555697	0.105515	0.00794643	0.0471696	0.360796
0.0298776	0.042796	0.19147	0.0162573	0.0956391	0.169134	0.00482428	0.172041	0.0410713	0.122837	0.35714
0.0483673	0.0425915	0.220614	0.0586514	0.0808498	0.165578	0.126918	0.323375	0.0738985	0.154608	0.0392819
0.0607955	0.0347825	0.262838	0.0153762	0.0524022	0.158652	0.203616	0.0226271	0.104888	0.200109	0.0495845
0.168861	0	0.261565	0.0018206	0.0108229	0.156539	0.202927	0.0186877	0.128075	0.235176	0.152177
0.243712	0.0467386	0.288724	0.00512882	0.30412	0.153394	0.184008	0.00685076	0.186016	0.275783	0.312069
0.293165	0.0316996	0.320762	0.00172856	0.259329	0.151681	0.276611	0.0002313	0.201759	0.310431	0.412307
0.219036	0.0134002	0.324548	0.00296525	0.211346	0.148778	0.280497	0.0157639	0.246702	0.337823	0.382016
0.0819068	0.0294907	0.291295	0.00776909	0.176179	0.147351	0.26328	0.0167273	0.296209	0.390044	0.483771
0.0591038	0.0491389	0.15108	0.00488463	0.0424498	0.146208	0.277377	0.00582077	0.315248	0.426561	0.4787
0.129216	0.062385	0.018257	0.0150524	0.126939	0.146294	0.250097	0.0401966	0.306381	0.463488	0.453792
0.1496	0.0558867	0.0514647	0.0777434	0.191333	0.146298	0.030837	0.0735395	0.297604	0.474228	0.432494
0.170145	0.048462	0.16959	0.000242576	0.306844	0.146298	0.0483962	0.171021	0.308021	0.46547	0.366631
0.00304846	0.0674203	0.231026	0.0222467	0.598763	0.1463	0.0358289	0.216126	0.299735	0.451356	0.351491
0.0202571	0.0602795	0.236777	0.0649024	0.613763	0.1463	0.143742	0.598529	0.259539	0.443306	0.306069
0.00450606	0.101744	0.25173	0.0758388	0.633547	0.1463	0.193395	0.62132	0.257219	0.43787	0.259235
0.0230432	0.0897703	0.254452	0.114875	0.634357	0.146301	0.122755	0.638256	0.256593	0.443881	0.184111
0.208246	0.0609418	0.265249	0.156919	0.657181	0.146302	0.073542	0.664021	0.259089	0.453095	0.0351007
0.310245	0.0626988	0.259318	0.146759	0.658392	0.00804645	0.13174	0.607851	0.262932	0.383136	0.165969
0.263208	0.0548424	0.0113139	0.136766	0	0.0040984	0.0891013	0.621426	0.267365	0.320845	0.325403
0.101808	0.0400379	0.00645992	0.00900712	0.00776585	0.0172231	0.142968	0.63137	0.271617	0.0828306	0.410898
0.00775128	0.0502619	0.0201554	0.00214791	0.052471	0.0258875	0.16273	0.542094	0.2749	0.0581687	0.425121
0.0833099	0.0257327	0.0304389	0.0157681	0.0627864	0.0525487	0.154592	0.536489	0.279192	0.0813168	0.42075
0.10881	0.0200207	0.0608928	0.0030744	0.00219642	0.0820229	0.163776	0.513187	0.283441	0.0972864	0.414386
0.124473	0.000563749	0.0936601	0.0186892	0.229632	0.109305	0.0269901	0.496328	0.28769	0.108457	0.490496
0.00221701	0.0488304	0.0799449	0.0186991	0.193104	0.124812	0.0377929	0.483965	0.291745	0.127062	0.482624
0.00697957	0.0788145	0.0680011	0.0790123	0.166739	0.141866	0.0464359	0.470831	0.293671	0.12845	0.463874
0.0104285	0.0667767	0.0576114	0.0804416	0.15053	0.15173	0.0799035	0.447442	0.298189	0.128865	0.442575
0.019785	0.0572706	0.0826044	0.0887546	0.0346894	0.179047	0.0831773	0.0664437	0.302444	0.128002	0.38764
0.204074	0.0494894	0.0913489	0.0988406	0.0164679	0.240811	0.103692	0.0671938	0.306696	0.126604	0.360135
0.313693	0.0460321	0.073745	0.214509	0.0261031	0.26871	0.12633	0.0619205	0.310949	0.120705	0.330108
0.202356	0.0459633	0.0806414	0.135909	0.0632124	0.28512	0.228545	0.0582804	0.312874	0.330703	0.283274
0.0478429	0.0443132	0.0593143	0.0717828	0.0875415	0.275919	0.118814	0.0411264	0.317352	0.269967	0.167425
0.0810976	0.0417628	0.0705549	0.0428056	0.116975	0.24995	0.114506	0.0343922	0.321607	0.205903	0.101538
0.152959	0.0440648	0.0911392	0.0262613	0.102811	0.206348	0.280529	0.0150093	0.325474	0.137435	0.049215
0.192652	0	0.0962245	0.049723	0.0906603	0.129603	0.437686	0.0141647	0.327014	0.0458789	0.224901
0.0138169	0.045598	0.0804065	0.0550978	0.20383	0.0547603	0.304041	0.0113829	0.330678	0.027551	0.415872
0.0603386	0.0287761	0.078564	0.0259233	0.187634	0.0556704	0.15554	0.0159346	0.334154	0.08117	0.411731
0.0809967	0.013771	0.0702046	0.0474134	0.175493	0.135854	0.167406	0.0353341	0.337245	0.198613	0.410946
0.0396772	0.0272885	0.0587016	0.03165	0.157258	0.226106	0.305939	0.0486297	0.341013	0.271612	0.404304
0.0264694	0.061744	0.0688145	0.118579	0.218906	0.280505	0.415852	0.104955	0.345059	0.29603	0.405974
0.0333131	0.0749215	0.0682743	0.135303	0.200725	0.323212	0.255664	0.154143	0.355144	0.303687	0.254141
0.0514769	0.0698798	0.0622695	0.146678	0.186558	0.345189	0.234843	0.386744	0.362536	0.313077	0.215688
0.000972737	0.0649477	0.077157	0.173048	0.162287	0.359927	0.110135	0.428853	0.365517	0.313795	0.150142
0.0100685	0.083997	0.0455126	0.160776	0.135976	0.366901	0.161061	0.458396	0.34724	0.311508	0.0720526
0.0052124	0.0778201	0.0323287	0.157802	0.0468224	0.364316	0.030837	0.491273	0.277422	0.307458	0.0230423
0.00992825	0.125903	0.00513062	0.145784	0.0226017	0.361296	0.0220264	0.522398	0.219504	0.301615	0.0353077
0.0146101	0.120336	1.24547e-05	0.140377	0	0.356416	0.0363436	0.537984	0.20411	0.348402	0.0567915
0.0588311	0.088227	0.00552155	0.135841	0.00723868	0.35181	0.0693833	0.572794	0.162717	0.260741	0.0781829
0.00590923	0.0868125	0.00366589	0.128967	0.0359686	0.340998	0.0121145	0.588432	0.012865	0.227986	0.0796286
0.0405632	0.0699878	0.0271549	0.121206	0.0633502	0.333623	0.0903084	0.616171	0.13152	0.126563	0.236313
0.117169	0.0524107	0.0697542	0.111938	0.0230785	0.324212	0.00881057	0.640489	0.206105	0.0339034	0.298287
0.151125	0.0597704	0.0780169	0.107512	0.019549	0.317246	0.0220264	0.651171	0.223073	0.309746	0.354182
0.171834	0.0366907	0.0857609	0.105734	0.282586	0.30716	0.0264317	0.645645	0.225439	0.383264	0.418911
0.151551	0.0348974	0.087248	0.0880364	0.271847	0.299673	0.00440529	0.633845	0.238213	0.402715	0.149612
0.166416	0.0133609	0.104172	0.0764665	0.252515	0.292394	0.00110132	0.625242	0.230977	0.42762	0.0599565
0.134667	0.079922	0.112756	0.0625595	0.134531	0.285851	0.0121145	0.620103	0.244838	0.43669	0.00390606
0.166551	0.118384	0.107661	0.0516537	0.113004	0.273378	0.030837	0.0996583	0.237984	0.437744	0.0349535
0.115887	0.111624	0.10485	0.0360468	0.15711	0.269387	0.0132159	0.100907	0.228438	0.438102	0.0747671
0.0147675	0.0987184	0.183098	0.0261721	0.387584	0.261651	0.00991189	0.0902507	0.231769	0.437367	0.144222
0.0222456	0.0857601	0.200504	0.0127754	0.374693	0.256771	0.0143172	0.0852139	0.224091	0.435668	0.154024
0.0427609	0.0791591	0.196037	0.00477607	0.368278	0.24799	0.0539648	0.0698948	0.211531	0.278715	0.167628
0.039064	0.0698878	0.186867	0.00818714	0.195988	0.2342	0.132159	0.0602385	0.220136	0.244042	0.259336
0.188803	0.0611173	0.196152	0.017223	0.181002	0.228241	0.0991189	0.0414287	0.211383	0.215568	0.303642
0.112539	0.0516249	0.195961	0.0167998	0.159536	0.223752	0.123348	0.0537977	0.197868	0.127648	0.393641
0.140004	0.0487497	0.196884	0.021861	0.243827	0.21448	0.171806	0.109746	0.205438	0.1496	0.38456
0.146686	0.0407754	0.00622798	0.0104917	0	0.211719	0.147577	0.125185	0.204584	0.185005	0.732804
0.117595	0.0397982	0.0406578	0.0126543	0.0392266	0.206536	0.187225	0.166088	0.276102	0.206764	0.727892
0.0108381	0.0391654	0.0183473	0.0303735	0.00547698	0.203155	0.180617	0.169393	0.25606	0.248597	0.495889
0.0202467	0.0395616	0.0210923	0.0846862	0.00244204	0.197109	0.190529	0.200548	0.254155	0.256965	0.390471
0.0525082	0.0395616	0.0921639	0.146052	0.0564506	0.192936	0.0068611	0.223323	0.252918	0.262394	0.300623
0.0399159	0	0.0944884	0.163735	0.0192989	0.186732	0.0160659	0.243166	0.252105	0.264973	0.279397
0.030855	0.00932131	0.07719	0.163835	0.250933	0.182559	0.0509996	0.260924	0.252177	0.264972	0.259004
0.062744	0.00254491	0.078101	0.267117	0.210073	0.177173	0.0738666	0.282958	0.254348	0.265355	0.242967
0.0252559	0.00431362	0.0603622	0.243113	0.151004	0.174625	0.0311669	0.302231	0.256298	0.259842	0.243888
0.00893198	0.0111996	0.0529871	0.230269	0.124898	0.170947	0.141389	0.351588	0.25889	0.255276	0.22813
0.0182341	0.0159751	0.0283998	0.198026	0.271723	0.168647	0.198483	0.370911	0.262895	0.249892	0.198424
0.0627051	0.0338901	0.0379762	0.127307	0.198196	0.166614	0.238315	0.496804	0.266929	0.27877	0.188688
0.0735712	0.0466665	0.0724036	0.0991576	0.159613	0.165879	0.269588	0.544392	0.270666	0.270771	0.178953
0.00968907	0.0591259	0.128652	0.146966	0.094816	0.165372	0.303798	0.580468	0.271114	0.147092	0.148969
0.0562547	0.0658509	0.144701	0.110175	0.132268	0.00904061	0.412562	0.536273	0.274052	0.125024	0.139234
0.0415097	0.14032	0.17185	0.115166	0.103208	0.00682604	0.429748	0.556693	0.278081	0.0402005	0.121019
0.0341394	0.163388	0.203665	0.090805	0.0635388	0.00120281	0.471413	0.584332	0.282122	0.277238	0.0864013
0.0213818	0.118447	0.178518	0.143525	0.035704	0.00985404	0.439791	0.602616	0.284973	0.426059	0.0402933
0.00859814	0.117321	0.155745	0.153774	0.0730118	0.0448273	0.410831	0.14345	0.285421	0.437034	0.00595372
0.0405995	0.0779877	0.175007	0.158024	0.0430199	0.0896308	0.38357	0.146065	0.287675	0.290594	0.0152727
0.0427391	0.0479752	0.185758	0.176092	0.0216564	0.118711	0.354086	0.130887	0.289914	0.286903	0.0395106
0.0647077	0.0579764	0.192022	0.15275	0.00378812	0.138563	0.335484	0.10476	0.290368	0.0819944	0.0552695
0.0548377	0.0331789	0.211681	0.151991	0.0269589	0.1584	0.316615	0.0893168	0.272975	0.0119251	0.0595377
0.0120821	0.043574	0.227875	0.124651	0.0501298	0.173235	0.298578	0.0664782	0.263026	0.176283	0.0556047
0.0147498	0.0181749	0.238024	0.122649	0.0332308	0.192816	0.282218	0.0614866	0.239571	0.338027	0.0525051
0.0260417	0.0777202	0.236834	0.116016	0.0175068	0.220754	0.277925	0.0559555	0.241521	0.47885	0.0515836
0.0315868	0.107388	0.237856	0.112904	0.011175	0.251094	0.268076	0.0698996	0.213694	0.451057	0.0427387
0.00685589	0.0921453	0.247363	0.112426	0.00145892	0.266596	0.260878	0.07266	0.196873	0.313598	0.0363497
0.0361666	0.0766082	0.240821	0.108958	0.0112991	0.256481	0.25319	0.0824412	0.190506	0.309907	0.0299607
0.00483804	0.0660909	0.253539	0.110317	0.0229544	0.224794	0.240118	0.0909349	0.151791	0.00823551	0.029317
0.0187566	0.0584157	0.265729	0.112079	0.0286778	0.178374	0.229134	0.101196	0.10587	0.0992264	0.0174605
0.0821791	0.0443655	0.288214	0.10021	0.0326141	0.097974	0.219892	0.111226	0.0626397	0.204354	0.0143609
0.0625228	0.0366539	0.000523934	0.0934691	0	0.0217757	0.205605	0.121994	0.00257287	0.366716	0.486465
0.0716826	0.026871	0.0519773	0.0839944	0.0472115	0.0836966	0.19955	0.144246	0.0672523	0.469386	0.106753
0.00980286	0.0238584	0.0241048	0.0768136	0.00722674	0.160789	0.187993	0.161543	0.089004	0.441592	0.00280568
0.00689536	0.012532	0.0363703	0.0673596	0.0132596	0.244111	0.179272	0.173798	0.108146	0.446488	0.109569
0.00343978	0.00994233	0.144671	0.0604927	0.0485262	0.293353	0.16796	0.192592	0.163178	0.429975	0.197312
0.0043046	0	0.16865	0.0507124	0.0241042	0.332692	0.159044	0.210653	0.196212	0.037425	0.237666
0.00376893	0.0377872	0.177931	0.0589479	0.282799	0.350418	0.144275	0.247458	0.228915	0.068911	0.228395
0.0028575	0.0303007	0.168913	0.000159202	0.228451	0.360674	0.132705	0.266972	0.24497	0.202795	0.201529
0.0352628	0.0141562	0.188721	0.0341625	0.200532	0.365189	0.118798	0.394963	0.279338	0.31925	0.165495
0.0192976	0.00448931	0.156814	0.0265467	0.160389	0.367218	0.107892	0.430334	0.334165	0.425103	7.24658e-06
0.0883777	0.0133089	0.116056	0.0152987	0.311598	0.3604	0.0922853	0.449527	0.324703	0.446865	0.489322
0.0794126	0.034782	0.0954633	0.00227335	0.283679	0.353496	0.0824107	0.48582	0.335161	0.468324	0.483186
0.18233	0.0513945	0.0710901	0.0180607	0.256265	0.347555	0.069014	0.507353	0.327157	0.396987	0.442672
0.197321	0.0694263	0.053653	0.0108425	0.229538	0.334696	0.0610147	0.532039	0.266637	0.156106	0.260801
0.203192	0.0776005	0.0379315	0.0364886	0.269205	0.326104	0.0068611	0.564434	0.25614	0.0276496	0.21186
0.265653	0.152309	0.00576819	0.042468	0.222889	0.314846	0.0147979	0.589159	0.254982	0.257901	0.0409715
0.267592	0.181246	0.0207629	0.0772139	0.201234	0.30657	0.0202669	0.628833	0.256528	0.537237	0.227193
0.302337	0.145524	0.00239755	0.10976	0.17818	0.295632	0.0536299	0.0333893	0.259218	0.564	0.304274
0.314463	0.155468	0.00868636	0.271701	0.186338	0.287409	0.0653915	0.0354323	0.262677	0.596971	0.321693
0.324364	0.101089	0.0144678	0.203085	0.169347	0.277438	0.0412103	0.06319	0.266151	0.601917	0.294087
0.320848	0.0643592	0.00956252	0.131747	0.159643	0.270466	0.149332	0.131576	0.268105	0.459654	0.152244
0.314217	0.0700212	0.00805551	0.107287	0.145742	0.256709	0.204556	0.144927	0.270406	0.44314	0.408885
0.303823	0.0466504	0.0274721	0.0584167	0.12432	0.252176	0.243671	0.178294	0.273477	0.0508959	0.310773
0.306992	0.0592532	0.0350747	0.0471981	0.110477	0.243333	0.272709	0.183917	0.276943	0.0554412	0.285393
0.319288	0.0350367	0.0512367	0.167577	0.190187	0.237287	0.30586	0.185451	0.280418	0.18902	0.260013
0.264341	0.107256	0.0553802	0.135773	0.167961	0.229773	0.413615	0.199879	0.279684	0.250329	0.17139
0.00948401	0.144827	0.0620356	0.161912	0.155013	0.215201	0.427968	0.209675	0.28323	0.496029	0.0655707
0.00419161	0.135986	0.0663851	0.14418	0.149632	0.208017	0.46466	0.258017	0.287098	0.573642	0.02994
0.000775273	0.124617	0.0588685	0.245264	0.13752	0.21018	0.430322	0.269962	0.290969	0.557128	0.0802371
0.015726	0.11686	0.0807954	0.263594	0.116549	0.199888	0.392598	0.268075	0.294841	0.0468515	0.182542
0.00699401	0.11816	0.104285	0.304166	0.101357	0.19706	0.361291	0.26563	0.294107	0.143271	0.213421
0.0374336	0.113124	0.132994	0.334002	0.0953294	0.192345	0.323697	0.277291	0.296803	0.288671	0.220167
0.109537	0.112682	0.143536	0.318507	0.0810884	0.189134	0.298309	0.278198	0.2999	0.371795	0.22132
0.188576	0.112209	0.00665979	0.321648	0	0.182812	0.265153	0.285138	0.303002	0.387345	0.231534
0.22756	0.116466	0.0318477	0.295665	0.0170147	0.178234	0.242506	0.288492	0.297695	0.392282	0.205596
0.22779	0	0.00736681	0.310875	0.0156148	0.172008	0.211142	0.293986	0.297954	0.157576	0.424918
0.283222	0.0475507	0.0365719	0.307573	0.0199199	0.168435	0.20515	0.300992	0.293406	0.108417	0.405077
0.29273	0.0352896	0.122188	0.302195	0.0707322	0.163541	0.187335	0.349308	0.294598	0.138285	0.34608
0.32518	0.018027	0.114798	0.293901	0.183567	0.161253	0.173482	0.358606	0.284037	0.168153	0.250461
0.334252	0.0041947	0.0900027	0.271466	0.168865	0.159574	0.153009	0.401828	0.261699	0.225127	0.210779
0.333573	0.0221545	0.0945075	0.26774	0.131504	0.158726	0.142153	0.444389	0.256192	0.366523	0.133948
0.329326	0.0463706	0.10956	0.266768	0.0959973	0.157655	0.129818	0.462469	0.237027	0.487269	0.0206673
0.323513	0.0503689	0.0850759	0.249161	0.0587205	0.156929	0.123623	0.510174	0.204731	0.581652	0.0644623
0.326733	0.0551802	0.048508	0.238404	0.204113	0.156966	0.108952	0.523298	0.174874	0.615026	0.211049
0.332919	0.0671391	0.0235383	0.224493	0.177331	0.00784856	0.10666	0.577524	0.139366	0.60435	0.237109
0.345274	0.0718415	0.00389689	0.217234	0.148906	0.0174407	0.102385	0.613754	0.105307	0.58095	0.231186
0.310015	0.146394	0.0209391	0.202113	0.125502	0.0275849	0.0994642	0.653227	0.0794224	0.563446	0.215342
0.019794	0.165555	0.0203001	0.193149	0.186041	0.0513463	0.0939377	0.645513	0.0450243	0.556447	0.231267
0.00264426	0.130188	0.034518	0.179418	0.172081	0.0786433	0.0885616	0.643302	0.200489	0.534337	0.189463
0.00892233	0.138547	0.0436859	0.170162	0.156489	0.101011	0.0796209	0.36066	0.250959	0.158952	0.458323
0.0311676	0.0864864	0.0130526	0.000742566	0.145969	0.111731	0.0728803	0.252827	0.357187	0.0414641	0.292892
0.00581271	0.0594581	0.0057382	0.0114868	0.183277	0.125556	0.0634055	0.19569	0.408799	0.043298	0.237548
0.00928129	0.0713409	0.0184953	0.00154484	0.161156	0.142261	0.0562247	0.120581	0.405234	0.0588928	0.175176
0.0138152	0.0455028	0.0157118	0.00980808	0.154192	0.148882	0.0467707	0.102983	0.415735	0.0557165	0.037173
0.0565965	0.0576402	0.0167914	0.0144588	0.142856	0.193658	0.0399038	0.0817898	0.402621	0.0687241	0.0802158
0.213979	0.0335347	0.0393668	0.00771481	0.124408	0.209698	0.0301235	0.138448	0.416162	0.190239	0.136683
0.219124	0.098354	0.0462874	0.0364235	0.109807	0.219718	0.038359	0.166082	0.408091	0.302579	0.22399
0.261126	0.133555	0.0382162	0.0463278	0.192749	0.21057	0.0068611	0.187276	0.33596	0.41	0.287285
0.324941	0.120794	0.0431715	0.0543638	0.175238	0.178793	0.00759377	0.213045	0.287371	0.497572	0.302918
0.324057	0.107438	0.0413592	0.0617973	0.170769	0.133853	0.00959925	0.147467	0.24349	0.493399	0.235793
0.334399	0.0969141	0.0519066	0.0680418	0.163335	0.0530509	0.0364417	0.146722	0.20735	0.493814	0.186547
0.387891	0.0889931	0.0253286	0.211533	0.159665	0.0240572	0.0382813	0.153044	0.146988	0.166627	0.519481
0.389047	0.0758169	0.027675	0.174474	0.156489	0.13622	0.0780519	0.162772	0.0971069	0.044275	0.461917
0.391348	0.0693595	0.037877	0.0722719	0.15183	0.21794	0.192053	0.157704	0.0651918	0.0429638	0.290871
0.389817	0.059604	0.0481077	0.0943947	0.151735	0.311601	0.251775	0.14112	0.0434365	0.0585587	0.182479
0.39727	0.0578997	0.0498105	0.118352	0.148825	0.367953	0.29289	0.150436	0.0312927	0.0588911	0.128357
0.417002	0.0490795	0.00215246	0.122555	0	0.415386	0.324987	0.147505	0.0156333	0.0786511	0.0691452
0.423153	0.0479658	0.0268485	0.253067	0.0199348	0.439651	0.362302	0.146407	0.00310234	0.0931598	0.0727833
0.426479	0.0477305	0.0195655	0.241975	0.0027999	0.457542	0.475749	0.146352	0.0305226	0.174891	0.16995
0.0148814	0.0480667	0.148299	0.260096	0.0341527	0.465098	0.497551	0.14526	0.0563418	0.313253	0.149444
0.000725593	0	0.149082	0.245148	0.01556	0.464437	0.548555	0.152775	0.0757911	0.446696	0.130959
0.0035461	0.0465719	0.12716	0.341989	0.213503	0.462449	0.525988	0.15492	0.0896926	0.499071	0.110304
0.00317409	0.0267521	0.141451	0.351242	0.186932	0.459015	0.51035	0.176839	0.0987079	0.517835	0.0805156
0.0178567	0.0225672	0.146269	0.341404	0.149951	0.455698	0.494223	0.183314	0.107336	0.516744	0.0519996
0.00906768	0.00243797	0.0859796	0.37845	0.0858236	0.446137	0.479483	0.19737	0.128221	0.12127	0.824498
0.0642061	0.00103988	0.0628601	0.355436	0.250099	0.439907	0.461873	0.200255	0.139268	0.0186849	0.501338
0.0611206	0.0121688	0.0432259	0.362215	0.223698	0.431535	0.450162	0.211448	0.147074	0.00158866	0.436801
0.232613	0.00123261	0.0161365	0.344217	0.191563	0.425324	0.438082	0.217932	0.160701	0.00483213	0.0603049
0.252683	0.00284519	0.0190567	0.357493	0.148279	0.415874	0.427533	0.236334	0.170265	0.00324015	0.0121338
0.326619	0.01853	0.0468026	0.362802	0.183457	0.409138	0.424289	0.238877	0.179506	0.0146634	0.0143071
0.306163	0.0151796	0.0892078	0.356082	0.140114	0.399902	0.418065	0.257649	0.188796	0.154527	0.0233687
0.363531	0.0630205	0.127501	0.349021	0.0953144	0.393604	0.407573	0.263793	0.203585	0.311237	0.0277153
0.37192	0.0758033	0.144212	0.328455	0.0337824	0.382244	0.395134	0.396899	0.220954	0.418658	0.066551
0.37446	0.0200416	0.122509	0.328307	0.0710902	0.377987	0.387752	0.409575	0.233115	0.475621	0.0946147
0.366313	0.0108152	0.142644	0.328574	0.0405153	0.370806	0.376775	0.446406	0.243792	0.49747	0.139507
0.365892	0.0510993	0.164229	0.316151	0.0039939	0.366008	0.368801	0.466528	0.334606	0.502472	0.169329
0.378719	0.0860306	0.179051	0.309829	0.0286215	0.356675	0.355749	0.485765	0.281795	0.110899	0.213342
0.396013	0.0774982	0.203891	0.302412	0.0570976	0.342129	0.35119	0.498155	0.251146	0.0495987	0.477397
0.375151	0.105738	0.223013	0.296891	0.0828919	0.335953	0.339099	0.510225	0.214886	0.0370895	0.458823
0.00768893	0.0949871	0.254869	0.286806	0.00436052	0.330882	0.331362	0.128194	0.189278	0.026082	0.360671
0.00814138	0.11753	0.243478	0.283385	0.0107304	0.322035	0.320751	0.147954	0.170434	0.0261714	0.207848
0.000960253	0.049646	0.249331	0.276296	0.0245151	0.319154	0.312641	0.149015	0.149432	0.0116627	0.0911216
0.0292657	0.0123536	0.261264	0.271224	0.037121	0.314583	0.298947	0.144576	0.143251	0.160311	0.016211
0.0184885	0.022779	0.261264	0.262913	0.0527309	0.310994	0.28819	0.138481	0.131896	0.327696	0.12481
0.0174247	0.028711	0.279156	0.249422	0.068645	0.304929	0.274279	0.131395	0.0852857	0.451965	0.235729
0.0269598	0.0290976	0.312211	0.24303	0.0961568	0.300802	0.26702	0.122108	0.0691771	0.534949	0.305272
0.0452095	0.0294162	0.343537	0.237929	0.100511	0.295506	0.251899	0.112944	0.0617028	0.556715	0.284048
0.0470217	0.0226265	0.353707	0.227446	0.113726	0.292223	0.242935	0.103041	0.0493695	0.113982	0.253217
0.0972373	0.0190877	0.00430212	0.22404	0	0.286682	0.229203	0.0916307	0.041607	0.00217081	0.245501
0.153365	0	0.0760945	0.216692	0.0970541	0.28276	0.219947	0.0801017	0.0400319	0.13467	0.171812
0.151036	0.00860429	0.0623206	0.211911	0.116356	0.278693	0.0285937	0.068782	0.0170481	0.189992	0.537196
0.216806	0.00445753	0.0585341	0.20324	0.0660532	0.276289	0.0120634	0.0606674	0.0220686	0.312728	0.344919
0.214178	1.18954e-05	0.0317313	0.196545	0.275226	0.27244	0.0268837	0.0499809	0.0335648	0.337521	0.244021
0.208721	0.0163729	0.09703	0.187199	0.323967	0.270334	0.0126019	0.0381243	0.0321026	0.348519	0.159253
0.259607	0.0223193	0.0764674	0.180135	0.0625814	0.265091	0.000165626	0.0261815	0.32546	0.364396	0.0931212
0.289696	0.0284746	0.115375	0.169917	0.385131	0.0905485	0.00670619	0.0153558	0.268466	0.375394	0.0470265
0.331929	0.0107891	0.172287	0.162918	0.0220176	0.0528281	0.0189096	0.00686483	0.260222	0.39149	0.101515
0.3566	0.000320729	0.154387	0.152594	0	0.0314156	0.0512283	0.00349873	0.232672	0.410527	0.134499
0.36988	0.0171444	0.188631	0.145133	0.149112	0.0348237	0.0776892	0.0139094	0.194346	0.437165	0.288994
0.382449	0.020604	0.217383	0.135212	0.00227575	0.0667536	0.106282	0.0225951	0.160066	0.443651	0.27415
0.40675	0.0227669	0.220786	0.128424	0.058776	0.0773721	0.136248	0.0134895	0.107451	0.486713	0.282428
0.419408	0.0315629	0.242264	0.116826	0.222489	0.0889209	0.280155	0.0118802	0.071233	0.522778	0.192907
0.0164654	0.0522526	0.211724	0.00175135	0.288643	0.0849784	0.351718	0.00318474	0.0168055	0.562351	0.111798
0.0247204	0.0808953	0.222372	0.013886	0.0391955	0.0828977	0.394271	0.00720076	0.00465991	0.625327	0.659788
0.0372399	0.0323304	0.226759	0.0065507	0.223402	0.076131	0.44134	0.0121471	0.0557997	0.639487	0.0898347
0.0410037	0.0160231	0.273619	0.00456686	0.240628	0.0567277	0.459671	0.0204509	0.124685	0.620359	0.0196941
0.0077544	0.0256991	0.285447	0.00566031	0.00855865	0.00128887	0.475546	0.0096769	0.158627	0.134961	6.20303e-06
0.131655	0.00886058	0.00156389	0.0119961	0	0.0751309	0.458317	0.0311333	0.218783	0.0751454	0.0184093
0.176143	0.0453646	0.286932	0.0493834	0.045178	0.139968	0.445377	0.0597067	0.250896	0.00133221	0.0419144
0.214515	0.0309712	0.132159	0.0571609	0.0217925	0.205725	0.226837	0.0768064	0.275314	0.0595217	0.104795
0.279737	0.117062	0.198028	0.0625272	0.000591882	0.245814	0.0572916	0.119421	0.310342	0.101049	0.101954
0.314424	0.138311	0.171662	0.0411518	0.00031682	0.260365	0.151366	0.163089	0.333535	0.144824	0.0827202
0.350507	0.127737	0.133221	0.0368325	0.00951788	0.269206	0.18781	0.167456	0.330961	0.17411	0.0562261
0.348482	0.122624	0.135572	0.141857	0.0346848	0.263151	0.208649	0.169289	0.356311	0.186424	0.00806566
0.41713	0.118784	0.0296878	0.10039	0.0437817	0.253332	0.299084	0.198558	0.373033	0.212843	0.0526003
0.438166	0.107897	0.0532899	0.00610314	0.0373154	0.24133	0.323214	0.20615	0.393837	0.227312	0.375026
0.471437	0.102047	0.0630988	0.00734776	0.237018	0.231197	0.32902	0.222114	0.412366	0.244413	0.345334
0.497418	0.103956	0.125521	0.0411251	0.36871	0.210066	0.334865	0.221639	0.430896	0.272987	0.33202
0.51998	0.0901338	0.15104	0.0373926	0.420476	0.199608	0.325765	0.223676	0.435704	0.288225	0.329479
0.526479	0.0865154	0.147768	0.160121	0.512759	0.183579	0.317906	0.262751	0.446787	0.310368	0.309277
0.552679	0.0864611	0.149522	0.139403	0.47162	0.177173	0.311682	0.230249	0.448477	0.329077	0.295547
0.567301	0	0.162888	0.153098	0.47974	0.159886	0.302422	0.225772	0.453552	0.373454	0.20873
0.0161302	0.0102005	0.170772	0.13695	0.479893	0.151409	0.296193	0.203201	0.461669	0.416827	0.0478981
0.00808075	0.00732146	0.251139	0.290827	0	0.143335	0.288242	0.130355	0.468683	0.416572	0.157637
0.00939166	0.000692322	0.289713	0.302746	0.0423769	0.139634	0.282154	0.140585	0.469765	0.40868	0.193647
0.00891965	0.0135775	0.320509	0.279087	0.0165446	0.132031	0.274159	0.140942	0.46906	0.122299	0.208161
0.0100777	0.0147898	0.316151	0.309857	0.0308757	0.106888	0.267838	0.13401	0.335139	0.103627	0.187817
0.000460509	0.00414231	0.000567867	0.281643	0.0018676	0.0873199	0.26042	0.124759	0.255131	0.0514119	0.34715
0.00514611	0.00897769	0.0264579	0.28952	0.0740866	0.06615	0.254899	0.114631	0.248151	0.0236782	0.33797
0.00713236	0.0193152	0.0367145	0.251656	0.211627	0.0356345	0.244814	0.104383	0.230717	0.0165338	0.341985
0.00885629	0.022012	0.0273811	0.272293	0.158547	0.0600355	0.241393	0.0955546	0.1961	0.0744127	0.336605
0.011313	0.0301675	0.0174506	0.278552	0.0409454	0.0987062	0.234305	0.0862802	0.174551	0.110751	0.326372
0.00775641	0.0291311	0.000593768	0.270159	0.108199	0.111662	0.229232	0.0761409	0.148997	0.126244	0.295985
0.00109891	0.0441167	0.0498024	0.262962	0.151556	0.122316	0.220922	0.065512	0.0992899	0.160701	0.105916
0.00927064	0.058166	0.0869944	0.222802	0.333488	0.117275	0.207431	0.0547851	0.076012	0.17424	0.219454
0.00649003	0.0886403	0.164645	0.219509	0.503287	0.11303	0.201038	0.048179	0.0405103	0.195835	0.342926
0.0217775	0.0168847	0.196771	0.217447	0.471472	0.108168	0.195938	0.0372094	0.00624574	0.210926	0.360645
0.0230252	0.000823958	0.218003	0.201109	0.476933	0.0768061	0.185454	0.0258358	0.0295237	0.214544	0.339056
0.0203129	0.0252958	0.26515	0.192764	0.477079	0.0163272	0.182048	0.0143805	0.0522958	0.238678	0.306091
0.030288	0.00394759	0.302432	0.18351	0.442649	0.068189	0.1747	0.00284983	0.0743816	0.251906	0.299264
0.0304886	0.0241382	0.310189	0.176619	0	0.130036	0.169919	0.00414801	0.10428	0.26126	0.286169
0.0303067	0.005465	0.00583748	0.164309	0.0129239	0.185481	0.161249	0.0146442	0.145954	0.26581	0.104233
0.0241169	0.091254	0.0659078	0.16094	0.0189828	0.218562	0.154553	0.0256085	0.162968	0.247687	0.203504
0.0297834	0.121276	0.0211212	0.152634	0.0327112	0.228162	0.145208	0.0366397	0.181381	0.156697	0.27953
0.034465	0.106653	0.00694762	0.148388	0.120584	0.231553	0.138143	0.0393226	0.207955	0.153445	0.216891
0.0407778	0.0908565	0.0355084	0.139644	0.141908	0.222123	0.127926	0.0476278	0.220305	0.137331	0.21191
0.106435	0.0821819	0.155544	0.126096	0.0750367	0.213377	0.120926	0.0511787	0.225368	0.106108	0.345485
0.160784	0.0745643	0.123877	0.12039	0.119752	0.201588	0.110603	0.0605197	0.234627	0.0870527	0.327069
0.170646	0.0710748	0.151377	0.125038	0.0944687	0.192868	0.103142	0.0581555	0.251408	0.0394049	0.310824
0.211457	0.0673343	0.113734	0.116784	0.132447	0.173032	0.0932199	0.044057	0.26061	0.0123537	0.297873
0.232872	0.0548528	0.0503545	0.1135	0.121729	0.162725	0.0864325	0.0551472	0.269068	0.0468289	0.287092
0.256601	0.0523206	0.0479693	0.108864	0.0873997	0.152722	0.0748347	0.0527136	0.286653	0.0623949	0.173906
0.260943	0.0503425	0.00139371	0.106129	0.0616476	0.148723	0.0101173	0.037256	0.29496	0.0733022	0.0418323
0.244063	0.0511477	0.046664	0.100939	0.0396388	0.139674	0.00502254	0.032801	0.2957	0.0800988	0.187282
0.232241	0.0435308	0.0769077	0.0978408	0.0296524	0.13598	0.0106484	0.0142829	0.30317	0.0846481	0.163786
0.225332	0	0.0717442	0.0944915	0	0.13374	0.0237155	0.00572525	0.319501	0.0847032	0.152413
0.249657	0.00508642	0.0721528	0.0935476	0.00628184	0.133174	0.0508712	0.00318669	0.330051	0.0847582	0.362393
0.267419	0.00434945	0.0989009	0.0915654	0.00142254	0.0929851	0.0753172	0.110716	0.331437	0.0752582	0.342595
0.320682	0.0033011	0.106316	0.0909423	0.0182421	0.0718351	0.0964947	0.240965	0.341037	0.0804288	0.346941
0.316899	0.00178424	0.170312	0.0907352	0.174451	0.0487498	0.107225	0.266493	0.363484	0.0766106	0.361181
0.30474	0.00692554	0.205761	0.0906966	0.147217	0.0209443	0.126088	0.356289	0.282464	0.0744184	0.356929
0.224618	0.0039656	0.223848	0.0906966	0.266418	0.0631002	0.134037	0.391655	0.268107	0.0450594	0.30238
0.204878	0.0254715	0.273796	0.0906966	0.244645	0.101005	0.158875	0.356261	0.216236	0.283588	0.0714174
0.162871	0.0467572	0.315915	0.0906966	0.239273	0.116303	0.21727	0.35123	0.173779	0.226841	0.285888
0.145288	0.109135	0.296214	0.0014001	0.332064	0.127614	0.261371	0.315362	0.13284	0.197793	0.282325
0.11519	0.127761	0.00377003	0.0167705	0.367499	0.122418	0.296727	0.314132	0.0634068	0.170499	0.242195
0.0470588	0.218681	0.0522069	0.00575485	0.26363	0.12107	0.267964	0.291636	0.030687	0.153322	0.360865
0.0281227	0.261697	0.029911	0.00526033	0.279927	0.116133	0.225383	0.0491402	0.000178076	0.143609	0.339231
0.0261038	0.313915	0.00753081	0.00656941	0.315366	0.0883119	0.213564	0.0186468	0.0328135	0.128635	0.322138
0.0779739	0.348345	0.0170108	0.00108397	0.331662	0.0272406	0.135177	0.0297155	0.0853864	0.117304	0.319292
0.0782634	0.393473	0.024238	0.0283197	0.323585	0.0581106	0.0891631	0.15207	0.107526	0.0924825	0.313385
0.0786792	0.429776	0.162686	0.0325648	0.364476	0.124215	0.0219796	0.295611	0.13131	0.0990473	0.192233
0.0803147	0.458009	0.152606	0.0393507	0.393243	0.189347	0.0371852	0.362231	0.150073	0.0814205	0.0270712
0.0879106	0.478872	0.177641	0.0487402	0.43413	0.228061	0.125814	0.48542	0.159099	0.0715729	0.186425
0.088907	0.491784	0.141284	0.0438638	0.461364	0.240469	0.159261	0.511183	0.168418	0.0559694	0.342192
0.018244	0.513931	0.0740786	0.172934	0.491334	0.249713	0.172485	0.564808	0.179368	0.0368586	0.345663
0.00186993	0.449309	0.0575851	0.14786	0.513104	0.243509	0.255957	0.574612	0.185247	0.0208506	0.364839
0.00132025	0.421773	0.0239429	0.04713	0.523936	0.234433	0.273648	0.574858	0.182672	0.062786	0.341735
0.0180653	0.38901	0.0296556	0.0671065	0.0825835	0.223124	0.276322	0.567888	0.200152	0.231453	0.302122
0.0181087	0.321848	0.0531873	0.0954226	0.085231	0.213873	0.270324	0.568387	0.202474	0.312706	0.283289
0.00950633	0.247777	0.0869505	0.0918515	0.0906027	0.192522	0.260006	0.562433	0.209169	0.387349	0.232198
0.0145029	0.230723	0.0937381	0.212102	0.0877816	0.179104	0.24845	0.563434	0.222976	0.466264	0.0809153
0.00392049	0.15712	0.12595	0.194837	0.0876888	0.164484	0.240552	0.548048	0.232935	0.496931	0.221986
0.00455057	0.115826	0.137502	0.204345	0.087596	0.157463	0.225765	0.0455018	0.238162	0.507948	0.287622
0.00261972	0	0.191585	0.184179	0.0929717	0.140145	0.216568	0.000904743	0.251032	0.499764	0.252361
0.00547881	0.00656233	0.231847	0.274799	0.0874144	0.131141	0.205472	0.0523488	0.250859	0.502732	0.175374
0.00626599	0.00485149	0.239018	0.281888	0.0900619	0.122002	0.197056	0.100518	0.253653	0.482992	0.35867
0.0178314	0.00106487	0.285594	0.266011	0	0.1179	0.185146	0.158126	0.252681	0.474674	0.346094
0.0177086	0.00217335	0.294794	0.297082	0.0527679	0.110126	0.176801	0.233765	0.251216	0.451023	0.307093
0.0432613	0.00753695	0.309139	0.267365	0.133641	0.109207	0.167547	0.238877	0.251233	0.279209	0.277374
0.0444594	0.0246257	0.000420892	0.269601	0.24832	0.108659	0.160656	0.248706	0.246688	0.266129	0.252222
[truncated: 6,013 more rows]

## Sheet: Figure 3
	LA/GA	T=0.25	Time	Drug_LogP	Drug_NHA	Drug_TPSA	Drug_Mw	T=0.5	SE	DLC	Initial D/M ratio	Drug_Pka	Drug_Tm	CL Ratio	Polymer_MW	SA-V	T=1.0
LA/GA	1	0.17	0.17	0.17	0.07	0.08	0.11	0.19	0.25	0.09	0.37	0.07	0.07	0.54	0.2	0.32	0.17
T=0.25	0.17	1	0.17	0.17	0.22	0.19	0.26	0.96	0.17	0.05	0.01	0.07	0.14	0.07	0.11	0.03	0.92
Time	0.17	0.17	1	0.17	0.34	0.33	0.37	0.18	0.28	0.23	0.44	0.01	0.04	0.33	0.1	0.11	0.23
Drug_LogP	0.17	0.17	0.17	1	0.12	0.1	0.39	0.18	0.5	0.09	0.24	0.15	0.13	0.4	0.19	0.07	0.19
Drug_NHA	0.07	0.22	0.34	0.12	1	0.99	0.95	0.25	0.43	0.25	0.39	0.1	0.2	0.46	0.03	0.05	0.3
Drug_TPSA	0.08	0.19	0.33	0.1	0.99	1	0.94	0.22	0.36	0.24	0.38	0.18	0.19	0.44	0.04	0.06	0.27
Drug_Mw	0.11	0.26	0.37	0.39	0.95	0.94	1	0.3	0.52	0.29	0.46	0.02	0.17	0.56	0.09	0.06	0.35
T=0.5	0.19	0.96	0.18	0.18	0.25	0.22	0.3	1	0.18	0.06	0.04	0.11	0.15	0.08	0.12	0	0.97
SE	0.25	0.17	0.28	0.5	0.43	0.36	0.52	0.18	1	0.48	0.59	0.25	0.35	0.73	0.36	0.3	0.2
DLC	0.09	0.05	0.23	0.09	0.25	0.24	0.29	0.06	0.48	1	0.74	0.02	0.43	0.46	0.26	0.31	0.12
Initial D/M ratio	0.37	0.01	0.44	0.24	0.39	0.38	0.46	0.04	0.59	0.74	1	0.02	0.34	0.77	0.21	0.29	0.09
Drug_Pka	0.07	0.07	0.01	0.15	0.1	0.18	0.02	0.11	0.25	0.02	0.02	1	0.03	0.08	0.25	0.13	0.09
Drug_Tm	0.07	0.14	0.04	0.13	0.2	0.19	0.17	0.15	0.35	0.43	0.34	0.03	1	0.34	0.06	0.09	0.16
CL Ratio	0.54	0.07	0.33	0.4	0.46	0.44	0.56	0.08	0.73	0.46	0.77	0.08	0.34	1	0.3	0.28	0.12
Polymer_MW	0.2	0.11	0.1	0.19	0.03	0.04	0.09	0.12	0.36	0.26	0.21	0.25	0.06	0.3	1	0.46	0.17
SA-V	0.32	0.03	0.11	0.07	0.05	0.06	0.06	0	0.3	0.31	0.29	0.13	0.09	0.28	0.46	1	0.05
T=1.0	0.17	0.92	0.23	0.19	0.3	0.27	0.35	0.97	0.2	0.12	0.09	0.09	0.16	0.12	0.17	0.05	1

## Sheet: Figure 4
	Release profile #1						Release profile #2						SHAP SUMMARY PLOT
	Time	Experimental_Release	Predicted_Release	Experimental Index	DP_Groups		Time	Experimental_Release	Predicted_Release	Experimental Index	DP_Groups		LA/GA	Polymer_MW	CL Ratio	Drug_Tm	Drug_Pka	Initial D/M ratio	DLC	SA-V	SE	Drug_Mw	Drug_TPSA	Drug_LogP	Time	T=0.25	T=1.0
	0	0	0.003	12	DEX-PLGA		0	0	0.009	107	TMZ-PLGA		0.00191774	-0.0222173	0.00146686	-0.00187322	-0.000165685	-0.000487041	0.00463006	0.00360702	0.00213956	0.0232801	0.0113035	0.00485254	-0.585273	0.00582698	0.0945047
	0.197963	0.0731618	0.062	12	DEX-PLGA		0.0972688	0.00429986	0.039	107	TMZ-PLGA		0.00191774	-0.0226741	0.00146686	-0.00187322	-0.000206901	-0.000487041	0.00566464	0.00360702	0.00213956	0.0236438	0.0113592	0.00485254	-0.493027	0.0151771	0.119987
	0.397596	0.130063	0.085	12	DEX-PLGA		1.08624	0.2154	0.115	107	TMZ-PLGA		0.00191774	-0.0230913	0.00146686	-0.00241728	0.000475642	-0.0012413	0.00537301	0.00394468	0.00208728	0.0247334	0.0128929	0.00485254	-0.305777	0.0175374	0.182144
	1.1126	0.170681	0.229	12	DEX-PLGA		7.0046	0.322521	0.355	107	TMZ-PLGA		0.00191774	-0.0232882	0.00127734	-0.00280151	0.00157939	-0.00162601	0.0073374	0.00569967	0.00210404	0.0248868	0.018674	0.00551631	-0.200913	0.016402	0.210829
	2.24219	0.17605	0.299	12	DEX-PLGA		14.0004	0.554526	0.643	107	TMZ-PLGA		0.0019677	-0.0231242	0.00130079	-0.0068713	0.0016503	-0.00132416	0.0106246	0.00646176	0.00208272	0.0262922	0.0220061	0.00515155	-0.132324	0.0168684	0.233811
	4.49885	0.211179	0.368	12	DEX-PLGA		21.0906	0.760658	0.778	107	TMZ-PLGA		0.00192346	-0.0257029	0.00103466	-0.0058348	0.00149322	-0.00193368	0.0106227	0.00660655	0.00186462	0.029232	0.0221685	0.00564099	-0.105246	0.018317	0.240466
	7.06708	0.213773	0.469	12	DEX-PLGA		28.0819	0.94525	0.873	107	TMZ-PLGA		0.00192346	-0.0292098	0.000263612	-0.00740482	0.00142574	-0.00141907	0.011153	0.00776527	0.0015653	0.0375486	0.0267036	0.0061965	-0.0529116	0.0212871	0.243912
	9.22295	0.229936	0.471	12	DEX-PLGA		35.1537	0.961729	0.945	107	TMZ-PLGA		0.00192346	-0.0291528	0.000246688	-0.00796903	0.00126818	-0.00152654	0.0109597	0.00771014	0.00153014	0.0383354	0.0281559	0.00688577	-0.0374452	0.0217607	0.245556
	13.1204	0.2948	0.518	12	DEX-PLGA								0.00192346	-0.0300599	0.000152522	-0.00871203	0.000667388	-0.00137413	0.0109099	0.00771777	0.00187402	0.0434079	0.0312525	0.00688577	-0.00575566	0.0218357	0.249653
	20.0964	0.394756	0.624	12	DEX-PLGA								0.00192346	-0.031127	2.26413e-05	-0.00869902	0.000664783	0.000551347	0.0108698	0.00800886	0.00182061	0.0466686	0.0307177	0.00667173	0.000879649	0.0199007	0.250176
	23.9839	0.557182	0.679	12	DEX-PLGA								0.00192346	-0.0308642	-1.04146e-05	-0.00865241	0.000662405	0.000313764	0.0104713	0.00806969	0.002066	0.0474569	0.0309182	0.00735296	0.0102043	0.0188376	0.250362
	28.1906	0.611193	0.704	12	DEX-PLGA								0.00192346	-0.0334954	-9.13669e-05	-0.00858208	0.000559818	6.06717e-05	0.0103027	0.00859448	0.00225744	0.0542117	0.0325837	0.00735296	0.0355782	0.0195759	0.246964
	31.7718	0.754663	0.736	12	DEX-PLGA								0.00192346	-0.0334971	-9.13669e-05	-0.00821593	0.00040507	-0.000360889	0.010286	0.00874852	0.00226011	0.0548377	0.0328263	0.00743768	0.040696	0.019539	0.247146
	34.7435	0.830409	0.74	12	DEX-PLGA								0.00192346	-0.0333925	-0.000147721	-0.00743228	0.00042411	-0.000942799	0.011192	0.00938354	0.0023089	0.0579348	0.0324717	0.0076083	0.0690227	0.0206745	0.248544
	40.0845	0.843718	0.79	12	DEX-PLGA								0.00192346	-0.0333615	-0.000147721	-0.00743228	0.00042411	-0.000942799	0.011192	0.00938354	0.0023089	0.0579877	0.0324717	0.0073564	0.0696444	0.0206745	0.249915
	53.0293	0.848553	0.795	12	DEX-PLGA								0.00192346	-0.0336058	-0.000131851	-0.0072338	0.000392683	-0.000926645	0.0110592	0.0089864	0.0023089	0.058814	0.0337957	0.0079831	0.0738147	0.0179257	0.248096
													0.00179367	-0.034841	-0.000191238	-0.00514109	0.000392683	-0.00126492	0.0112662	0.00953261	0.00349654	0.0642113	0.0329317	0.00802742	0.0984261	0.020762	0.236792
	Release profile #3						Release profile #4						0.00179367	-0.0365804	-0.00017524	-0.00451788	0.000373444	-0.00123445	0.0119636	0.00992832	0.00396254	0.0637716	0.0329545	0.00802742	0.115751	0.0204526	0.228277
	Time	Experimental_Release	Predicted_Release	Experimental Index	DP_Groups		Time	Experimental_Release	Predicted_Release	Experimental Index	DP_Groups		0.00179367	-0.0371503	8.3512e-05	-0.00449583	0.000373444	-0.00123445	0.0119636	0.00980775	0.00401012	0.0616529	0.0329545	0.00802742	0.118106	0.0204361	0.228419
	0	0	0.005	83	5-FU-PLGA		0	0	0.006	148	PTX-PVL-co-PAVL		0.00194762	-0.0224768	0.0013514	-0.00208286	-0.000167134	-0.000493906	8.87694e-05	0.00587823	0.00231673	0.0233514	0.0106534	0.00483758	-0.565625	0.0240672	0.111158
	0.196002	0.0540194	0.096	83	5-FU-PLGA		0.0416667	0.0216337	0.055	148	PTX-PVL-co-PAVL		0.00194762	-0.0229337	0.0013514	-0.00208286	-0.00020835	-0.000493906	0.00112334	0.00587823	0.00231673	0.023715	0.010709	0.00483758	-0.456202	0.0334173	0.155437
	0.332602	0.137061	0.151	83	5-FU-PLGA		0.125	0.0456939	0.055	148	PTX-PVL-co-PAVL		0.00194762	-0.0241193	0.00116189	-0.00335228	0.00157794	-0.00185895	0.00208683	0.00713638	0.00217141	0.0248482	0.0166689	0.00550135	-0.155912	0.0286782	0.257794
	1.10928	0.295044	0.343	83	5-FU-PLGA		0.291667	0.0754775	0.081	148	PTX-PVL-co-PAVL		0.00199758	-0.0243803	0.00118534	-0.00797058	0.00164886	-0.0015571	0.00324458	0.00789847	0.00215009	0.0262536	0.0200009	0.00513659	-0.105359	0.018857	0.273365
	2.0736	0.440653	0.44	83	5-FU-PLGA		1	0.168365	0.181	148	PTX-PVL-co-PAVL		0.00195334	-0.0267475	0.000919199	-0.00693407	0.00148743	-0.00216662	0.00324266	0.00813229	0.00193199	0.029405	0.0201633	0.00565655	-0.0945863	0.0170493	0.266843
	3.1541	0.50747	0.549	83	5-FU-PLGA		2	0.220024	0.258	148	PTX-PVL-co-PAVL		0.00195334	-0.0302544	0.000148155	-0.0085041	0.00141995	-0.00165202	0.00377296	0.00929101	0.00163267	0.0377216	0.0246984	0.00621205	-0.0583145	0.0180947	0.256151
	4.10637	0.557639	0.581	83	5-FU-PLGA		3	0.250669	0.343	148	PTX-PVL-co-PAVL		0.00195334	-0.0303686	0.000131231	-0.00916827	0.00126238	-0.00175948	0.00357975	0.00935838	0.00159751	0.0385084	0.0261178	0.00690133	-0.0461147	0.016214	0.254668
	4.99191	0.578736	0.627	83	5-FU-PLGA		4	0.279036	0.393	148	PTX-PVL-co-PAVL		0.00195334	-0.0312757	3.70655e-05	-0.00991126	0.000661593	-0.00160707	0.00352987	0.009366	0.00194139	0.0435809	0.0292143	0.00690133	-0.0204339	0.016289	0.252756
	6.06927	0.620656	0.674	83	5-FU-PLGA		5	0.292707	0.434	148	PTX-PVL-co-PAVL		0.00195334	-0.0323428	-9.28154e-05	-0.00989826	0.000658989	0.000318405	0.00348984	0.0096571	0.00188798	0.0468416	0.0286795	0.00668729	-0.0137986	0.014354	0.253278
	7.07885	0.625204	0.671	83	5-FU-PLGA		6	0.31212	0.484	148	PTX-PVL-co-PAVL		0.00195334	-0.0321789	-0.000140541	-0.00984965	0.000658686	8.08222e-05	0.00295402	0.0097936	0.00213337	0.0475608	0.02888	0.00734208	-0.00538812	0.01343	0.252232
	8.09053	0.646351	0.689	83	5-FU-PLGA		7	0.329893	0.486	148	PTX-PVL-co-PAVL		0.00195334	-0.0348061	-0.000221494	-0.00977932	0.000556099	-0.00017227	0.00278549	0.0103473	0.0023248	0.0542847	0.0305455	0.00734208	0.0200147	0.0141684	0.248803
	9.04333	0.700669	0.692	83	5-FU-PLGA		11	0.412247	0.592	148	PTX-PVL-co-PAVL		0.00195334	-0.0348078	-0.000221494	-0.00941317	0.000401351	-0.000593831	0.00276878	0.0105014	0.00232748	0.0549107	0.0307881	0.0074268	0.0251325	0.0141315	0.248985
	10.1175	0.717691	0.748	83	5-FU-PLGA		14	0.45078	0.617	148	PTX-PVL-co-PAVL		0.00195334	-0.0346345	-0.000291762	-0.00862951	0.000420391	-0.00117574	0.0035402	0.0111364	0.00244979	0.0580078	0.0304321	0.00759742	0.0533246	0.0153404	0.250452
	11.0683	0.755411	0.748	83	5-FU-PLGA		18	0.507236	0.671	148	PTX-PVL-co-PAVL		0.00195334	-0.0346035	-0.000291762	-0.00862951	0.000420391	-0.00117574	0.0035402	0.0111364	0.00244979	0.0580607	0.0304321	0.00734552	0.0539464	0.0153404	0.251822
	12.0784	0.764109	0.759	83	5-FU-PLGA		21	0.541899	0.652	148	PTX-PVL-co-PAVL		0.00195334	-0.0346406	-0.000216265	-0.00843104	0.000392079	-0.00093351	0.00339828	0.0124214	0.00244979	0.0588901	0.0317561	0.00786459	0.0620256	0.0150074	0.251842
	13.09	0.785256	0.757	83	5-FU-PLGA		25	0.58935	0.699	148	PTX-PVL-co-PAVL		0.00186304	-0.0358749	-0.000193084	-0.00633832	0.000392079	-0.00127656	0.00334152	0.0130546	0.00363743	0.0615997	0.0308788	0.00790891	0.0879518	0.0193558	0.240644
	14.1653	0.810577	0.753	83	5-FU-PLGA		28	0.614852	0.693	148	PTX-PVL-co-PAVL		0.00186304	-0.0376859	-0.000531742	-0.00571512	0.00037284	-0.00124609	0.00294836	0.0134949	0.00410343	0.0634335	0.0309016	0.00790891	0.10423	0.0192773	0.232143
	15.1759	0.823425	0.736	83	5-FU-PLGA		32	0.66296	0.743	148	PTX-PVL-co-PAVL		0.00186304	-0.0382094	-0.00027299	-0.00569306	0.00037284	-0.00124609	0.00294836	0.013711	0.00415101	0.0609549	0.0309016	0.00790891	0.106922	0.0192608	0.231925
	16.062	0.848671	0.725	83	5-FU-PLGA		35	0.684085	0.743	148	PTX-PVL-co-PAVL		0.00186304	-0.039337	-0.000334312	-0.00502127	4.49978e-05	-0.000783316	0.00215942	0.0138182	0.00431309	0.0599431	0.029795	0.0111228	0.121782	0.0174493	0.244901
	17.265	0.886491	0.729	83	5-FU-PLGA		39	0.716714	0.763	148	PTX-PVL-co-PAVL		0.00186304	-0.0392068	0.00202356	-0.00493464	4.49978e-05	-0.000427113	0.00167013	0.0139515	0.00426243	0.0607744	0.029795	0.0111228	0.125239	0.0150187	0.245673
	18.0874	0.907563	0.732	83	5-FU-PLGA		42	0.738404	0.774	148	PTX-PVL-co-PAVL		0.00193593	-0.0238019	0.000579282	-0.00205092	-5.45122e-05	-0.000678385	0.00138232	0.00473142	0.00239204	0.0260676	0.0101834	0.00499752	-0.539062	-0.00422778	0.0725159
	19.1664	0.961931	0.732	83	5-FU-PLGA		46	0.760437	0.796	148	PTX-PVL-co-PAVL		0.00193593	-0.0242781	0.000579282	-0.00251843	-6.32296e-05	-0.000678385	0.00137467	0.00475237	0.00239204	0.0264313	0.010239	0.00499752	-0.461716	-0.00730333	0.0811029
	20.0545	1.00378	0.737	83	5-FU-PLGA		49	0.774767	0.824	148	PTX-PVL-co-PAVL		0.00193593	-0.025284	0.000579282	-0.00265405	0.000619314	-0.00175295	0.00134518	0.00532167	0.00222996	0.0274111	0.0110247	0.00499752	-0.337531	-0.00738055	0.0992546
							53	0.800452	0.824	148	PTX-PVL-co-PAVL		0.00194165	-0.0367982	-0.00106547	-0.00990417	0.00121441	-0.00286338	0.0026404	0.00727979	0.00230213	0.05002	0.0269795	0.00751704	-0.0342942	-0.0127444	0.176999
							56	0.815945	0.835	148	PTX-PVL-co-PAVL		0.00194165	-0.0378652	-0.00119535	-0.00989117	0.00121181	-0.000937909	0.00260038	0.00754913	0.00227573	0.0532963	0.0264447	0.007303	-0.0224744	-0.0121803	0.18028
							60	0.832365	0.843	148	PTX-PVL-co-PAVL		0.00194165	-0.0375197	-0.00126134	-0.00983749	0.00128742	-0.00115492	0.00293933	0.00773427	0.00252112	0.0542696	0.0266452	0.0079578	-0.00954685	-0.0121418	0.181944
							63	0.840266	0.843	148	PTX-PVL-co-PAVL		0.00194165	-0.0401469	-0.00134229	-0.00976715	0.00118483	-0.00140801	0.00277079	0.00786218	0.00271256	0.0607665	0.0283107	0.0079578	0.0253168	-0.0114035	0.18948
							67	0.858365	0.85	148	PTX-PVL-co-PAVL		0.00194165	-0.0399761	-0.00141256	-0.00881957	0.00104912	-0.00235195	0.00343671	0.00835836	0.00283393	0.0643041	0.0281973	0.00821313	0.0616047	-0.0110107	0.196183
							70	0.867758	0.85	148	PTX-PVL-co-PAVL		0.00173891	-0.0437106	-0.00197324	-0.00569736	0.00096459	-0.00235799	0.00375925	0.010403	0.00448757	0.0780818	0.0289441	0.00852462	0.122124	-0.00774326	0.187776
							74	0.877251	0.85	148	PTX-PVL-co-PAVL		0.00173891	-0.0437382	-0.00171449	-0.0056753	0.00096459	-0.00241589	0.00375925	0.0106192	0.0045123	0.0768908	0.0289441	0.00852462	0.125738	-0.00784395	0.18732
							77	0.881536	0.85	148	PTX-PVL-co-PAVL		0.00173891	-0.0433267	-0.00197351	-0.0048533	0.000636748	-0.000584169	0.00396733	0.0105467	0.00449499	0.0794647	0.0294087	0.0117733	0.15149	-0.0061592	0.205176
							82	0.88951	0.85	148	PTX-PVL-co-PAVL		0.00173891	-0.0428631	-0.00197351	-0.00462825	0.000636748	0.000101029	0.00391043	0.0110989	0.00449499	0.0804724	0.0294087	0.0117733	0.156027	-0.00494337	0.207034
							84	0.890487	0.85	148	PTX-PVL-co-PAVL		0.00173891	-0.0427247	-0.00197351	-0.00462825	0.000545209	0.000161868	0.00408501	0.0110989	0.00449499	0.0804724	0.0294087	0.0117733	0.156469	-0.00494337	0.206309
							88	0.89112	0.85	148	PTX-PVL-co-PAVL		0.00168895	-0.0461844	-0.00161348	-0.0044078	0.000394494	0.00019617	0.00459823	0.0120812	0.00541601	0.0803967	0.0265183	0.0110256	0.16562	-0.00531749	0.201876
							91	0.890724	0.85	148	PTX-PVL-co-PAVL		0.00193593	-0.0236239	0.000598859	-0.00217447	-0.000139748	-0.000670649	0.00169608	0.00403538	0.00239204	0.0256574	0.0103338	0.00499752	-0.554142	-0.00343221	0.0854448
							95	0.890724	0.85	148	PTX-PVL-co-PAVL		0.00193593	-0.0240959	0.000598859	-0.00217447	-0.000231362	-0.000670649	0.00161552	0.00403538	0.00239204	0.0260211	0.0103894	0.00499752	-0.488935	-0.00650369	0.0982373
													0.00193593	-0.0240959	0.000598859	-0.00264198	-0.000231362	-0.000670649	0.00161552	0.00405633	0.00239204	0.0260211	0.0103894	0.00499752	-0.464154	-0.00650369	0.106674
													0.00193593	-0.0250408	0.000598859	-0.00327859	0.000451182	-0.00198523	0.0012033	0.0035485	0.00222996	0.0263873	0.0113372	0.00499752	-0.307654	-0.00778759	0.146054
													0.00193593	-0.026987	0.000360422	-0.00372816	0.00155493	-0.00236993	0.00209971	0.00419446	0.00224672	0.0266799	0.0147787	0.0056265	-0.217569	-0.00995512	0.169971
													0.00198589	-0.0286225	0.000383875	-0.00834646	0.00162584	-0.00206808	0.00319102	0.00495655	0.0022254	0.0282497	0.0181962	0.00542606	-0.151973	-0.00964176	0.190435
													0.00194165	-0.0320119	-0.000121875	-0.00734873	0.0015167	-0.00277929	0.00318909	0.00516477	0.00222786	0.0344838	0.0183586	0.00595714	-0.127299	-0.00960526	0.195704
													0.00194165	-0.0341256	-0.000278994	-0.007114	0.00152552	-0.00297849	0.00411566	0.00490136	0.00220209	0.0369708	0.0183683	0.00680974	-0.108211	-0.0101145	0.200857
													0.00194165	-0.0350051	-0.000904664	-0.00956831	0.00128814	-0.00305027	0.00369615	0.00442738	0.00195824	0.0431186	0.0244157	0.00751704	-0.0534928	-0.0105405	0.214307
													0.00194165	-0.0359123	-0.00099883	-0.0103113	0.000687355	-0.00289785	0.00364627	0.00437158	0.00230213	0.0481911	0.0274918	0.00751704	-0.0207844	-0.0104655	0.219633
													0.00194165	-0.0369794	-0.00112871	-0.0102983	0.000684751	-0.00097238	0.00360625	0.00464093	0.00227573	0.0514674	0.026957	0.007303	-0.0116718	-0.00990143	0.220207
													0.00194165	-0.0366338	-0.0011947	-0.0102446	0.000760361	-0.00118939	0.0039452	0.00482606	0.00252112	0.0524407	0.0271575	0.0079578	4.74531e-05	-0.00986292	0.220663
													0.00194165	-0.039261	-0.00127565	-0.0101743	0.000657774	-0.00144249	0.00377666	0.00495397	0.00271256	0.0589376	0.028823	0.0079578	0.0288811	-0.00912455	0.222169
													0.00194165	-0.0392789	-0.00127565	-0.00980814	0.000503025	-0.00182509	0.00378424	0.00491305	0.00271523	0.059487	0.0290656	0.00804252	0.0338444	-0.00916145	0.222729
													0.00194165	-0.0391371	-0.0013503	-0.00922671	0.000522066	-0.00238642	0.00451512	0.00540325	0.00283393	0.0624752	0.0287096	0.00821313	0.0609805	-0.00873175	0.224564
													0.00194165	-0.0391062	-0.0013503	-0.00922671	0.000522066	-0.00238642	0.00451512	0.00540325	0.00283393	0.062528	0.0287096	0.00796123	0.0616022	-0.00873175	0.225934
													0.00181227	-0.0388548	-0.00145688	-0.00880113	0.000456773	-0.00217172	0.00510282	0.00669719	0.00301068	0.0649892	0.030034	0.00850646	0.0768163	-0.0067821	0.223987
													0.00173891	-0.0405089	-0.00144868	-0.00669802	0.000456773	-0.00231173	0.00533281	0.00728741	0.00402157	0.0711989	0.0290524	0.00852462	0.0980256	-0.00503659	0.216186
													0.00173891	-0.042879	-0.00191098	-0.00607481	0.000437534	-0.00224232	0.0048835	0.00772772	0.00448757	0.0762529	0.0290753	0.00852462	0.11393	-0.00448379	0.207962
													0.00173891	-0.0429065	-0.00165223	-0.00605276	0.000437534	-0.00230022	0.0048835	0.00794383	0.0045123	0.0750619	0.0290753	0.00852462	0.117543	-0.00458447	0.207506
													0.00173891	-0.0423336	-0.00171355	-0.00538096	0.000109692	-0.00167394	0.00432503	0.00897041	0.00467438	0.0746635	0.029192	0.0117733	0.137936	-0.00328659	0.222516
													0.00173891	-0.042315	-0.00191125	-0.00529433	0.000109692	0.000116981	0.00442259	0.00952263	0.00449499	0.079257	0.029192	0.0117733	0.144511	-0.0031851	0.223289
													0.00173891	-0.0421765	-0.00191125	-0.00529433	1.81528e-05	0.00017782	0.00459717	0.00952263	0.00449499	0.079257	0.029192	0.0117733	0.144954	-0.0031851	0.222564
													0.00168895	-0.0455771	-0.00155122	-0.00507388	-0.000142547	0.000227553	0.00527986	0.0104994	0.00540295	0.079583	0.0268027	0.0110256	0.153173	-0.00367292	0.218058
													0.00193593	-0.0243596	0.000466621	-0.00194624	-7.35018e-05	-0.000761624	-0.00146039	0.00255898	0.00243241	0.026136	0.0103291	0.00497863	-0.532153	-0.00705571	0.0715294
													0.00193593	-0.0248358	0.000466621	-0.00194624	-8.22192e-05	-0.000761624	-0.00146804	0.00255898	0.00243241	0.0264997	0.0103847	0.00497863	-0.473512	-0.0101313	0.0777555
													0.00193593	-0.0248358	0.000466621	-0.00194624	-8.22192e-05	-0.000761624	-0.00146804	0.00255898	0.00243241	0.0264997	0.0103847	0.00497863	-0.471199	-0.0101313	0.0784484
													0.00193593	-0.0248358	0.000466621	-0.00241376	-8.22192e-05	-0.000761624	-0.00146804	0.00257993	0.00243241	0.0264997	0.0103847	0.00497863	-0.441456	-0.0101313	0.0812191
													0.00193593	-0.0257806	0.000466621	-0.00305036	0.000600324	-0.00161372	-0.00147425	0.0020721	0.00227033	0.026866	0.0111863	0.00497863	-0.315646	-0.0115564	0.102314
													0.00193593	-0.0285785	-0.000367615	-0.00373311	0.00169199	-0.00230014	-0.00196545	0.00138415	0.00228709	0.027292	0.0132878	0.00555155	-0.225545	-0.0136139	0.12038
													0.00198589	-0.0301162	-0.000344163	-0.00708495	0.00208025	-0.00225194	-0.00228267	0.000486254	0.00226577	0.0287976	0.0186024	0.00535111	-0.180137	-0.0133621	0.13041
													0.00194165	-0.0319724	-0.000601755	-0.00623588	0.00213353	-0.0029546	-0.00256021	0.000617223	0.00226577	0.0319805	0.0187065	0.00537554	-0.172318	-0.0143552	0.129841
													0.00194165	-0.0376005	-0.00166284	-0.0077781	0.00190303	-0.00252039	-0.00315996	0.000157566	0.00201092	0.043215	0.023533	0.00673037	-0.0885161	-0.0152965	0.160772
													0.00194165	-0.0383666	-0.00167976	-0.00844227	0.00174195	-0.00263461	-0.00327177	0.000224929	0.00199861	0.044212	0.0253182	0.00742594	-0.0692249	-0.0159056	0.167742
													0.00194165	-0.0392753	-0.00177393	-0.00918527	0.00114116	-0.00248812	-0.0032556	0.000169128	0.00234249	0.0493542	0.0283943	0.00742594	-0.0360538	-0.0159595	0.173286
													0.00194165	-0.0403424	-0.00190381	-0.00917227	0.00113856	-0.000562645	-0.00329562	0.000438473	0.0023161	0.0526305	0.0278595	0.0072119	-0.024234	-0.0153955	0.176566
													0.00194165	-0.0400243	-0.00201699	-0.00911858	0.00121417	-0.000779658	-0.00318973	0.000623608	0.00256149	0.0542443	0.02806	0.0078667	-0.0115395	-0.0153667	0.17814
													0.00194165	-0.0426371	-0.00209794	-0.00902031	0.00111158	-0.00103398	-0.00376339	0.000427052	0.00275292	0.0605551	0.0298015	0.0078667	0.0231148	-0.0144937	0.185565
													0.00194165	-0.042655	-0.00209794	-0.00865416	0.000956834	-0.00141658	-0.00375581	0.000386133	0.0027556	0.0611045	0.0300441	0.00795141	0.0280781	-0.0145306	0.186126
													0.00194165	-0.0425132	-0.00217258	-0.007964	0.000975874	-0.00197791	-0.00483067	0.000876334	0.0028743	0.0640927	0.0296881	0.00812203	0.0576694	-0.0141009	0.19142
													0.00194165	-0.0424822	-0.00217258	-0.007964	0.000975874	-0.00197791	-0.00483067	0.000876334	0.0028743	0.0641455	0.0296881	0.00787013	0.0582912	-0.0141009	0.19279
													0.00181227	-0.0422308	-0.00227917	-0.00753843	0.000910582	-0.00191336	-0.00424297	0.00217027	0.00305105	0.0666067	0.0310125	0.00841536	0.0748402	-0.0121662	0.192178
													0.00173891	-0.0438849	-0.00167517	-0.00607892	0.000910582	-0.00228685	-0.00428913	0.00276049	0.00406194	0.0726829	0.0301772	0.00848958	0.097586	-0.010547	0.185618
													0.00173891	-0.0462341	-0.00214665	-0.005424	0.000891343	-0.00221744	-0.00442271	0.00386505	0.00452794	0.0777277	0.0308576	0.00848958	0.12018	-0.0099198	0.183615
													0.00173891	-0.0462617	-0.0018879	-0.00540194	0.000891343	-0.00225067	-0.00442271	0.00408116	0.00455267	0.0763327	0.0308576	0.00848958	0.123985	-0.00982886	0.182955
													0.00173891	-0.0458502	-0.00214692	-0.00457994	0.0005635	-0.000255437	-0.00421464	0.00510774	0.00453535	0.0795202	0.0313222	0.0117383	0.150837	-0.00799596	0.200981
													0.00173891	-0.0453866	-0.00214692	-0.00435488	0.0005635	-0.00011932	-0.00427154	0.00418439	0.00453535	0.0797315	0.0313222	0.0117383	0.153898	-0.00690893	0.202839
													0.00173891	-0.0452482	-0.00214692	-0.00435488	0.000471961	-5.84817e-05	-0.00409695	0.00418439	0.00453535	0.0797315	0.0313222	0.0117383	0.15434	-0.00690893	0.202114
													0.00168895	-0.0487079	-0.00178689	-0.00413444	0.000338214	4.26128e-05	-0.0034327	0.0051667	0.00545637	0.0796558	0.0277307	0.0109905	0.163641	-0.00728305	0.197996
													0.00197062	-0.0236935	0.000836341	-0.00205927	-0.000135601	-0.000399097	0.00159535	0.00461305	0.00230193	0.02294	0.010521	0.00481204	-0.572981	0.00643734	0.0931195
													0.00197062	-0.0241895	0.000836341	-0.00205927	-0.000135601	-0.000399097	0.00159535	0.00461305	0.00230193	0.0233037	0.0105767	0.00481204	-0.519287	0.0148246	0.104254
													0.00197062	-0.0241656	0.000836341	-0.00252679	-0.000227215	-0.000399097	0.00151479	0.00463401	0.00230193	0.0233037	0.0105767	0.00481204	-0.440835	0.0157723	0.131852
													0.00197062	-0.0251715	0.000836341	-0.00266241	0.000455328	-0.00145308	0.00107929	0.0052033	0.00213985	0.0242835	0.0115086	0.00481204	-0.337859	0.0152248	0.159242
													0.00197062	-0.0254579	0.000646824	-0.0033287	0.00155908	-0.00176414	0.00252104	0.0058712	0.00215661	0.0244368	0.0158939	0.00547581	-0.203202	0.0145528	0.196496
													0.00202058	-0.0270934	0.000670277	-0.00794699	0.00162999	-0.00146229	0.00361828	0.00663329	0.00213529	0.0258423	0.0193114	0.00511106	-0.138427	0.0150192	0.216002
													0.00197633	-0.0298579	0.000404138	-0.00691049	0.00152085	-0.00206176	0.00361635	0.00688994	0.00191518	0.0285964	0.0194738	0.00560049	-0.111237	0.0165109	0.222707
													0.00197633	-0.0333647	-0.000366906	-0.00848051	0.00145336	-0.00154716	0.00414666	0.00687613	0.00161586	0.0362198	0.0241127	0.006156	-0.0569624	0.019481	0.230426
													0.00197633	-0.0334789	-0.00038383	-0.00914468	0.00129229	-0.00165462	0.00403485	0.00694349	0.0015807	0.0370066	0.02554	0.00685157	-0.042127	0.0196054	0.231137
													0.00197633	-0.0343861	-0.000477996	-0.00988768	0.000691502	-0.00150221	0.00398497	0.00688769	0.00192458	0.0420792	0.0286161	0.00685157	-0.0105008	0.0196805	0.235381
													0.00197633	-0.0354532	-0.000607877	-0.00987468	0.000688898	0.000423264	0.00394495	0.00715704	0.00187116	0.0453285	0.0280813	0.00663753	-0.00388728	0.0177454	0.235958
													0.00197633	-0.0360369	-0.00065647	-0.00981317	0.00077262	0.000206252	0.00416367	0.00731016	0.00211656	0.0460477	0.0282818	0.00729233	0.00737846	0.0170967	0.236652
													0.00197633	-0.0386641	-0.000737422	-0.00974284	0.000670032	-4.68406e-05	0.00399514	0.00743807	0.00230799	0.0525446	0.0299473	0.00729233	0.0323555	0.0178351	0.234302
													0.00197633	-0.0386658	-0.000737422	-0.00937669	0.000515284	-0.000429444	0.00397843	0.00741334	0.00231067	0.053094	0.0301899	0.00737705	0.0372945	0.0177982	0.234878
													0.00197633	-0.0384793	-0.00080769	-0.00858806	0.000534324	-0.000990774	0.00466106	0.00781205	0.00242937	0.0560822	0.0298339	0.00754766	0.0651615	0.0190071	0.23707
													0.00197633	-0.0384483	-0.00080769	-0.00858806	0.000534324	-0.000990774	0.00466106	0.00781205	0.00242937	0.0561351	0.0298339	0.00729576	0.0657833	0.0190071	0.23844
													0.00197633	-0.038843	-0.000770549	-0.00838958	0.000469032	-0.000748544	0.00488005	0.00910599	0.00242937	0.0569275	0.0311579	0.00781483	0.07427	0.0187206	0.238106
													0.00188603	-0.0404352	-0.000762474	-0.00629687	0.000469032	-0.0010916	0.00504135	0.00978105	0.00361701	0.0596372	0.0301768	0.00785915	0.100456	0.0229173	0.227017
													0.00188603	-0.0422462	-0.00110113	-0.00567366	0.000449793	-0.00106113	0.00464819	0.0102214	0.00408301	0.0614709	0.0301996	0.00785915	0.116735	0.0228388	0.218516
													0.00188603	-0.0427697	-0.000842379	-0.00565161	0.000449793	-0.00106113	0.00464819	0.0104375	0.00413059	0.0589924	0.0301996	0.00785915	0.119427	0.0228223	0.218298
													0.00188603	-0.0433708	-0.0011014	-0.00497981	0.000121951	0.000507371	0.00446773	0.010365	0.00411328	0.0615663	0.0296502	0.0110731	0.138042	0.0201406	0.232644
													0.00188603	-0.0431908	-0.0011014	-0.00489318	0.000121951	0.000675938	0.00418728	0.0104983	0.00411328	0.0618265	0.0296502	0.0110731	0.139802	0.0185802	0.233417
													-0.00168644	0.00240799	0.000474195	0.00547723	-0.000676948	-0.00114102	0.000728813	0.000976939	-0.00303154	0.0222604	0.0123435	0.00285009	-0.604136	0.0162331	0.141339
													-0.00168644	0.0025404	0.000474195	0.00547723	-0.000768563	-0.00114102	0.000648252	0.000976939	-0.00303154	0.0226241	0.0129014	0.00285009	-0.484075	0.0255681	0.196121
													-0.00168644	0.0025404	0.000474195	0.00577303	-0.000768563	-0.00114102	0.000648252	0.00108358	-0.00303154	0.0226241	0.0129014	0.00285009	-0.446108	0.0255681	0.217422
													-0.00168644	0.0025404	0.000474195	0.00577303	-0.000768563	-0.00117281	0.00109418	0.00108358	-0.00303154	0.0226241	0.0135809	0.00285009	-0.366038	0.0255248	0.25993
													-0.00168644	0.00203039	0.000843195	0.00670517	-0.000339893	-0.00192451	0.0012511	0.00132138	-0.00300463	0.0241206	0.0175293	0.00282584	-0.177174	0.0210223	0.348513
													-0.00163648	0.00130042	0.000945368	0.00865769	-0.000168223	-0.00222641	0.00142782	0.00160125	-0.00312586	0.0241206	0.0252134	0.00307931	-0.0940969	0.0205484	0.372816
													-0.00137621	0.00101572	0.000897791	0.0103157	-0.00037608	-0.00281531	0.00104884	0.00260083	-0.00311762	0.0276606	0.0304654	0.00272622	-0.0578769	0.0109413	0.378651
													-0.00137621	0.00116314	0.00219566	0.0144871	-0.000768809	-0.00292798	0.00117203	0.00334431	-0.00620172	0.0329251	0.0362976	0.003539	-0.000218129	0.00858729	0.353162
													-0.00137621	0.00156893	0.00232652	0.0150814	-0.00138342	-0.00273431	0.00125791	0.00338841	-0.00637705	0.0354136	0.0397004	0.003539	0.0237349	0.0086623	0.347795
													-0.00164563	0.00771686	-0.00245812	0.00549008	-0.000780627	-0.0011827	0.000410815	0.000714359	-0.00312393	0.0230436	0.0121423	0.00357231	-0.619612	0.00284108	0.134028
													-0.00164563	0.00784927	-0.00245812	0.00549008	-0.000872241	-0.0011827	0.000330254	0.000714359	-0.00312393	0.0234073	0.0127002	0.00357231	-0.501679	0.012176	0.186682
													-0.00164563	0.00784927	-0.00245812	0.00578588	-0.000872241	-0.00117977	0.000330254	0.000820999	-0.00312393	0.0234073	0.0127002	0.00357231	-0.413501	0.0121328	0.232633
													-0.00164563	0.00784927	-0.00245812	0.00578588	-0.000872241	-0.0012145	0.000776184	0.000820999	-0.00312393	0.0234073	0.0133797	0.00357231	-0.383642	0.0121328	0.250491
													-0.00164563	0.00825696	-0.00264763	0.00671802	-0.000443571	-0.00196619	0.000779621	0.0010588	-0.00309702	0.0246766	0.0173281	0.0035408	-0.194418	0.00898721	0.339126
													-0.00159567	0.00974884	-0.00265684	0.00865676	-0.000271901	-0.00229687	0.000960325	0.000978162	-0.00321826	0.0246766	0.0250845	0.00423699	-0.109231	0.00863217	0.361923
													-0.00133541	0.0118571	-0.0027381	0.0114038	-0.0004921	-0.00287438	0.000440785	0.00197816	-0.00321001	0.0281055	0.0304407	0.00388895	-0.0554128	0.00928296	0.369898
													-0.00133541	0.0140166	-0.00400474	0.0137822	-0.000811697	-0.00304383	0.000496673	0.0031183	-0.00635759	0.0352089	0.036103	0.00506056	-0.0101024	0.01076	0.35305
													-0.00133541	0.0144964	-0.00403826	0.0144244	-0.00108482	-0.0032559	0.000624696	0.00261595	-0.00633761	0.0361093	0.0376245	0.00574155	0.00359044	0.00859404	0.350518
													-0.00133541	0.0146503	-0.00423526	0.0150187	-0.00177699	-0.00306348	0.000710574	0.00266005	-0.00651294	0.0394278	0.0409187	0.00574155	0.0269721	0.00866905	0.345659
													0.00261572	0.0153761	0.00147674	0.00311876	0.00669844	0.00318559	0.0050311	0.00939919	0.00383521	0.0325401	0.0112729	0.00636849	-0.549542	-0.00723906	0.00906742
													0.00261572	0.0154846	0.00147674	0.00311876	0.00669844	0.00318559	0.0050311	0.00939919	0.00383521	0.0329038	0.0113286	0.00636849	-0.520358	-0.00983929	0.00622115
													0.00261572	0.0155058	0.00147674	0.00311876	0.0068324	0.00318559	0.00502741	0.00939919	0.00383521	0.0329038	0.0113286	0.00636849	-0.502989	-0.0103133	0.00231333
													0.00261572	0.0155058	0.00147674	0.00315917	0.0068324	0.00318559	0.00502741	0.00941286	0.00383521	0.0329038	0.0113286	0.00636849	-0.492589	-0.0103133	-0.00395158
													0.00261572	0.0158183	0.00147674	0.00318281	0.00702762	0.00276228	0.00545748	0.00997111	0.00367313	0.0338836	0.0114834	0.00636849	-0.410807	-0.0118866	-0.0113759
													0.00261572	0.0160612	0.00147674	0.00324273	0.00702762	0.00266133	0.0054632	0.00998784	0.00367313	0.0338836	0.011846	0.00636849	-0.384473	-0.0119565	-0.0160875
													0.00261572	0.0195843	0.000642503	0.00312491	0.00732016	0.00289414	0.00566242	0.0114396	0.00368989	0.0348285	0.0172912	0.00934926	-0.312943	-0.0118902	-0.0169262
													0.00281951	0.0208281	0.000653911	0.0049933	0.0102876	0.00302808	0.00574891	0.0123617	0.00366857	0.0363775	0.0204525	0.00914882	-0.255186	-0.0106385	-0.0133099
													0.00279719	0.0213599	0.000396319	0.00576647	0.0102901	0.0029301	0.00633664	0.012321	0.00366857	0.0417757	0.0209648	0.00917666	-0.242482	-0.0110739	-0.011681
													0.00279719	0.0285772	-0.000720831	0.00695334	0.0194219	0.0041637	0.00763952	0.0145456	0.00374097	0.0639033	0.0295261	0.017936	-0.124849	-0.0113013	0.00949942
													0.00279719	0.0296176	-0.00106683	0.00700028	0.0222472	0.00436959	0.00793605	0.0149257	0.00405845	0.0741804	0.0349098	0.0174556	-0.0608145	-0.0107385	0.0291318
													0.00279719	0.0322565	-0.000916564	0.00895391	0.0247651	0.00546789	0.0123011	0.015581	0.00608405	0.0769291	0.0349098	0.0194548	-0.0395283	-0.00810643	0.0319099
													0.00279719	0.0394497	-0.00116415	0.00941369	0.0277643	0.00623709	0.0135124	0.0165939	0.0083715	0.0869963	0.0385668	0.0194548	0.0161334	-0.00740218	0.0416978
													0.00279719	0.046888	-0.00121598	0.0120626	0.0280246	0.00996634	0.0143541	0.0213576	0.00966658	0.0920041	0.0385572	0.0198762	0.0749404	-0.00857456	0.0389299
													0.00259446	0.0494098	-0.00101066	0.0133532	0.0281833	0.0108154	0.0165429	0.0264173	0.0110109	0.108527	0.0331979	0.0200422	0.151031	-0.00878681	0.0377603
													0.00259446	0.0495353	-0.000694485	0.0133532	0.0281833	0.0107677	0.0165429	0.0270256	0.0111897	0.107051	0.0331979	0.0200422	0.156463	-0.00880845	0.0335927
													0.00259264	0.0152369	0.00135252	0.00313693	0.00642655	0.0037898	0.00365666	0.00473541	0.00379709	0.0316108	0.0113886	0.00646127	-0.545356	-0.000163079	0.00610648
													0.00259264	0.0153454	0.00135252	0.00313693	0.00642655	0.0037898	0.00365666	0.00473541	0.00379709	0.0319745	0.0114146	0.00646127	-0.520653	-0.00276331	-0.00122166
													0.00259264	0.0153666	0.00135252	0.00313693	0.00656051	0.0037898	0.00365297	0.00473541	0.00379709	0.0319745	0.0114146	0.00646127	-0.503969	-0.00312814	-0.00614169
													0.00259264	0.0153666	0.00135252	0.00317734	0.00656051	0.0037898	0.00365297	0.00474908	0.00379709	0.0319745	0.0114146	0.00646127	-0.484	-0.00312814	-0.0150873
													0.00259264	0.0156744	0.00135252	0.00318115	0.00664959	0.00336648	0.00425186	0.00511644	0.00368072	0.033	0.0113296	0.00646127	-0.415052	-0.00455739	-0.0284128
													0.00259264	0.0165722	0.00051828	0.00327834	0.00662092	0.00321452	0.00429798	0.00532097	0.00368072	0.033945	0.0129989	0.00631791	-0.364023	-0.00339738	-0.0380524
													0.00279643	0.0195466	0.000506748	0.00402822	0.00687595	0.003481	0.00393945	0.00573255	0.00369748	0.0334193	0.0182679	0.00944204	-0.302363	-0.00353134	-0.0374083
													0.00277412	0.0211655	0.000345561	0.00579559	0.010038	0.00348805	0.00466641	0.00641373	0.00367616	0.0386592	0.0207518	0.00931089	-0.25218	-0.00189647	-0.0306629
													0.00277412	0.0284567	-0.000882892	0.00666676	0.0179348	0.0049709	0.00608319	0.00780099	0.00374856	0.0589966	0.0291031	0.0180891	-0.13204	0.000182553	-0.00803795
													0.00277412	0.0294971	-0.00122889	0.0067137	0.0207514	0.0051768	0.00637972	0.00854252	0.00406605	0.0693155	0.0344887	0.0176087	-0.067829	0.000752065	0.0116358
													0.00277412	0.0313585	-0.00104214	0.00804586	0.0232693	0.00668848	0.0075164	0.00881231	0.00609164	0.0725607	0.0349656	0.020219	-0.0433516	0.000998754	0.0172321
													0.00277412	0.0385093	-0.00135772	0.00850564	0.0262685	0.00745767	0.00869142	0.00975202	0.00831181	0.0828	0.0389018	0.020219	0.0155471	0.00192405	0.030392
													0.00277412	0.0458546	-0.0015472	0.0113979	0.0265288	0.0113743	0.00943501	0.0127265	0.0095298	0.0871045	0.0389003	0.0211852	0.0812865	0.00416481	0.0334734
													0.00257138	0.0474421	-0.00114469	0.0113362	0.0265771	0.0123661	0.0115158	0.0156783	0.0102679	0.0937312	0.033772	0.0210821	0.124414	0.00414666	0.0306227
													0.00257138	0.0484738	-0.00158104	0.0125753	0.026679	0.0122424	0.0116238	0.0174065	0.0108741	0.10247	0.0336003	0.0210821	0.159722	0.004784	0.0339923
													0.00257138	0.0484534	-0.00126486	0.0125753	0.026679	0.0122895	0.0116238	0.0171619	0.0110529	0.102074	0.0336003	0.0210821	0.164721	0.00475482	0.0300883
													0.00257138	0.0542926	-0.00102334	0.013948	0.0267773	0.0125	0.0121513	0.0164585	0.0111693	0.102186	0.0323067	0.0214285	0.177576	0.00549543	0.0255163
													-0.00106895	0.00815249	0.00070384	0.00368758	-0.000756597	0.00274935	-0.000404616	0.00572048	-0.00131188	0.0257418	0.0120563	-0.00155553	-0.569146	-0.0058623	0.0738869
													-0.00106895	0.00826095	0.00070384	0.00368758	-0.000756597	0.00274935	-0.000404616	0.00572048	-0.00131188	0.0261055	0.012112	-0.00155553	-0.531172	-0.00880618	0.0784076
													-0.00106895	0.00854178	0.00070384	0.00417758	-0.000336644	0.00220937	-0.000306316	0.00670681	-0.00147396	0.0270337	0.0143866	-0.00155553	-0.360609	-0.0091149	0.101938
													-0.00106895	0.00921951	-0.000130397	0.00481306	-0.000305961	0.00218529	-0.000451824	0.00790668	-0.00147396	0.0279786	0.0164108	-0.00169884	-0.300796	-0.00842626	0.117639
													-0.00101899	0.0113418	-0.00010955	0.00866019	-0.000351939	0.0025033	-0.000902442	0.00950533	-0.00130957	0.0278388	0.0281188	-0.00149321	-0.190508	-0.00856697	0.143817
													0.0013202	0.0144522	-0.00191525	0.00959023	-0.00048306	0.00400296	-0.0011941	0.0103238	-0.000826758	0.0476835	0.0339736	-0.0019694	-0.0832123	-0.00862646	0.18449
													0.0013202	0.0155931	-0.00199978	0.0105067	-0.000748737	0.00491909	-0.00108879	0.0109376	-0.000842353	0.0496719	0.0365414	-0.00231535	-0.0593539	-0.00882247	0.195497
													0.0013202	0.0173292	-0.0027774	0.0111104	-0.00149984	0.00601542	-0.00137146	0.0117221	-0.00131201	0.0648522	0.0414796	-0.00230968	0.0399374	-0.00746379	0.209878
													0.0013202	0.0187718	-0.00299662	0.0105448	-0.00173365	0.00824361	-0.00165845	0.0119987	-0.00145247	0.0684221	0.0405033	-0.00284646	0.0782054	-0.00692748	0.21041
													0.00111746	0.0189474	-0.00307989	0.00761171	-0.00202078	0.00918064	-0.00101879	0.0140451	-0.00248799	0.0830979	0.0399065	-0.00295508	0.131637	-0.00521573	0.193055
													0.00111746	0.0172683	-0.00292313	0.00689144	-0.00275576	0.00740217	-0.00148256	0.0144723	-0.00255902	0.0847165	0.037151	-0.0032259	0.154026	-0.00419414	0.200005
													-0.00121865	0.00849771	0.000921018	0.00283505	-0.000778811	0.00531694	0.00217634	0.00483651	-0.00129114	0.0250169	0.0121137	-0.00153193	-0.573014	-0.00289759	0.0722032
													-0.00121865	0.00860617	0.000921018	0.00283505	-0.000778811	0.00531694	0.00217634	0.00483651	-0.00129114	0.0253806	0.0121693	-0.00153193	-0.535923	-0.00549782	0.0772631
													-0.00121865	0.00981962	0.00068258	0.0030986	-0.000334796	0.0101696	0.00381697	0.0057014	-0.00145322	0.0270428	0.0171403	-0.00161917	-0.298705	-0.00410838	0.11687
													-0.00116869	0.0118334	0.000680488	0.00451266	-0.000150311	0.0107545	0.0048336	0.00639554	-0.00129708	0.0255653	0.0240074	-0.00166417	-0.222498	-0.00439066	0.132509
													-0.000101083	0.0153633	-0.00110227	0.0056231	-0.000505547	0.0127517	0.00576648	0.00735973	-0.000806017	0.0458021	0.0349157	-0.00188973	-0.0782465	-0.0040281	0.183869
													-0.000101083	0.0166584	-0.00139845	0.00713384	-0.0014712	0.0140273	0.0061262	0.00791773	-0.000996939	0.0509262	0.0411718	-0.00223568	-0.018962	-0.00414909	0.2014
													-0.000101083	0.0182833	-0.00193278	0.00690137	-0.00157388	0.0147642	0.00659941	0.00856952	-0.00129127	0.0630241	0.042448	-0.00223001	0.0458068	-0.00273619	0.208214
													-0.000101083	0.0197835	-0.002152	0.00633574	-0.00180769	0.017179	0.00693315	0.00884612	-0.00143447	0.0666486	0.0414717	-0.00268544	0.0846955	-0.00220262	0.20713
													-0.000303819	0.0197416	-0.00264978	0.00340563	-0.00209481	0.0162009	0.00640544	0.0102387	-0.00246999	0.080406	0.0408749	-0.00286056	0.134184	-0.00226297	0.18796
													-0.00127983	0.00820325	0.000844791	0.00369282	-0.000840804	0.00342769	0.0020544	0.00501034	-0.00131268	0.0249649	0.0120516	-0.00153193	-0.56903	-0.00323088	0.0718867
													-0.00127983	0.00833155	0.000844791	0.00369282	-0.000849522	0.00342769	0.00204674	0.00501034	-0.00131268	0.0253286	0.0121072	-0.00153193	-0.509785	-0.00630643	0.0782592
													-0.00127983	0.00855993	0.000844791	0.00396499	-0.00077654	0.0024862	0.00246239	0.00457617	-0.00147476	0.0256432	0.0131005	-0.00153193	-0.390615	-0.00651434	0.0923279
													-0.00127983	0.0109587	0.000606354	0.00496271	-0.00060487	0.00254807	0.00253083	0.00634965	-0.00131862	0.0264547	0.0219182	-0.00166417	-0.259675	-0.00666989	0.121309
													-0.00122987	0.0113125	0.000604261	0.00607392	-0.000561371	0.00297268	0.002589	0.00648639	-0.00131862	0.0249772	0.023325	-0.00166417	-0.225862	-0.00658592	0.131387
													-0.000162269	0.0144105	-0.0011785	0.00977021	-0.000916607	0.00461679	0.00277172	0.00745059	-0.000827561	0.0450009	0.0342333	-0.00188973	-0.0842976	-0.00642935	0.1806
													-0.000162269	0.0149177	-0.0011785	0.00977021	-0.00092274	0.00461679	0.00277172	0.00745059	-0.000827561	0.0465181	0.0342006	-0.0020918	-0.0815275	-0.0063391	0.182344
													-0.000162269	0.0157055	-0.00147468	0.0112809	-0.00188226	0.00589233	0.00313144	0.00800858	-0.00101848	0.0501251	0.0404894	-0.00223568	-0.025651	-0.00655035	0.197493
													-0.000162269	0.0172878	-0.00200901	0.0112172	-0.00194119	0.00662925	0.00324362	0.00884888	-0.00131281	0.062223	0.0417656	-0.00223001	0.0387567	-0.00544659	0.204307
													-0.000162269	0.0187879	-0.00222822	0.0106515	-0.002175	0.0090441	0.00357736	0.00912549	-0.00145601	0.0658474	0.0407893	-0.00268544	0.0776455	-0.00491301	0.203223
													-0.00107403	0.00813753	0.00074949	0.00365063	-0.000756597	0.0028093	-0.000434637	0.00641147	-0.0013391	0.0256989	0.0118037	-0.00154563	-0.568209	-0.00310024	0.072145
													-0.00107403	0.00824599	0.00074949	0.00365063	-0.000756597	0.0028093	-0.000434637	0.00641147	-0.0013391	0.0260626	0.0118593	-0.00154563	-0.531119	-0.00570047	0.0772049
													-0.00107403	0.00846576	0.00074949	0.00406085	-0.000336644	0.00203132	-0.000359614	0.00739779	-0.00150118	0.0269908	0.0128008	-0.00154563	-0.364346	-0.00638504	0.0992958
													-0.00102407	0.0108585	0.00050896	0.00726915	-0.000127824	0.00210646	-0.000557963	0.00930216	-0.00134504	0.027278	0.0223184	-0.00167787	-0.227194	-0.00666425	0.130427
													0.00131511	0.0144373	-0.0012738	0.00945982	-0.00048306	0.00374045	-0.00131759	0.0115972	-0.000897778	0.0479429	0.0337544	-0.00190344	-0.0821308	-0.00630169	0.182983
													0.00131511	0.015732	-0.00156998	0.0109705	-0.00144091	0.005016	-0.0011264	0.0122186	-0.0010887	0.0530671	0.0400309	-0.00224938	-0.0229514	-0.00642268	0.200696
													0.00131511	0.0173143	-0.00213595	0.0110399	-0.00149984	0.00575292	-0.00143499	0.013059	-0.00138303	0.0651116	0.0412593	-0.00224371	0.0410356	-0.00518574	0.208218
													0.00131511	0.0187568	-0.00235517	0.0104743	-0.00173365	0.00807696	-0.00172199	0.0135476	-0.00160214	0.0686816	0.0402831	-0.0027805	0.0795156	-0.00464943	0.208309
													0.00111238	0.0189324	-0.00303424	0.00754125	-0.00202078	0.00924748	-0.00108232	0.015594	-0.00263766	0.0834909	0.0396863	-0.00294518	0.132321	-0.00356474	0.190954
													-0.00106895	0.00799666	0.000844135	0.0040678	-0.000776081	-0.00221404	-0.00146073	0.00621133	-0.00125972	0.0249817	0.0118747	-0.00141741	-0.564547	-0.00346346	0.0751416
													-0.00106895	0.00810511	0.000844135	0.0040678	-0.000776081	-0.00221404	-0.00146073	0.00621133	-0.00125972	0.0253453	0.0119303	-0.00141741	-0.527456	-0.00606369	0.0802015
													-0.00106895	0.00832489	0.000844135	0.00447802	-0.000356129	-0.00300917	-0.00146555	0.00719766	-0.00142181	0.0262735	0.0128338	-0.00141741	-0.360252	-0.00674825	0.103053
													-0.00106895	0.0107237	0.000605697	0.00651253	-0.000184459	-0.00343959	-0.00167621	0.00889971	-0.00126566	0.027085	0.0214957	-0.00154965	-0.255294	-0.00748536	0.126209
													-0.00101899	0.011186	0.000626544	0.00888438	-0.000371423	-0.00338864	-0.00208076	0.00993061	-0.00125742	0.0269452	0.0279561	-0.00129902	-0.186336	-0.00697932	0.147542
													0.0013202	0.0140909	-0.00103116	0.011481	-0.000502544	-0.00423414	-0.00288277	0.0108305	-0.000762321	0.0454637	0.0338124	-0.00177522	-0.0825601	-0.00739237	0.189445
													0.0013202	0.0151326	-0.00132734	0.0129917	-0.0014604	-0.00427523	-0.00300165	0.011452	-0.000953242	0.0505879	0.0399308	-0.00212116	-0.0256453	-0.00759452	0.206756
													0.0013202	0.0166569	-0.00189332	0.0130611	-0.00143979	-0.00492491	-0.00312721	0.0122923	-0.00112022	0.0623771	0.0411592	-0.00211549	0.0372129	-0.00627196	0.216631
													0.0013202	0.0180633	-0.00211253	0.0126282	-0.00182262	-0.00619107	-0.0042695	0.0125744	-0.00123863	0.0651814	0.0401829	-0.0022472	0.0697884	-0.00570974	0.223877
													0.00111746	0.0182361	-0.0027916	0.00969514	-0.00210975	-0.00647263	-0.00354999	0.0146208	-0.00226371	0.079754	0.0396236	-0.00229631	0.122401	-0.00462506	0.209987
													0.00111746	0.0169808	-0.00263485	0.00752869	-0.00292427	-0.00573317	-0.00381674	0.0158812	-0.00233473	0.0821863	0.036868	-0.00256712	0.148499	-0.00326617	0.216752
													-0.00107698	0.00795901	0.000999028	0.00422344	-0.00072745	-0.00186392	0.00134912	0.00126001	-0.00121227	0.0250314	0.0117316	-0.00142004	-0.577908	-0.00371828	0.0882823
													-0.00107698	0.00806747	0.000999028	0.00422344	-0.00072745	-0.00186392	0.00134912	0.00126001	-0.00121227	0.0253951	0.0117872	-0.00142004	-0.534597	-0.00631851	0.0995627
													-0.00107698	0.00826432	0.000999028	0.00502563	-0.000390394	-0.00273555	0.000720634	0.00159487	-0.00126455	0.0264331	0.0144886	-0.00142004	-0.325814	-0.00728227	0.151452
													-0.00107698	0.0102998	0.00076059	0.00606341	-0.000206641	-0.00317927	0.00152655	0.00145746	-0.0011084	0.0272446	0.0221792	-0.00155228	-0.230757	-0.00805772	0.178463
													-0.00102702	0.0110866	0.000781437	0.00889403	-0.000368608	-0.00283641	0.00288355	0.00248836	-0.00110016	0.0274778	0.0254308	-0.00130165	-0.155686	-0.00755819	0.204737
													0.00131216	0.0139508	-7.43992e-07	0.0105479	-0.000474507	-0.00252841	0.00265086	0.00251843	-0.000994239	0.0356574	0.0258557	-0.00179965	-0.127263	-0.00709682	0.213396
													0.00131216	0.0151965	-0.00087627	0.01182	-0.00064945	-0.00385119	0.00281985	0.00314395	-0.00061359	0.0452225	0.0307	-0.00212928	-0.0575907	-0.00829669	0.235856
													0.00131216	0.0160219	-0.00130233	0.0129336	-0.0015999	-0.00374323	0.00259041	0.00347915	-0.00083091	0.0539506	0.0363624	-0.00209854	-0.00118737	-0.0078177	0.245947
													0.00131216	0.0168407	-0.00167657	0.01299	-0.00157669	-0.004327	0.00277789	0.00420264	-0.000971488	0.06002	0.0381105	-0.00212219	0.0414714	-0.00704947	0.245208
													0.00131216	0.0182418	-0.00185851	0.0126376	-0.00162779	-0.00564744	0.00326058	0.00494894	-0.00110522	0.0630098	0.036999	-0.0022539	0.071808	-0.00648725	0.247962
													0.00110942	0.0184874	-0.00201652	0.0104157	-0.00168018	-0.00537896	0.00410795	0.00407834	-0.00135339	0.0702049	0.0362695	-0.00230772	0.0971462	-0.00595463	0.238402
													0.00110942	0.0170035	-0.00244045	0.00941064	-0.00242706	-0.00455791	0.00336559	0.00328404	-0.00231113	0.0803432	0.0352154	-0.00257854	0.133134	-0.00438694	0.234588
													0.00222535	0.00345255	0.000946217	0.00161476	-0.00140123	0.00217415	-0.00137308	-0.00228163	-0.00351021	0.0237784	0.0116782	-0.00306142	-0.512006	-0.0044266	0.0306394
													0.00222535	0.00358086	0.000946217	0.00165517	-0.00140995	0.00215879	-0.00138074	-0.00226796	-0.00351021	0.024142	0.0117338	-0.00306142	-0.42213	-0.00750366	0.0252892
													0.00222535	0.00358086	0.000946217	0.00165517	-0.00140995	0.00191133	-0.00134082	-0.00226796	-0.00351021	0.024142	0.0117991	-0.00306142	-0.410769	-0.00750366	0.0246482
													0.00222535	0.00340998	0.000946217	0.00182317	-0.000898035	0.000627285	-0.00402876	-0.00280058	-0.00341732	0.0237213	0.0131735	-0.00306142	-0.323736	-0.00847561	0.0318264
													0.00227531	0.000990528	5.21221e-05	0.00123575	-0.000729008	0.000638417	-0.00460671	-0.00637725	-0.00454676	0.024661	0.0215904	-0.00322201	-0.236528	-0.00717195	0.03848
													0.00192183	0.000220551	-0.00128306	-0.000502227	-0.00363007	0.000859819	-0.00638742	-0.00695401	-0.00790609	0.027102	0.0290652	-0.00497061	-0.182153	-0.00727662	0.0496444
													0.00192183	0.00505165	-0.00258339	-0.000653502	-0.0063032	0.00150159	-0.00570586	-0.00867404	-0.00759511	0.0371933	0.0427497	-0.0102116	-0.0683546	-0.0070181	0.0749429
													0.00192183	0.00742786	-0.00397653	-0.000778075	-0.00686437	0.00188519	-0.00679269	-0.012822	-0.00935465	0.0502533	0.0448671	-0.0101945	-0.00827596	-0.00680916	0.0869458
													0.00192183	0.00775072	-0.00506856	-0.00128123	-0.00720682	0.00412873	-0.0070433	-0.0167246	-0.00983683	0.0546636	0.0445674	-0.0106117	0.0276206	-0.00827831	0.0890488
													0.00166914	0.0149175	-0.0034849	-0.0021554	-0.00822216	0.00496854	-0.00548867	-0.0120773	-0.0114266	0.0738073	0.035347	-0.0108359	0.135608	-0.00733676	0.0868633
													0.00235187	0.0118349	-0.00156904	0.000946714	-0.00270778	0.00636088	-0.00735038	-0.0118681	-0.0120559	0.0743154	0.0276658	-0.0109026	0.186955	-0.00796339	0.0861326
													0.00581717	0.0118385	0.00399699	0.00631471	-0.0016103	0.00427258	-0.00504958	-0.010244	-0.0119814	0.0696	0.0204484	-0.00830829	0.229146	-0.0087863	0.072174
													0.0115289	0.0137779	0.00581951	0.00669172	-0.00149088	0.0042577	-0.00276556	-0.00215457	-0.0119816	0.0639957	0.016487	-0.00630826	0.253876	-0.00974938	0.0686915
													0.0024195	-0.0358934	0.000598067	0.00141716	-0.00136961	0.00217351	0.00141004	-0.000689777	-0.00336383	0.0240419	0.0105993	-0.00243881	-0.443378	-0.00481597	0.00450906
													0.0024195	-0.0363696	0.000598067	0.00145757	-0.00137833	0.00212342	0.0014423	-0.000676111	-0.00336383	0.0244056	0.0113225	-0.00243881	-0.344734	-0.00789304	-0.0241008
													0.0024195	-0.037812	-0.000236169	0.00160149	-0.000736692	0.00168012	0.00167178	-0.00183749	-0.00327094	0.0244109	0.0117583	-0.00256117	-0.272259	-0.00749338	-0.0303161
													0.00262329	-0.0417402	-0.000296028	0.00145521	-4.90286e-06	0.0018423	0.00162629	-0.00308932	-0.00440038	0.0242849	0.0153311	-0.00277888	-0.206355	-0.00795224	-0.0335354
													0.00228014	-0.0453777	-0.00109061	-0.000492377	-0.00163013	0.00202444	0.00159857	-0.00379733	-0.00640693	0.0262528	0.0207338	-0.00336039	-0.163796	-0.00707947	-0.0291141
													0.00228014	-0.0550612	-0.00223857	-0.000657415	-0.00545668	0.00234754	0.00200754	-0.00574707	-0.00735414	0.0371664	0.0375659	-0.00677874	-0.0608237	-0.00754237	-0.00618512
													0.00228014	-0.0696872	-0.00307843	-0.00166414	-0.00606428	0.00288991	0.00270122	-0.00927458	-0.00961728	0.0480627	0.0392333	-0.00706728	-0.0134428	-0.00723686	-0.0010725
													0.00228014	-0.0711678	-0.00326572	-0.0028288	-0.00640198	0.00454553	0.00276954	-0.010103	-0.00988999	0.0522267	0.0392186	-0.00733104	0.0285315	-0.00865406	0.00589589
													0.00187361	-0.093482	-0.00282039	-0.00528319	-0.0073532	0.00498052	0.00389515	-0.00695135	-0.0106252	0.069698	0.0330024	-0.00718027	0.0973049	-0.00674135	0.00226413
													0.00246733	-0.107274	-0.000920118	-0.000777489	-0.00216802	0.00491443	0.000792647	-0.00650036	-0.0112017	0.0712698	0.0203022	-0.00712717	0.155886	-0.00713328	0.0122316
													0.00714168	-0.118377	0.00132537	0.00542282	-0.000798591	0.00221708	0.000493244	-0.00276807	-0.0102877	0.0735461	0.0152331	-0.00520009	0.203595	-0.00757229	0.0190941
													0.0127732	-0.115563	0.00232948	0.0059398	-0.000775759	0.00210978	0.000180235	0.00014495	-0.0102877	0.0690935	0.0148878	-0.00387152	0.22859	-0.00824054	0.0229207
													-0.00177738	0.00541699	0.00193497	0.00393428	-0.000902428	-0.000468503	0.000326379	0.000576336	-0.00162757	0.0097241	0.00631136	0.000180731	-0.51311	7.18913e-05	0.0378569
													-0.00177738	0.00554529	0.00193497	0.00393428	-0.000911146	-0.000468503	0.000318726	0.000576336	-0.00162757	0.00952034	0.006367	0.000180731	-0.46131	-0.00300366	0.0372889
													-0.00177738	0.00554529	0.00193497	0.00397468	-0.000911146	-0.000468503	0.000318726	0.000590002	-0.00162757	0.00952034	0.006367	0.000180731	-0.446933	-0.00300366	0.0350013
													-0.00177738	0.00576257	0.00193497	0.00422206	0.000150667	-5.73854e-05	0.000575367	0.000318618	-0.00135471	0.00917913	0.00747989	0.000180731	-0.321114	-0.000202956	0.0415127
													-0.00172742	0.00645138	0.00504488	0.00506186	-0.000352838	-0.000200873	-0.000275388	0.00186427	-0.0014677	0.0112853	0.0205211	0.000320673	-0.184275	0.00398446	0.0600318
													-0.0016802	0.00775603	0.00796455	0.0053043	-0.00258549	-0.000261254	-0.000408794	0.00177606	-0.00141794	0.0112567	0.0216343	0.000509023	-0.159071	0.00675293	0.0654755
													-0.0016802	0.0126224	0.011467	0.0056379	-0.00196336	-0.000882738	-3.11261e-05	0.00213133	-0.000805246	0.00969037	0.0218393	0.000953114	-0.0826583	0.0124869	0.0883557
													-0.0016802	0.0142343	0.0129788	0.00568484	-0.00426496	-0.00035923	-4.73406e-05	0.00252384	-0.000934763	0.00873391	0.0243045	0.00104401	-0.0434242	0.0133775	0.0975586
													-0.0016802	0.0163081	0.0160033	0.0057024	-0.00453203	-0.000849493	-0.000418764	0.00314893	-0.000827799	0.00981812	0.0241121	0.000981605	0.0101151	0.0147058	0.111592
													-0.00173434	0.0175444	0.0173655	0.00583117	-0.00454048	-0.00176096	0.000645644	0.00309468	-0.00105621	0.0137887	0.0213301	0.00112244	0.0718616	0.0150805	0.119865
													-0.00173434	0.0199974	0.0163251	0.00533829	-0.00528735	-0.00103206	0.00233798	0.00255114	-0.00222157	0.0246852	0.0216699	0.000851618	0.128749	0.0161962	0.130609
													-0.00198548	0.0207094	0.0128245	0.00763585	-0.00511223	-0.00073001	0.00249681	0.0023342	-0.00309611	0.0261527	0.0187524	0.000602407	0.156638	0.015282	0.128318
													-0.00307862	0.0170158	0.00991888	0.00975339	-8.64654e-05	0.00229879	0.00262697	0.00195331	-0.00369329	0.0306201	0.0176789	0.000625675	0.192351	0.0147721	0.126928
													-0.00559971	0.015454	0.00406665	0.0138341	0.000723128	0.00261449	0.00378599	0.00244857	-0.00353658	0.0309736	0.0139063	0.000403603	0.214744	0.0112292	0.112892
													-0.00650354	0.0149403	0.00390485	0.0137976	0.000723128	0.00318671	0.00400914	0.00238451	-0.00374302	0.0298358	0.0139063	0.000438416	0.218054	0.0107194	0.112287
													-0.00215994	-0.0390542	0.000299496	5.57234e-05	-0.000186804	-0.00278014	-0.001862	0.000287159	0.00258429	0.00720668	-0.00311128	0.00117827	-0.397202	-0.00383655	-0.00537241
													-0.00215994	-0.0395304	0.000299496	5.57234e-05	-0.000195521	-0.00278014	-0.00186966	0.000287159	0.00258429	0.00700292	-0.00314367	0.00117827	-0.358699	-0.0069121	-0.0186031
													-0.00215994	-0.0401027	0.000299496	7.20657e-05	-0.000282897	-0.00296559	-0.00187396	0.00034219	0.00167288	0.00681528	-0.00374223	0.00117827	-0.276141	-0.00698582	-0.0423915
													-0.00190246	-0.0458642	-0.00109709	0.000669306	-0.00326959	-0.00325475	-0.00492388	-0.000576612	0.00165553	0.00662677	-0.00820611	-2.90282e-05	-0.168504	-0.00427173	-0.0533672
													-0.00190246	-0.0566496	-0.00588783	0.000420341	0.000152837	-0.00407707	-0.00570541	-0.000813914	0.00133128	0.00500597	-0.0116797	-0.000282777	-0.0731483	-0.00344091	-0.0257872
													-0.00190246	-0.0671902	-0.0076248	0.000474947	-0.000104169	-0.00594224	-0.00670475	-0.00230875	0.00245299	0.00313225	-0.0115173	-0.000369056	-0.036879	-0.00294332	-0.0150408
													-0.00190246	-0.0712732	-0.00729647	0.00287456	-8.76889e-08	-0.00834426	-0.00678009	-0.00280908	0.00303897	0.00505912	-0.0108913	-0.000586041	0.00927665	-0.0043845	-0.0021713
													-0.0021052	-0.0890055	-0.00624193	0.00369034	-4.10016e-05	-0.00992643	-0.00729694	-0.00185637	0.00466143	0.0185106	-0.00813057	-0.000485662	0.0718607	-0.00384671	-0.00762176
													-0.0021052	-0.0986974	-0.00650575	0.00511667	0.000191757	-0.00987401	-0.00721643	-0.00178523	0.00539344	0.0233094	-0.00849029	-0.000467247	0.0799348	-0.00292183	-0.0115219
													-0.00305976	-0.116895	-0.00365028	0.00409157	-0.00134237	-0.00932076	-0.00428382	0.000383425	0.00857151	0.0250573	-0.00318801	0.000933484	0.131409	-0.00351617	-0.0160378
													-0.00325554	-0.119449	-0.00321434	0.00273777	-0.0031531	-0.00825908	-0.00549754	-0.000581386	0.00836569	0.0250636	-0.00400462	0.000884981	0.148855	-0.00463227	-0.0153808
													-0.0097001	-0.132348	-0.000765669	-0.00040848	-0.00298645	-0.00695639	-0.00425613	0.000711479	0.00819191	0.0229035	-0.00286108	0.00233331	0.172263	-0.00509953	-0.0125392
													-0.0113314	-0.134178	8.37995e-06	-0.000864512	-0.00298089	-0.00529274	-0.00418072	0.00129998	0.0084826	0.0215625	-0.00330727	0.00229393	0.185144	-0.00544601	-0.0157162
													-0.0113379	-0.141634	0.00252279	-0.000842664	-0.00295822	-0.00529274	-0.00401828	0.0010295	0.0084826	0.0207534	-0.00328374	0.00253592	0.191002	-0.00578102	-0.0151519
													-0.0130352	-0.131883	0.00248308	-0.00215928	-0.0028964	-0.00518568	-0.00450251	0.0032494	0.0084826	0.0192396	-0.00338401	0.00268893	0.202732	-0.00640413	-0.0141244
													-0.0129834	-0.129349	0.00287695	-0.00217883	-0.00135503	-0.00468682	-0.00454715	0.00317849	0.00816922	0.0163611	-0.00336136	0.00268747	0.217417	-0.00685486	-0.018825
													-0.00915057	-0.137294	0.0050962	-0.00204079	-0.00106996	-0.004099	-0.00380525	0.00409456	0.00740287	0.0094711	-0.00354222	0.00313995	0.246265	-0.00749091	-0.0211797
													-0.00913532	-0.136516	0.00486897	-0.00203889	-0.00106996	-0.00409689	-0.00387038	0.00409271	0.00726004	0.0093622	-0.00352896	0.00313995	0.24922	-0.00752331	-0.0243664
													-0.00895326	-0.136268	0.00578966	-0.00202271	-0.00106996	-0.00409689	-0.00387822	0.00113462	0.00726004	0.00666782	-0.00352896	0.00303859	0.251091	-0.00764009	-0.0248916
													-0.00783187	-0.138313	0.00595201	-0.00206753	-0.00106996	-0.00409689	-0.00414227	2.66032e-05	0.00532575	0.00535752	-0.00349149	0.00441521	0.262805	-0.00765035	-0.032125
													-0.00778457	-0.139006	0.00569254	-0.00206753	-0.00106996	-0.00409689	-0.00364297	2.66032e-05	0.00532575	0.0051882	-0.00349149	0.00441521	0.263671	-0.00780632	-0.0322606
													-0.0075764	-0.143421	0.00522419	-0.00206753	-0.00106996	-0.00409689	-0.00351167	-0.00394196	0.00532575	0.0049208	-0.00349149	0.00441521	0.264293	-0.0080356	-0.0323573
													-0.0075764	-0.143341	0.00464078	-0.00206053	-0.00120543	-0.00386599	-0.00311714	-0.00394727	0.00390969	0.0050751	-0.00349149	0.00429519	0.26903	-0.00833782	-0.0339293
													-0.00707038	-0.145734	0.00434721	-0.00205647	-0.00120543	-0.00396598	-0.00306585	-0.00392448	0.00368802	0.00433653	-0.00347661	0.00429519	0.276971	-0.00847138	-0.0384516
													-0.00567057	-0.147879	0.00507869	-0.0019368	-0.00120543	-0.00392604	-0.00389031	-0.0042317	0.00255801	0.00420446	-0.00347661	0.00429519	0.283498	-0.00843772	-0.0380844
													-0.00567057	-0.147879	0.00507869	-0.0019368	-0.00120543	-0.00392604	-0.00389031	-0.0042317	0.00255801	0.00420446	-0.00347661	0.00429519	0.283498	-0.00843772	-0.0380844
													-0.00547597	-0.151209	0.00495802	-0.00186048	-0.00120543	-0.00392604	-0.00398286	-0.00431426	0.00255801	0.00420446	-0.00347661	0.0041736	0.286701	-0.00850717	-0.0376877
													-0.00547597	-0.151209	0.00495802	-0.00186048	-0.00120543	-0.00392604	-0.00398286	-0.00431426	0.00255801	0.00420446	-0.00347661	0.0041736	0.286701	-0.00850717	-0.0376877
													-0.00547597	-0.151392	0.00495802	-0.00186048	-0.00120543	-0.00410854	-0.00398286	-0.00431426	0.00255801	0.00420446	-0.00347661	0.0041736	0.287013	-0.00850717	-0.0376343
													0.00250966	0.00100436	0.00138289	-0.00228865	7.04663e-06	0.00230319	-0.000675635	2.45587e-05	0.00191738	0.00567642	-0.00397592	0.00145475	-0.522738	0.00564927	0.0591141
													0.00250966	0.00111282	0.00138289	-0.00228865	7.04663e-06	0.00230319	-0.000675635	2.45587e-05	0.00191738	0.00547266	-0.00404525	0.00145475	-0.475352	0.0140365	0.064162
													0.00250966	0.00113267	0.00138289	-0.00275617	-1.67079e-06	0.00230319	-0.000683288	4.55128e-05	0.00191738	0.00547266	-0.00404525	0.00145475	-0.439245	0.0149801	0.070345
													0.00255962	-0.00488896	0.00113851	-0.00601512	-0.000231876	0.000854653	-0.00384672	-0.00279431	0.00107252	0.00529175	-0.011501	0.00137568	-0.210565	0.0128093	0.107612
													0.00255482	-0.00725571	-0.000506185	-0.00851006	-0.0013214	0.000903525	-0.00586331	-0.00312498	-0.000748334	0.0030722	-0.0145033	-0.000503816	-0.171206	0.0124752	0.119018
													0.00255482	-0.00655736	-0.00473918	-0.0119161	-0.000771622	0.000733325	-0.00550035	-0.00436846	-0.00270542	-0.00121219	-0.0172256	-0.00080768	-0.0560281	0.0149231	0.152607
													0.00255482	-0.00561396	-0.00537894	-0.0109358	-0.000763404	0.00431684	-0.00501121	-0.00470532	-0.00223776	0.00149652	-0.0158054	-2.73439e-05	0.020669	0.0160011	0.151702
													0.00246452	-0.00173878	-0.00423095	-0.00695324	-3.85848e-05	0.00580942	-0.00357754	-0.00142438	0.0013631	0.0091518	-0.0105889	-0.000219959	0.121119	0.0177984	0.134143
													0.00355597	0.00148829	-0.000840975	-0.0061156	-0.000250748	0.00589556	-0.00378505	0.00151305	0.00650879	0.0123686	-0.00378691	0.00140684	0.174844	0.0164088	0.118329
													0.00363512	0.00137072	-0.000771502	-0.00619865	-0.000601698	0.00518545	-0.00401312	0.00137165	0.00617976	0.0133767	-0.00405413	0.00115774	0.183016	0.0159634	0.111923
													0.00634606	0.00430185	0.00515653	-0.0069723	-0.000416719	0.0039047	-0.00250931	0.00219698	0.00589511	0.014968	-0.00260988	0.00425527	0.21575	0.01781	0.0968001
													0.00263448	0.00185625	0.00112694	-0.000628812	0.000525096	0.00208581	-0.00135901	-0.000179297	0.00216662	0.00800679	-0.00444444	0.0016049	-0.474656	-0.00670436	0.0187474
													0.00263448	0.00198455	0.00112694	-0.000628812	0.000516379	0.00208581	-0.00136666	-0.000179297	0.00216662	0.00780303	-0.00451377	0.0016049	-0.422981	-0.00977991	0.0182296
													0.00263448	0.00198455	0.00112694	-0.000692676	0.000516379	0.00208581	-0.00136666	-0.000174106	0.00216662	0.00780303	-0.00451377	0.0016049	-0.396559	-0.00977991	0.0160589
													0.00263448	0.00193744	0.00112694	-0.000544765	0.000511339	0.00131809	-0.00380537	-9.06649e-06	0.00131779	0.00760539	-0.00610466	0.0016049	-0.289901	-0.0103749	0.0213739
													0.00268444	-0.0018598	0.000601531	-0.000810836	0.000336466	0.000232131	-0.00481891	-0.00301946	0.00132176	0.00733801	-0.0122461	0.00145778	-0.223581	-0.0135187	0.0233619
													0.00267731	-0.00222589	-0.00211074	-0.00213205	3.40139e-05	0.000248707	-0.00743829	-0.0033281	0.000704401	0.00634828	-0.0169709	0.000522242	-0.183396	-0.0175098	0.0273472
													0.00267731	-0.00510819	-0.00610792	-0.0029145	0.00282796	-0.000103619	-0.00717698	-0.0045316	-0.000504103	0.00366467	-0.0204287	0.000368961	-0.108392	-0.0235709	0.0388868
													0.00267731	-0.00499419	-0.00699602	-0.00285182	0.0027385	0.000414699	-0.00879498	-0.00731869	-0.000369194	0.0021024	-0.0198651	0.000440271	-0.0925508	-0.0234633	0.0421304
													0.00267731	-0.00327263	-0.00819587	-0.0023725	0.00310315	0.00306814	-0.00850191	-0.00808007	9.84664e-05	0.00467787	-0.0178986	-0.000736163	-0.0233958	-0.0250785	0.0339353
													0.00247457	-0.00436947	-0.00799234	-0.000587224	0.003863	0.00360019	-0.00825618	-0.00487645	0.00347354	0.0276945	-0.0120697	-0.000902301	0.0889734	-0.0222429	0.0292483
													0.00356601	-0.00334195	-0.00433026	-0.000920934	0.00264854	0.00324348	-0.00837015	-0.00123285	0.00670297	0.0305188	-0.00477105	0.000202547	0.150406	-0.0212552	0.0221872
													0.00364517	-0.00303789	-0.00402185	-0.00149949	0.000247201	0.00383135	-0.00885087	-0.00167348	0.00637394	0.0311039	-0.00602296	3.36531e-06	0.169741	-0.0192492	0.023849
													0.00596406	-0.000564846	0.00541294	-0.00326811	0.000356044	0.00394428	-0.00642801	-0.000176747	0.00603316	0.0324412	-0.00399171	0.00458218	0.210469	-0.0172958	0.0234912
													0.00830604	-0.000865074	0.00667571	-0.00380907	2.50204e-05	0.00233356	-0.00626292	-0.000885318	0.00635932	0.031489	-0.00441522	0.00406503	0.222303	-0.0151412	0.0204311
													0.0140422	0.00832418	0.0122342	-0.00347561	0.000144446	0.0023004	-0.00296327	0.00419713	0.00635965	0.0301541	-0.00291108	0.00473176	0.260183	-0.011888	0.0233572
													0.0139007	0.0107389	0.0159736	-0.00343873	0.00031561	0.00240767	-0.00131346	0.00174629	0.00536823	0.00718589	-0.00643558	0.00507743	0.311991	-0.00608698	0.0204933
													0.00331624	0.0121094	0.00311503	0.00151262	0.000235699	0.0119369	0.00402786	0.00924604	0.00711311	0.0206933	-0.00245505	0.00467268	-0.444628	-5.12964e-05	-0.0817062
													0.00331624	0.0121454	0.00311503	0.00144875	0.000231414	0.012012	0.00403457	0.00925123	0.00711311	0.0206328	-0.00272421	0.00467268	-0.368742	-0.00260572	-0.132194
													0.00331624	0.0126081	0.00227152	0.00136705	0.000199503	0.0130677	0.00513009	0.00932924	0.00690909	0.0205204	-0.00360541	0.00454305	-0.312377	-0.00252509	-0.17097
													0.00352003	0.013862	0.00229954	0.00126217	3.59048e-05	0.0164667	0.00654408	0.00943419	0.00691124	0.0206409	-0.00454527	0.00434634	-0.279803	-0.00205684	-0.195594
													0.00351524	0.0155544	0.0015168	0.00120228	0.000177682	0.0175286	0.0073186	0.0095993	0.0066642	0.0200062	-0.00564427	0.00411081	-0.257291	-0.000766221	-0.210438
													0.00351524	0.0182682	0.000583468	0.0022262	0.000614881	0.0255681	0.0163709	0.0147447	0.0110017	0.0314359	-0.00637636	0.00396512	-0.167425	0.000570213	-0.215167
													0.00351524	0.0182731	0.000587962	0.0022262	0.000614881	0.0255681	0.0168469	0.0147447	0.0110017	0.0314359	-0.00628695	0.00396512	-0.166196	0.000666112	-0.214782
													0.00351524	0.0209631	0.00105687	0.00224698	0.000570664	0.0281107	0.0176062	0.0172548	0.0122666	0.0455667	-0.00607711	0.00396512	-0.120824	0.000100265	-0.203389
													0.00351524	0.0209631	0.00105687	0.00224698	0.000570664	0.0281107	0.0176062	0.0172548	0.0122666	0.0455667	-0.00607711	0.00396512	-0.120824	0.000100265	-0.203389
													0.00351524	0.0218064	0.00105687	0.00374424	0.000765855	0.03309	0.0177317	0.0196235	0.0123689	0.0495835	-0.00627981	0.00592804	-0.0986991	-5.49767e-05	-0.195655
													0.00351524	0.0218064	0.00105687	0.00374424	0.000765855	0.03309	0.0177317	0.0196235	0.0123689	0.0495835	-0.00627981	0.00592804	-0.0986991	-5.49767e-05	-0.195655
													0.0033125	0.0303755	0.00153402	0.00562484	0.000723467	0.0568155	0.0284083	0.028304	0.0199495	0.0818725	-0.00567913	0.0160253	0.0571099	0.002143	-0.139618
													0.0033125	0.0303755	0.00153402	0.00562484	0.000723467	0.0578897	0.0284083	0.028304	0.0239072	0.0865508	-0.00567913	0.0160253	0.0727733	0.002143	-0.130577
													0.0033125	0.0311087	0.0026433	0.00756418	0.000621558	0.0576561	0.0281965	0.0309741	0.0252689	0.100059	-0.00506963	0.0160253	0.111938	0.00187825	-0.124787
													0.0033125	0.0311087	0.0026433	0.00756418	0.000621558	0.0576561	0.0281965	0.0309741	0.0252689	0.100059	-0.00506963	0.0160253	0.111938	0.00187825	-0.124787
													0.0033125	0.0331957	0.00583278	0.00814497	0.000621558	0.0576561	0.0281965	0.0330423	0.025292	0.101111	-0.00506963	0.0160253	0.126101	0.00188281	-0.119276
													0.0033125	0.0331957	0.00583278	0.00814497	0.000621558	0.0576561	0.0281965	0.0330423	0.025292	0.101111	-0.00506963	0.0160253	0.126101	0.00188281	-0.119276
													0.0033125	0.0413792	0.00577044	0.0102006	0.00068942	0.0576946	0.0289585	0.0381032	0.025496	0.10318	-0.00420607	0.0160437	0.14914	0.000987316	-0.117582
													0.0031087	0.0443801	0.0103803	0.0111296	0.00083673	0.0535266	0.0217652	0.0449688	0.0326506	0.106655	-0.00363932	0.0168103	0.190852	0.000216759	-0.106699
													0.00333123	0.04556	0.0119379	0.0109537	0.000733641	0.053462	0.0208478	0.0451611	0.0337677	0.107594	-0.00282997	0.0170598	0.204564	0.000455806	-0.114767
													0.00381814	0.0457006	0.0126906	0.0109498	0.000722057	0.0530424	0.0130835	0.0429897	0.0409051	0.106135	-0.00282997	0.0167278	0.217036	0.000455806	-0.108137
													0.00381814	0.0457006	0.0126906	0.0109498	0.000722057	0.0530424	0.0130835	0.0429897	0.0409051	0.106135	-0.00282997	0.0167278	0.217036	0.000455806	-0.108137
													0.00442313	0.0456076	0.0130473	0.0109377	0.000336634	0.0504676	0.00693626	0.0438032	0.041073	0.106651	-0.00194701	0.0167278	0.220613	0.000457282	-0.112567
													0.00455988	0.0481371	0.0134226	0.0138446	0.000336634	0.0424943	0.00626816	0.0425787	0.0407452	0.109827	-0.00194701	0.0148303	0.225929	0.00117895	-0.110127
													0.00455988	0.0481371	0.0134383	0.0138446	0.000336634	0.0424943	0.00626816	0.0425787	0.0406628	0.109827	-0.00194701	0.0148303	0.225975	0.00117895	-0.110106
													0.00355221	0.0118642	0.00308672	0.00117561	0.000204549	0.00815911	0.00331074	0.00726661	0.00709157	0.0199137	-0.00241516	0.00489876	-0.448394	0.002369	-0.0770475
													0.00355221	0.0119002	0.00308672	0.00111175	0.000200264	0.00815911	0.00330698	0.0072718	0.00709157	0.0198532	-0.00244755	0.00489876	-0.403338	-0.00019094	-0.101954
													0.00355221	0.0121774	0.00308672	0.0010501	0.00010437	0.00798584	0.00330463	0.00736601	0.00688755	0.0196631	-0.00307845	0.00489876	-0.336508	-0.000203933	-0.150566
													0.00355221	0.0124316	0.00224321	0.000939991	-6.83815e-05	0.00972876	0.00356564	0.00744522	0.00688755	0.0198015	-0.00398156	0.00470261	-0.304574	0.000954273	-0.172513
													0.00375601	0.013299	0.00246514	0.000728574	-1.56559e-05	0.0108774	0.00408354	0.00755417	0.00668359	0.0200047	-0.00551944	0.0043229	-0.277317	0.00251683	-0.194204
													0.00374887	0.0145445	0.00148849	0.000774965	4.15882e-05	0.0113209	0.00407281	0.00767645	0.00664265	0.0197623	-0.00573487	0.00433689	-0.26481	0.00342551	-0.200099
													0.00374887	0.015517	0.000812361	0.000479203	0.000655658	0.0154644	0.0105102	0.00671551	0.00993722	0.0275808	-0.00655413	0.00424554	-0.197964	0.00412523	-0.206571
													0.00374887	0.0155935	0.000883658	0.000480164	0.000653165	0.0154086	0.0115775	0.00668315	0.00991295	0.0277502	-0.00646696	0.00426901	-0.194813	0.00474376	-0.209566
													0.00374887	0.0171106	0.000620555	0.000632705	0.00053688	0.021307	0.0118463	0.00782976	0.0109801	0.0273806	-0.00637755	0.0041912	-0.178407	0.0054323	-0.205791
													0.00374887	0.0171106	0.000620555	0.000632705	0.00053688	0.021307	0.0118463	0.00782976	0.0109801	0.0273806	-0.00637755	0.0041912	-0.178407	0.0054323	-0.205791
													0.00374887	0.0198006	0.00108946	0.000641535	0.000492663	0.0238497	0.0125322	0.0070717	0.0122451	0.0384915	-0.00608175	0.0041912	-0.135959	0.00518807	-0.195828
													0.00374887	0.0198006	0.00108946	0.000641535	0.000492663	0.0238497	0.0125322	0.0070717	0.0122451	0.0384915	-0.00608175	0.0041912	-0.135959	0.00518807	-0.195828
													0.00374887	0.0206439	0.00108946	0.00281168	0.000687855	0.0288289	0.0126577	0.00838804	0.0123473	0.0409103	-0.00626961	0.00684645	-0.111299	0.00616925	-0.185063
													0.00374887	0.0224779	0.000952029	0.00281681	0.000687855	0.034816	0.0125578	0.00943004	0.0137198	0.0409103	-0.00629605	0.0112093	-0.0976824	0.00667961	-0.181505
													0.00361949	0.0274332	0.000914421	0.00442418	0.000645466	0.0493119	0.0190017	0.0127285	0.0155666	0.0585484	-0.00606262	0.0181092	-0.0128893	0.007743	-0.151502
													0.00361949	0.0274332	0.000914421	0.00442418	0.000645466	0.0493119	0.0190017	0.0127285	0.0155666	0.0585484	-0.00606262	0.0181092	-0.0128893	0.007743	-0.151502
													0.00354613	0.029146	0.00156661	0.0047221	0.000645466	0.0538184	0.0241853	0.0159456	0.0238856	0.0756843	-0.00565816	0.0181834	0.0606641	0.00825898	-0.121521
													0.00354613	0.029146	0.00156661	0.0047221	0.000645466	0.0538184	0.0241853	0.0159456	0.0238856	0.0756843	-0.00565816	0.0181834	0.0606641	0.00825898	-0.121521
													0.00354613	0.0299285	0.00255753	0.00663691	0.000543557	0.0535788	0.0238479	0.0186158	0.0252473	0.0878258	-0.00504866	0.0181834	0.0989751	0.00872152	-0.116496
													0.00354613	0.0299011	0.00255753	0.00663691	0.000543557	0.0535848	0.0238479	0.0186158	0.0252473	0.088775	-0.00504866	0.0181834	0.100189	0.00869638	-0.11613
													0.00354613	0.0307095	0.00270282	0.00663691	0.000543557	0.0535848	0.0238479	0.0206839	0.0252705	0.0892682	-0.00504866	0.0181834	0.105173	0.00870094	-0.11641
													0.00354613	0.0319881	0.00574701	0.0072177	0.000543557	0.0535848	0.0238479	0.0206839	0.0252705	0.0898274	-0.00504866	0.0181834	0.114351	0.00870094	-0.110619
													0.00354613	0.0410337	0.00538801	0.00929901	0.000611419	0.0532903	0.0241273	0.0257399	0.0252951	0.0941424	-0.00418509	0.0182018	0.13923	0.00853634	-0.109033
													0.00354613	0.0410647	0.00538801	0.00931354	0.000611419	0.0532903	0.0241195	0.0257399	0.0252951	0.0941424	-0.00418509	0.0182018	0.139503	0.00860841	-0.109416
													0.00356487	0.0452895	0.0118708	0.0100522	0.00065564	0.0490939	0.0196671	0.0329984	0.0336175	0.0995835	-0.00278114	0.0192179	0.199934	0.0087407	-0.101899
													0.00452787	0.0454301	0.0126235	0.0100483	0.000644056	0.0486742	0.0139335	0.0338499	0.0407549	0.100504	-0.00278114	0.0188859	0.21746	0.0087407	-0.0919799
													0.00583506	0.0453361	0.0129802	0.0100361	0.000263745	0.0478293	0.0104331	0.0346634	0.0409227	0.102825	-0.00183214	0.0188859	0.227735	0.00874218	-0.0910311
													0.00600337	0.0478454	0.0133555	0.0129431	0.000263745	0.039856	0.00988257	0.0334389	0.0405949	0.105808	-0.00183214	0.0169884	0.233281	0.00951243	-0.0884046
													0.00600337	0.0478454	0.0133712	0.0129431	0.000263745	0.039856	0.00988257	0.0334389	0.0405125	0.105808	-0.00183214	0.0169884	0.233327	0.00951243	-0.0883835
													0.00355221	0.0117619	0.00305383	0.000932743	0.000156079	-0.000482579	0.000800502	0.00691925	0.00697329	0.0182846	-0.00235748	0.0039359	-0.427572	0.00203465	-0.0837301
													0.00355221	0.0117979	0.00305383	0.000868879	0.000151794	-0.000532665	0.000807211	0.00692444	0.00697329	0.0182242	-0.00243085	0.0039359	-0.361256	-0.000520574	-0.124719
													0.00355221	0.0120736	0.00305383	0.000807234	5.99347e-05	-0.000643292	0.000807531	0.00701865	0.00676927	0.0180341	-0.00283426	0.0039359	-0.316422	-0.000532054	-0.157985
													0.00375601	0.0126767	0.00223834	0.000663295	-0.000131673	0.000374909	0.00107485	0.00716399	0.00677143	0.0181725	-0.00419616	0.00360956	-0.273225	0.00138293	-0.189734
													0.00374887	0.0133195	0.00214264	0.000552278	5.66736e-05	0.000753002	4.5254e-05	0.00721705	0.00656532	0.0181287	-0.00527525	0.00347932	-0.257153	0.00277756	-0.204993
													0.00374887	0.0144406	0.0014556	0.000532094	-2.84735e-06	0.00106255	6.64776e-05	0.00704232	0.00642485	0.0181517	-0.00549067	0.00337403	-0.247989	0.00309739	-0.209353
													0.00374887	0.0166677	0.000587661	0.000389835	-0.000317075	0.0020615	0.00351731	0.00668558	0.0103208	0.0243798	-0.00611343	0.00322835	-0.174445	0.00500234	-0.220978
													0.00374887	0.0189038	0.000713934	0.000398664	-0.000361292	-0.000939455	0.00274905	0.00592752	0.0115857	0.0328735	-0.00581762	0.00322835	-0.139108	0.00458341	-0.214963
													0.00374887	0.0190971	0.000713934	0.000830675	-0.0001661	0.000413504	0.00273227	0.00617849	0.0115885	0.034273	-0.00599234	0.00425167	-0.127673	0.0046444	-0.211619
													0.00374887	0.0215811	0.000576504	0.00190106	-0.0001661	0.000124277	0.00263232	0.00602324	0.0127823	0.0357273	-0.00604676	0.00447634	-0.115466	0.00466599	-0.209229
													0.00374887	0.0255675	0.000580148	0.00222393	-0.000139426	-0.00429552	0.00252564	0.00962691	0.0129204	0.0441156	-0.00592073	0.00713808	-0.073561	0.00536789	-0.196975
													0.00361949	0.0262626	0.00057294	0.00229423	-0.00013141	-0.00398362	0.00407671	0.00966348	0.0146291	0.047852	-0.00567487	0.00801037	-0.0507701	0.00588216	-0.193698
													0.00354613	0.0277883	0.00119109	0.00256123	-0.00013141	-0.00351465	0.00412594	0.012844	0.0189904	0.0575733	-0.00540887	0.00808459	-0.00342229	0.00616905	-0.174455
													0.00354613	0.0277883	0.00119109	0.00256123	-0.00013141	-0.00490728	0.00412594	0.012844	0.0227167	0.0610117	-0.00540887	0.00808459	0.00977428	0.00616905	-0.166946
													0.00354613	0.0282059	0.000659347	0.00447603	-0.000233319	-0.0051469	0.00378854	0.0149458	0.0229121	0.0669237	-0.00479937	0.00808459	0.0315009	0.00663159	-0.171722
													0.00354613	0.0285433	0.002182	0.00447603	-0.000233319	-0.00514087	0.00378854	0.0155141	0.0240784	0.0741024	-0.00479937	0.00808459	0.0492987	0.00660645	-0.161555
													0.00354613	0.0293518	0.00232729	0.00447603	-0.000233319	-0.00514087	0.00378854	0.0175823	0.0241016	0.0745956	-0.00479937	0.00808459	0.0542829	0.00661101	-0.161835
													0.00354613	0.0306303	0.00537149	0.00505683	-0.000233319	-0.00514087	0.00378854	0.0175823	0.0241016	0.0751548	-0.00479937	0.00808459	0.0634614	0.00661101	-0.156044
													0.00354613	0.039676	0.00501248	0.00713814	-0.000165457	-0.00543534	0.00406789	0.0226383	0.0241262	0.0794698	-0.00393581	0.00810301	0.0883404	0.00644641	-0.154458
													0.00354613	0.0397069	0.00501248	0.00715267	-0.000165457	-0.00543534	0.00406018	0.0226383	0.0241262	0.0794698	-0.00393581	0.00810301	0.0886134	0.00651848	-0.154841
													0.00356487	0.0450096	0.0118379	0.00855103	0.000688283	-0.00281527	0.00589241	0.0303506	0.0325536	0.0860703	-0.00252779	0.0110051	0.16147	0.00693817	-0.142045
													0.00452787	0.0451502	0.0125906	0.00854714	0.000676699	-0.00323495	0.00660235	0.0312021	0.039691	0.0874629	-0.00252779	0.010967	0.185439	0.00693817	-0.128027
													0.00452787	0.0451502	0.0125906	0.00854714	0.000676699	-0.00323495	0.00660235	0.0312021	0.039691	0.0874629	-0.00252779	0.010967	0.185439	0.00693817	-0.128027
													0.00583506	0.0450578	0.0129473	0.00853498	0.000292353	-0.00251442	0.00847901	0.0320156	0.0398588	0.0915423	-0.0017653	0.010967	0.203387	0.00693965	-0.121762
													0.00583506	0.0450578	0.0129473	0.00853498	0.000292353	-0.00251442	0.00847901	0.0320156	0.0398588	0.0915423	-0.0017653	0.010967	0.203387	0.00693965	-0.121762
													0.00600337	0.0475874	0.0133226	0.0114419	0.000292353	-0.00664169	0.00832645	0.0333405	0.0398092	0.0947773	-0.0017653	0.0100091	0.214193	0.00766132	-0.116625
													0.00600337	0.0475874	0.0133226	0.0114419	0.000292353	-0.00664169	0.00832645	0.0333405	0.0398092	0.0947773	-0.0017653	0.0100091	0.214193	0.00766132	-0.116625
													0.00355221	0.0113985	0.00282279	0.000888837	0.000152326	-0.00521482	-0.00103925	0.00701596	0.00687358	0.0187753	-0.00237573	0.00364159	-0.415743	0.000791802	-0.0872773
													0.00355221	0.0114345	0.00282279	0.000888837	0.00014804	-0.00521482	-0.00104301	0.00701596	0.00687358	0.0187148	-0.00240812	0.00364159	-0.380163	-0.00176191	-0.106935
													0.00355221	0.0117101	0.00282279	0.000777808	5.61809e-05	-0.00526948	-0.00105316	0.00711444	0.00666956	0.0185247	-0.00283157	0.00364159	-0.304676	-0.001647	-0.16193
													0.00375601	0.0128316	0.0022012	0.0004483	-6.38453e-05	-0.00708253	-0.00176619	0.00729121	0.0064656	0.0188848	-0.00528486	0.00306574	-0.251514	0.00107376	-0.20914
													0.00374887	0.0143995	0.00122456	0.000494691	-6.60122e-06	-0.00731466	-0.00177692	0.00729268	0.00632099	0.0186424	-0.00550029	0.00307972	-0.240126	0.00153936	-0.215452
													0.00374887	0.0153577	0.000442664	0.000185493	0.000607469	-0.00995111	-0.00567283	0.0058217	0.00961556	0.0263302	-0.00628236	0.00298838	-0.190725	0.00180492	-0.231152
													0.00374887	0.0154343	0.000513962	0.000186455	0.000604975	-0.0100069	-0.00607663	0.00578933	0.00959129	0.0260239	-0.00619519	0.00301184	-0.189045	0.00242346	-0.235145
													0.00374887	0.0166123	0.000250858	0.000338996	-0.000320829	-0.0114052	-0.00581517	0.00693594	0.0102169	0.0256542	-0.00610578	0.00293404	-0.179493	0.003112	-0.234065
													0.00374887	0.0188484	0.000377131	0.000347825	-0.000365046	-0.0144062	-0.00658343	0.00617789	0.0114819	0.0348911	-0.00580998	0.00293404	-0.14446	0.00238897	-0.228184
													0.00374887	0.0188484	0.000377131	0.000347825	-0.000365046	-0.0144062	-0.00658343	0.00617789	0.0114819	0.0348911	-0.00580998	0.00293404	-0.14446	0.00238897	-0.228184
													0.00374887	0.0190417	0.000377131	0.000779836	-0.000169854	-0.0171437	-0.00660022	0.00704508	0.0114847	0.0362905	-0.0059847	0.00322108	-0.136643	0.00244996	-0.226641
													0.00374887	0.0201304	0.000239701	0.00156205	-0.000169854	-0.0198801	-0.00670016	0.00718605	0.012671	0.0377449	-0.00605459	0.00344575	-0.129183	0.00247156	-0.227835
													0.00374887	0.024054	0.000243346	0.00188123	-0.000169707	-0.0270012	-0.00881364	0.0106973	0.0128091	0.0461332	-0.00592856	0.00460289	-0.0922356	0.00317346	-0.217728
													0.00361949	0.0245619	0.000202094	0.00192062	-0.000161692	-0.0288641	-0.00724916	0.0106973	0.0145178	0.0498865	-0.00583649	0.0047206	-0.0740507	0.00345864	-0.212763
													0.00354613	0.0262589	0.000854285	0.00221853	-0.000161692	-0.0314217	-0.00721172	0.0139144	0.0188791	0.0601652	-0.00545297	0.00479482	-0.027547	0.00370506	-0.198366
													0.00354613	0.0262589	0.000854285	0.00221853	-0.000161692	-0.0328144	-0.00721172	0.0139144	0.0226054	0.0636036	-0.00545297	0.00479482	-0.0143504	0.00370506	-0.190857
													0.00354613	0.0266765	0.000406237	0.00415214	-0.000263601	-0.033054	-0.00749193	0.0160162	0.0228008	0.0702066	-0.00484347	0.00479482	0.00694796	0.00373927	-0.195627
													0.00354613	0.0270139	0.00192889	0.00415214	-0.000263601	-0.033048	-0.00749193	0.0165845	0.0239671	0.0773853	-0.00484347	0.00479482	0.0247457	0.00371413	-0.18546
													0.00354613	0.0270139	0.00192889	0.00415214	-0.000263601	-0.033048	-0.00749193	0.0165845	0.0239671	0.0773853	-0.00484347	0.00479482	0.0247457	0.00371413	-0.18546
													0.00354613	0.0291009	0.00511838	0.00473294	-0.000263601	-0.033048	-0.00749193	0.0186526	0.0239902	0.0784377	-0.00484347	0.00479482	0.0389084	0.00371869	-0.179948
													0.00354613	0.0384456	0.00495708	0.00681425	-0.000195739	-0.033037	-0.00722411	0.0237087	0.0241943	0.080611	-0.0039799	0.00481324	0.0614322	0.00296722	-0.178548
													0.00354613	0.0383151	0.00475937	0.00682878	-0.000195739	-0.0319313	-0.00670118	0.0237087	0.0240149	0.0841968	-0.0039799	0.00481324	0.0650729	0.00325366	-0.178931
													0.00334234	0.0424379	0.00845701	0.00840302	0.000761091	-0.0292609	0.000549945	0.0312288	0.0313251	0.0898368	-0.00338248	0.00746586	0.129104	0.00344873	-0.155004
													0.00356487	0.0436178	0.0106904	0.00822714	0.000658002	-0.0293112	0.00132681	0.031421	0.0324423	0.0907758	-0.00257188	0.00771538	0.144523	0.00367336	-0.161951
													0.00452787	0.0437584	0.0114431	0.00822325	0.000646417	-0.0290274	0.00491765	0.0322725	0.0395797	0.0921683	-0.00257188	0.00767722	0.172077	0.00367336	-0.145727
													0.00452787	0.0437584	0.0114431	0.00822325	0.000646417	-0.0290274	0.00491765	0.0322725	0.0395797	0.0921683	-0.00257188	0.00767722	0.172077	0.00367336	-0.145727
													0.00583506	0.043666	0.0117999	0.00821109	0.000262072	-0.0283069	0.00679431	0.033086	0.0397475	0.0953014	-0.00180939	0.00767722	0.186973	0.00367483	-0.142515
													0.00583506	0.043666	0.0117999	0.00821109	0.000262072	-0.0283069	0.00679431	0.033086	0.0397475	0.0953014	-0.00180939	0.00767722	0.186973	0.00367483	-0.142515
													0.00600337	0.046198	0.0120988	0.011118	0.000262072	-0.0239923	0.00717483	0.0329318	0.0397095	0.0985364	-0.00180939	0.00745561	0.205663	0.0043965	-0.133072
													0.00600337	0.046198	0.0120988	0.011118	0.000262072	-0.0239923	0.00717483	0.0329318	0.0397095	0.0985364	-0.00180939	0.00745561	0.205663	0.0043965	-0.133072
													0.00600337	0.046198	0.0121144	0.011118	0.000262072	-0.0239923	0.00717483	0.0329318	0.0396272	0.0985364	-0.00180939	0.00745561	0.205709	0.0043965	-0.133051
													0.00285603	0.0138264	0.00115905	0.000504696	0.000600567	-0.00118413	0.00246083	0.00797171	0.00261317	0.00891736	-0.00388133	0.00147966	-0.4941	0.00180343	0.0101914
													0.00285603	0.0139349	0.00115905	0.000504696	0.000600567	-0.00118413	0.00246083	0.00797171	0.00261317	0.0087136	-0.00395066	0.00147966	-0.467944	-0.000796802	0.00499692
													0.00285603	0.0139557	0.00115905	0.000440833	0.000595199	-0.00118413	0.00255911	0.0079769	0.00261317	0.0087136	-0.00395066	0.00147966	-0.440207	-0.00116198	-0.00510229
													0.00285603	0.0140773	0.00115905	0.000526679	-7.35183e-05	-0.00135342	0.00259957	0.00823326	0.00170176	0.00818642	-0.00481712	0.00147966	-0.364104	-0.00141618	-0.0142523
													0.00285603	0.0143202	0.00115905	0.000453186	-7.35183e-05	-0.00125342	0.00260529	0.00823967	0.00170176	0.00818642	-0.00522806	0.00147966	-0.33848	-0.00130352	-0.0193468
													0.00305983	0.0158299	2.91196e-05	0.00068699	-0.000164974	-0.00174069	0.00341711	0.00854911	0.00170573	0.00805252	-0.0111741	0.00113321	-0.272933	0.00109377	-0.0263381
													0.00305983	0.0162118	2.91196e-05	0.000632288	-0.000202804	-0.00177299	0.00388315	0.00854911	0.00170573	0.00811088	-0.0118047	0.00113321	-0.261149	0.0010988	-0.0234773
													0.00305269	0.0171463	-0.000607567	0.000778896	0.000698021	-0.000190787	0.00667837	0.00861472	0.00168441	0.00799168	-0.0143558	0.000430568	-0.226061	0.00355369	-0.0182627
													0.00305269	0.0171463	-0.000607567	0.000778896	0.000698021	-0.000190787	0.00667837	0.00861472	0.00168441	0.00799168	-0.0143558	0.000430568	-0.226061	0.00355369	-0.0182627
													0.00305269	0.0194993	-0.00136964	0.000798284	0.000918045	-1.67412e-05	0.00642221	0.00863655	0.00108548	0.00904899	-0.0145095	0.000309743	-0.214204	0.00385567	-0.0158744
													0.00305269	0.0211125	-0.00541342	0.000275555	0.00518947	-0.00114668	0.0067482	0.00886854	0.00111294	0.0067734	-0.0179172	0.000192374	-0.120015	0.00592252	0.0122182
													0.00305269	0.0211125	-0.00541342	0.000275555	0.00518947	-0.00114668	0.0067482	0.00886854	0.00111294	0.0067734	-0.0179172	0.000192374	-0.120015	0.00592252	0.0122182
													0.00305269	0.0211229	-0.00541342	0.000276516	0.00518947	-0.0011105	0.0067482	0.00886184	0.00111294	0.00676473	-0.0176538	0.000192374	-0.11842	0.00592252	0.0124654
													0.00305269	0.0214732	-0.00625627	0.000276516	0.00517821	-0.00115641	0.00670818	0.00897218	0.0010222	0.00575817	-0.0175884	0.000283266	-0.110701	0.00658367	0.0157253
													0.00305269	0.0224554	-0.00656442	0.000429057	0.0049687	-0.0013269	0.00752035	0.0101188	0.00162101	0.00522451	-0.017265	0.000205462	-0.100078	0.00707343	0.0177467
													0.00305269	0.0272414	-0.00661992	0.000432962	0.00527605	-0.00128306	0.00759484	0.0101514	0.00216736	0.00548928	-0.0160141	0.000205462	-0.0684975	0.0068999	0.0269695
													0.00305269	0.0288941	-0.00776665	0.000442331	0.00527605	-0.00156145	0.00752813	0.0103645	0.00216736	0.00550103	-0.0159194	0.000205462	-0.0601827	0.00675856	0.0271951
													0.00305269	0.0288941	-0.00776665	0.000442331	0.00527605	-0.00188703	0.00752813	0.0103444	0.00216736	0.00550103	-0.0159194	0.00029018	-0.0594649	0.00669291	0.0268039
													0.00305269	0.029779	-0.00776665	0.00261247	0.00547124	-0.00194405	0.00748511	0.0116547	0.00217004	0.00628021	-0.0161073	0.00029018	-0.0500947	0.00677295	0.0278726
													0.00305269	0.0319	-0.00789742	0.00262825	0.00547124	-0.00234662	0.00738516	0.0116905	0.0033348	0.00628021	-0.0161337	0.000266875	-0.0398629	0.00776266	0.0330647
													0.00305269	0.0361204	-0.00786739	0.0032874	0.00546411	-0.00339774	0.00832436	0.0148686	0.00335281	0.00759671	-0.0158917	-0.000151214	-0.00166694	0.00934408	0.0458165
													0.00292332	0.0374477	-0.00753586	0.00354564	0.00553566	-0.00351194	0.00911841	0.0153986	0.00352956	0.0094762	-0.0146984	-8.54701e-05	0.0234332	0.0106446	0.0508778
													0.00292332	0.0374477	-0.00753586	0.00354564	0.00553566	-0.00351194	0.00911841	0.0153986	0.00352956	0.0094762	-0.0146984	-8.54701e-05	0.0234332	0.0106446	0.0508778
													0.00284995	0.0395617	-0.00737674	0.00572744	0.00543375	-0.0033777	0.00928465	0.0213294	0.00478192	0.0234591	-0.0107631	-1.12487e-05	0.0861253	0.0110191	0.0536519
													0.00284995	0.0394926	-0.00721547	0.00572744	0.00543375	-0.00333059	0.00928465	0.0213902	0.00493597	0.0245296	-0.0107631	-1.12487e-05	0.0897186	0.0109851	0.0496147
													0.00284995	0.040301	-0.00663589	0.00572744	0.00543375	-0.00333059	0.00928465	0.0234584	0.0050214	0.0252487	-0.0107631	-1.12487e-05	0.0961703	0.0109964	0.0508027
													0.00284995	0.0404254	-0.0063259	0.00577863	0.00543375	-0.00333059	0.00928465	0.0234584	0.0050214	0.0253103	-0.0107631	-1.12487e-05	0.0975906	0.0109964	0.0488352
													0.00284995	0.0484166	-0.00639201	0.00779781	0.00553206	-0.00331802	0.00962071	0.0281188	0.00593281	0.0274808	-0.00795655	7.1667e-06	0.119982	0.0115791	0.0488379
													0.00284995	0.0482861	-0.00658972	0.00781234	0.00553206	-0.0022123	0.009991	0.0281188	0.00575342	0.0310666	-0.00795655	7.1667e-06	0.123699	0.0119419	0.048455
													0.00354739	0.0510598	-0.00344212	0.00794353	0.00391724	-0.00239631	0.00982206	0.0375679	0.00812661	0.0338977	-0.00309994	0.00162916	0.182728	0.0121728	0.0470652
													0.00367179	0.051075	-0.00329922	0.00794262	0.00386194	-0.00236056	0.0102354	0.0376587	0.00911745	0.0340022	-0.00309994	0.00162067	0.187509	0.0121728	0.0405157
													0.00378756	0.0500892	-0.00296816	0.00791381	0.00240969	-0.00176564	0.0100899	0.0384723	0.00974113	0.0350882	-0.00151273	0.00162067	0.198318	0.0120843	0.0398264
													0.002198	0.00988048	0.00193285	-0.00277694	0.000253602	-0.00418412	-0.00174784	0.00670194	0.00162856	0.00529492	-0.0044038	0.00123052	-0.539688	0.0217076	0.0967773
													0.002198	0.00998893	0.00193285	-0.00277694	0.000253602	-0.00418412	-0.00174784	0.00670194	0.00162856	0.00509116	-0.00509898	0.00123052	-0.475801	0.0300949	0.118327
													0.002198	0.00998893	0.00193285	-0.00277694	0.000253602	-0.00418412	-0.00174784	0.00670194	0.00162856	0.00509116	-0.00509898	0.00123052	-0.468984	0.0311702	0.122303
													0.002198	0.010002	0.00193285	-0.00277694	0.000126008	-0.00418412	-0.00262451	0.00670194	0.00162856	0.00509116	-0.00509898	0.00123052	-0.431951	0.0310318	0.140147
													0.002198	0.010002	0.00193285	-0.00324446	0.000126008	-0.00418412	-0.00262451	0.0067229	0.00162856	0.00509116	-0.00509898	0.00123052	-0.401308	0.0310318	0.154446
													0.002198	0.010002	0.00193285	-0.00324446	0.000126008	-0.00418412	-0.00262451	0.0067229	0.00162856	0.00509116	-0.00509898	0.00123052	-0.381502	0.0310318	0.162003
													0.002198	0.0101592	0.00193285	-0.00328762	9.92265e-05	-0.00470113	-0.0030428	0.00734987	0.000779738	0.00455399	-0.00821041	0.00123052	-0.23991	0.0306706	0.211918
													0.002198	0.010426	0.00168797	-0.00386082	9.92265e-05	-0.00464108	-0.00446592	0.00739325	0.000779738	0.00456155	-0.00922268	0.00119901	-0.197646	0.0266231	0.229498
													0.002198	0.010426	0.00168797	-0.00386082	9.92265e-05	-0.00464108	-0.00446592	0.00739325	0.000779738	0.00456155	-0.00922268	0.00119901	-0.197646	0.0266231	0.229498
													0.002198	0.0113603	0.00168797	-0.00442689	1.01242e-05	-0.00438193	-0.0121081	0.0089172	0.000783707	0.00456155	-0.0141868	0.00113162	-0.137925	0.0233572	0.244597
													0.00224796	0.0119896	0.00171142	-0.0100318	-7.65668e-05	-0.00814055	-0.0191187	0.00910477	0.000762388	0.00449467	-0.0174289	-0.000391723	-0.120412	0.0135856	0.244377
													0.00224082	0.0120917	0.0019415	-0.0108223	-6.63322e-05	-0.00892121	-0.0206895	0.00905121	0.000762388	0.00430623	-0.0174764	-0.000352404	-0.11662	0.00941101	0.246193
													0.00224082	0.0131074	0.00147804	-0.0106862	-6.77663e-05	-0.00955611	-0.0215	0.00908209	-0.00103803	0.00371889	-0.0177432	-0.000398193	-0.116802	0.00858786	0.238586
													0.00224082	0.0141465	-0.00128522	-0.014547	0.000778991	-0.0132858	-0.0225022	0.00960087	-0.00290698	0.000997908	-0.0203524	-0.000798296	-0.0712312	0.00798855	0.218262
													0.00224082	0.0141465	-0.00128522	-0.014547	0.000778991	-0.0132858	-0.0225022	0.00960087	-0.00290698	0.000997908	-0.0203524	-0.000798296	-0.0712312	0.00798855	0.218262
													0.00224082	0.0140019	-0.00182844	-0.014534	0.000776387	-0.0131507	-0.0225422	0.00972054	-0.00313161	0.000159033	-0.0200776	-0.000798296	-0.06878	0.00694634	0.217372
													0.00224082	0.0139741	-0.00182023	-0.014534	0.000776387	-0.0131507	-0.0225422	0.00972054	-0.00313161	-2.31873e-06	-0.0200776	-0.000707405	-0.0683194	0.00604528	0.217721
													0.00224082	0.0143367	-0.00184766	-0.0144256	0.000746407	-0.0135994	-0.0246923	0.00992955	-0.00304129	-0.000216207	-0.0194359	-0.000726986	-0.0616854	0.00521401	0.219826
													0.00224082	0.0143367	-0.00184766	-0.0144256	0.000746407	-0.0135994	-0.0246923	0.00992955	-0.00304129	-0.000216207	-0.0194359	-0.000726986	-0.0616854	0.00521401	0.219826
													0.00224082	0.0160978	-0.00242965	-0.0143649	0.000795369	-0.0142618	-0.0247168	0.0103217	-0.00284985	0.000436	-0.0180287	-0.000726986	-0.0378034	0.00608258	0.210602
													0.00224082	0.0160978	-0.00242965	-0.0143649	0.000795369	-0.0146263	-0.0247168	0.0103406	-0.00284985	0.000436	-0.0180287	-0.000642268	-0.0370466	0.00601693	0.210172
													0.00224082	0.0163801	-0.00242965	-0.0141556	0.000829305	-0.0146833	-0.0247396	0.0107211	-0.00284717	0.000479116	-0.0178747	-0.000642268	-0.0296556	0.0060613	0.208786
													0.00224082	0.0169048	-0.0024971	-0.0139326	0.000829305	-0.0150429	-0.024646	0.0107987	-0.00267559	0.000479116	-0.0178853	-0.000629203	-0.023644	0.00667557	0.209846
													0.00224082	0.0186674	-0.00249566	-0.0136471	0.000854874	-0.0157596	-0.0236373	0.0128419	-0.00265758	0.00184486	-0.0174974	-0.000742968	0.00110367	0.00667883	0.207812
													0.0021844	0.0188033	-0.00242968	-0.01338	0.000862889	-0.0160799	-0.0222333	0.0128419	-0.00248083	0.00134393	-0.0174399	-0.00071681	0.00881489	0.00767108	0.203405
													0.00215052	0.0195217	-0.00209564	-0.0112769	0.000862889	-0.0172065	-0.0212239	0.0140906	-0.0014238	0.00272537	-0.0167831	-0.000698647	0.0343216	0.00999998	0.192468
													0.00215052	0.0195217	-0.00209564	-0.0112769	0.000862889	-0.0172065	-0.0212239	0.0140906	-0.0014238	0.00272537	-0.0167831	-0.000698647	0.0343216	0.00999998	0.192468
													0.00215052	0.0196009	-0.00165334	-0.0104194	0.000825881	-0.0172132	-0.0166396	0.0150277	-5.863e-05	0.00422707	-0.0148992	-0.000698647	0.0614238	0.00992942	0.18183
													0.00215052	0.0196009	-0.00165334	-0.0104194	0.000825881	-0.0172132	-0.0166396	0.0150277	-5.863e-05	0.00422707	-0.0148992	-0.000698647	0.0614238	0.00992942	0.18183
													0.00215052	0.0197736	-0.00107376	-0.0104194	0.000825881	-0.0172132	-0.0166396	0.0155163	0.000141408	0.00484316	-0.0148992	-0.000698647	0.0665349	0.00989075	0.181719
													0.00215052	0.019898	-0.00076377	-0.0103682	0.000825881	-0.0172132	-0.0166396	0.0155163	0.000141408	0.00490477	-0.0148992	-0.000698647	0.0679551	0.00989075	0.179751
													0.00215052	0.0228208	-0.000794813	-0.00963736	0.000868876	-0.017117	-0.0124452	0.0174485	0.000990234	0.00587318	-0.0108493	-0.00100426	0.0957551	0.00894249	0.184263
													0.00215052	0.0233148	-0.000585619	-0.00937308	0.000868876	-0.0169294	-0.00738806	0.0174485	0.000939578	0.00644431	-0.0108493	-0.00100426	0.104107	0.00807946	0.186426
													0.00210056	0.0240687	-0.00016488	-0.00847151	0.000847888	-0.016429	-0.00625621	0.0198783	0.00132539	0.00713277	-0.00949203	-0.000763861	0.123165	0.00634362	0.17055
													0.00300179	0.0250041	0.00131408	-0.00837458	0.00100098	-0.013402	-0.00529978	0.0207313	0.00275443	0.00837231	-0.00570608	0.000759486	0.149875	0.0053842	0.172232
													0.00312552	0.0250192	0.00145698	-0.0083755	0.000989396	-0.0133663	-0.00476344	0.0204996	0.00374459	0.00820098	-0.00570608	0.000751001	0.154392	0.0053842	0.166295
													0.00324129	0.0250664	0.00153956	-0.00852098	0.000726235	-0.0134449	-0.00298526	0.0207195	0.00557178	0.00879558	-0.00334768	0.000751001	0.163193	0.00501158	0.16273
													0.00326063	0.0252919	0.00160569	-0.00832388	0.000726235	-0.0127949	-0.0029366	0.0206763	0.00556177	0.00934733	-0.00334768	0.000684289	0.165785	0.00415322	0.159358
													0.00326063	0.0252919	0.00160569	-0.00832388	0.000726235	-0.0127949	-0.0029366	0.0206763	0.00556177	0.00934733	-0.00334768	0.000684289	0.165785	0.00415322	0.159358
													0.00326063	0.0252919	0.00160937	-0.00832388	0.000726235	-0.0127949	-0.0029366	0.0206763	0.00555242	0.00934733	-0.00334768	0.000684289	0.1658	0.00415322	0.159349
													0.00199021	0.0116718	0.000817095	0.00609798	0.0066165	-0.00227826	0.0033146	0.00714906	0.00335007	0.0271487	-0.00231268	0.00802829	-0.594747	-0.00579063	0.0794999
													0.00199021	0.0118247	0.000817095	0.00639378	0.00802431	-0.00269122	0.00334711	0.0072557	0.00335007	0.0275124	-0.00344571	0.00802829	-0.412716	-0.00885822	0.124682
													0.00199021	0.0120191	0.000817095	0.00647761	0.00963458	-0.00306096	0.00375984	0.00781395	0.00318799	0.0284922	-0.00301995	0.00802829	-0.387055	-0.00904321	0.128919
													0.00199021	0.0134107	0.000539422	0.00720747	0.00960592	-0.00250487	0.00498083	0.00932429	0.00318799	0.02932	-0.00377914	0.0151327	-0.284455	-0.00606553	0.160272
													0.00204017	0.0157362	0.000529972	0.00945245	0.0100976	-0.00302333	0.00726837	0.0119266	0.00319196	0.0291675	-0.00366832	0.0158943	-0.203073	-0.0055266	0.185703
													0.00201785	0.0177304	0.00029532	0.0142053	0.0192314	-0.0026968	0.00807512	0.0126892	0.00317064	0.0348255	-0.00432205	0.0157304	-0.152174	-0.00657385	0.199104
													0.00201785	0.0197081	-0.000249615	0.0142156	0.0195591	-0.00270008	0.00922885	0.0127838	0.00329535	0.0385979	-0.00425382	0.0162192	-0.131286	-0.00624609	0.204267
													0.00201785	0.0219493	-0.00196954	0.0177627	0.0221996	-0.00380869	0.0100222	0.0145484	0.00330468	0.0585728	-0.0067828	0.0179211	-0.0171625	-0.00616725	0.221932
													0.00201785	0.0219522	-0.00196954	0.0177757	0.0221996	-0.00382559	0.0100222	0.0145634	0.00330468	0.0586379	-0.00651938	0.0179211	-0.0155795	-0.00616725	0.222041
													0.00201785	0.0248695	-0.00288638	0.0176224	0.0255231	-0.00496095	0.0102562	0.0158273	0.00591235	0.0723372	-0.00628722	0.0180285	0.0458294	-0.00522128	0.21417
													0.00201785	0.0276847	-0.00310782	0.0175576	0.0255133	-0.00617573	0.00982977	0.017061	0.00701495	0.0748095	-0.00582461	0.0186696	0.0773328	-0.00599601	0.213397
													0.00244793	0.0310376	-0.00148623	0.0141785	0.0159533	-0.00562821	0.00881706	0.0216783	0.0100544	0.0829894	-0.00159321	0.0160955	0.174325	-0.0070402	0.17005
													0.00309604	0.0143302	0.00178272	0.00325785	0.00846885	0.00748938	0.00504298	0.00450279	0.00384969	0.0329879	-0.00305566	0.0122165	-0.523056	0.00322718	-0.0160313
													0.00309604	0.0143668	0.00178272	0.00329826	0.0085347	0.0074393	0.00505125	0.00451646	0.00384969	0.0333516	-0.00347283	0.0122165	-0.440999	0.000594542	-0.0609395
													0.00309604	0.0146653	0.00178272	0.00346388	0.0101238	0.00715555	0.00528556	0.00459614	0.00373332	0.0348257	-0.00323775	0.0122165	-0.389683	0.00125295	-0.0730948
													0.00309604	0.0151256	0.00150505	0.00350114	0.010113	0.00774971	0.00552911	0.00450995	0.00373332	0.0356535	-0.0036576	0.0194922	-0.357608	0.00415807	-0.0820499
													0.00329984	0.0167606	0.00144519	0.0045694	0.011781	0.00972659	0.00563544	0.00419625	0.00373729	0.0356482	-0.00479359	0.0228509	-0.310815	0.00653807	-0.0870515
													0.00327752	0.0176957	0.001284	0.0054096	0.0217663	0.00982765	0.00643808	0.00429918	0.00371597	0.0393428	-0.00587402	0.0227069	-0.263058	0.00795905	-0.0844926
													0.00327752	0.0216162	0.00107994	0.00541983	0.0232178	0.0102925	0.00694101	0.00444473	0.00395437	0.0427938	-0.0058752	0.0249253	-0.245156	0.00827491	-0.0826513
													0.00327752	0.0253783	-0.000315085	0.00595893	0.0346816	0.013482	0.0082806	0.00640386	0.00419522	0.063345	-0.0103982	0.0318911	-0.111247	0.00922325	-0.0506994
													0.00327752	0.026105	-0.000365297	0.0059599	0.0349831	0.0133869	0.00838639	0.00666512	0.00416882	0.0708794	-0.0101546	0.0314107	-0.0962686	0.00982934	-0.047111
													0.00327752	0.028644	-5.78685e-05	0.00607822	0.0374775	0.0195561	0.0113622	0.00693491	0.00653447	0.0731623	-0.0101546	0.034021	-0.0717383	0.0101577	-0.0428576
													0.00327752	0.0358584	-0.000217757	0.00612775	0.0404028	0.0251434	0.012001	0.010058	0.00875464	0.0885759	-0.0113906	0.0366762	-0.00323961	0.0118255	-0.0230972
													0.00327752	0.0385861	-0.000348533	0.00496557	0.040993	0.0316156	0.0120266	0.0121409	0.0102294	0.0917792	-0.0113665	0.0387656	0.0210929	0.0122022	-0.0168427
													0.00307478	0.0451606	-0.000742436	0.000620801	0.0416403	0.0445215	0.0163689	0.0169214	0.0115917	0.121333	-0.00809168	0.040087	0.139055	0.0130905	-0.0130036
													0.00387309	0.052109	0.00156878	0.00442343	0.0223173	0.0354648	0.0152081	0.0192019	0.0135771	0.123562	-0.00364091	0.0328916	0.225888	0.0120077	-0.0165023
													0.00311557	0.0143281	0.00186166	0.00371652	0.0083273	0.00710697	0.00134161	0.00124934	0.00384969	0.0311879	-0.00293644	0.0120434	-0.51681	0.00243391	-0.012706
													0.00311557	0.0143647	0.00186166	0.00375693	0.00839315	0.00705688	0.00134988	0.001263	0.00384969	0.0315516	-0.00335362	0.0120434	-0.434753	-0.000198724	-0.0576143
													0.00311557	0.0146098	0.00186166	0.00385304	0.00989905	0.00677313	0.000943269	0.00132596	0.00373332	0.0330257	-0.00258693	0.0120434	-0.389912	0.000477634	-0.0657225
													0.00311557	0.0150701	0.00158398	0.00394215	0.00988819	0.00736729	0.00118682	0.00125649	0.00373332	0.0338535	-0.0031056	0.0193191	-0.352003	0.00338275	-0.0777392
													0.00329705	0.0176485	0.00136294	0.00553758	0.0215167	0.00944523	0.00102032	0.000468175	0.00371597	0.0369489	-0.00554372	0.0225338	-0.2605	0.00510772	-0.080305
													0.00329705	0.0253151	-0.000236151	0.00608692	0.0344235	0.0130995	0.00272005	0.00257286	0.00419522	0.060951	-0.0100679	0.031718	-0.108832	0.00637192	-0.0464146
													0.00329705	0.0260418	-0.000286363	0.00608788	0.034725	0.0130045	0.00282583	0.00283411	0.00416882	0.0684854	-0.00982432	0.0312376	-0.0938535	0.00697801	-0.0428262
													0.00329705	0.0279687	2.2295e-05	0.00613616	0.0372788	0.0191737	0.00296235	0.00332698	0.00653447	0.0707683	-0.00984536	0.0338478	-0.0709357	0.00769085	-0.0382178
													0.00329705	0.0352569	-0.000511813	0.00614943	0.0402779	0.0199401	0.00294271	0.00413557	0.00875464	0.0826422	-0.0111625	0.0338478	-0.0175163	0.00809864	-0.0271884
													0.00329705	0.0385338	-0.000642588	0.00509389	0.0403384	0.0308176	0.00318102	0.00566956	0.0102294	0.0840849	-0.0109597	0.0385925	0.0171995	0.0098953	-0.0158347
													0.00309432	0.0453922	-0.000937871	0.00259886	0.0403447	0.0413994	0.00768121	0.00573361	0.0117458	0.106864	-0.00780277	0.039124	0.131123	0.0106692	-0.0199949
													0.00289052	0.0534513	0.000278097	0.00273787	0.037902	0.0383275	0.0073857	0.0046213	0.0126319	0.108302	-0.00594603	0.033842	0.163944	0.0113951	-0.0252165
													0.00389263	0.0530234	0.00184245	0.00666299	0.0213254	0.0322956	0.00445522	0.00463862	0.0135771	0.113254	-0.00370532	0.0318556	0.219806	0.0113228	-0.0177496
													-0.00160948	-0.00178372	0.000946202	0.00454709	0.00256065	0.00418898	0.00234294	0.000524869	0.00254177	0.00821979	0.0102804	-0.000530894	-0.543084	-0.00326458	0.0666772
													-0.00160948	-0.00167527	0.000946202	0.00454709	0.00256065	0.00418898	0.00234294	0.000524869	0.00254177	0.00801603	0.0103361	-0.000530894	-0.506561	-0.00586481	0.0716749
													-0.00160948	-0.00128365	0.000946202	0.00501982	0.002189	0.00488143	0.00292206	0.000843287	0.00169294	0.00705866	0.0106013	-0.000530894	-0.364504	-0.00717098	0.0865044
													-0.00160948	-0.00523783	-0.000172197	0.00580683	0.00243662	0.00536474	0.00478726	-0.000660892	0.0017097	0.00692476	0.0165786	-0.000691476	-0.242955	-0.00854057	0.113385
													-0.00155952	-0.00486728	-0.000174289	0.00657494	0.00188626	0.0055443	0.00484244	-0.00052415	0.0017097	0.00692348	0.0166643	-0.000691476	-0.212698	-0.009111	0.121006
													-0.00152776	-0.0058308	-0.000807348	0.00833981	0.0032589	0.00515398	0.00500436	-0.000624957	0.00168838	0.00540922	0.0162721	-0.000341404	-0.168406	-0.00827907	0.128805
													-0.00152776	-0.00820805	-0.00409733	0.00990705	0.00360033	0.00489352	0.00466417	-0.00148174	-0.000387023	0.00397351	0.0203855	-0.000276856	-0.0929178	-0.00943436	0.157739
													-0.00152776	-0.0082331	-0.00409733	0.00990705	0.00387358	0.00489352	0.00466417	-0.00148174	-0.000387023	0.00393121	0.0203647	-0.000257225	-0.0905222	-0.00902548	0.157088
													-0.00152776	-0.00894311	-0.00418186	0.0108235	0.00414195	0.00488839	0.00494262	-0.000867949	-0.000460041	0.00401963	0.0226633	-0.000243749	-0.0702253	-0.00880153	0.161815
													-0.00152776	-0.00846324	-0.00486792	0.0114308	0.00444344	0.00545711	0.00501759	-0.000922928	-0.00011616	0.00361309	0.0263977	-0.000243749	-0.03616	-0.00880771	0.164547
													-0.00152776	-0.00754974	-0.00535638	0.0112837	0.00501019	0.00604105	0.00625399	-0.00109744	0.000186031	0.00240355	0.0263989	-0.000161077	-0.0183457	-0.00809968	0.168211
													-0.00152776	-0.00705666	-0.00534284	0.0113398	0.00560413	0.00605962	0.00630083	-0.00117881	0.000698392	0.00307966	0.0275088	-0.000161077	0.00643345	-0.00890277	0.169719
													-0.00152776	-0.00742743	-0.00555454	0.0116761	0.00572146	0.00658532	0.00748406	-0.00119584	0.000709911	0.00335923	0.029551	-0.000349436	0.023204	-0.00839338	0.171893
													-0.00152776	-0.00723549	-0.00562987	0.0116876	0.00571438	0.00764289	0.00791452	-0.00193602	0.000956601	0.00436215	0.0291485	-0.000560446	0.0413182	-0.00773928	0.170743
													-0.00152776	-0.00703556	-0.00562904	0.0116882	0.00563669	0.00837814	0.00783581	-0.00198854	0.000974615	0.00538685	0.0291807	-0.000745629	0.0546894	-0.00775144	0.171777
													-0.00152776	-0.00718869	-0.00564685	0.0118004	0.00563669	0.00826838	0.00790207	-0.00184005	0.000974615	0.00559458	0.0298583	-0.000813507	0.05913	-0.00749706	0.173392
													-0.0017305	-0.00476616	-0.00475488	0.0109969	0.00628607	0.00906975	0.00910629	-0.000228544	0.00171273	0.0125501	0.0295151	-0.000792355	0.0914174	-0.00420536	0.159096
													-0.0017305	-0.00476616	-0.00475488	0.0109969	0.00628607	0.00918572	0.00910629	-0.000228544	0.00222964	0.0131426	0.0295151	-0.000792355	0.0941158	-0.00420536	0.155172
													-0.0017305	-0.00333348	-0.00480993	0.0103874	0.00642302	0.00888556	0.00898566	0.00122529	0.00359482	0.0210902	0.0301954	-0.000792355	0.121233	-0.00350414	0.149357
													-0.0017305	-0.00333031	-0.00395628	0.0103207	0.00642302	0.00888556	0.00898566	0.00111384	0.00368025	0.0216987	0.0301954	-0.000792355	0.126779	-0.00349281	0.149445
													-0.0017305	-0.00358688	-0.0037084	0.0092642	0.00651784	0.00889023	0.00735297	0.00166082	0.00450306	0.023029	0.0306792	-0.00106317	0.147662	-0.00188714	0.158635
													-0.0017305	-0.00360236	-0.0037084	0.0092642	0.00653547	0.00868839	0.00731565	0.00149632	0.00450306	0.0231025	0.0306792	-0.00106317	0.148018	-0.00187807	0.158598
													-0.0017305	-0.00360236	-0.0037084	0.0092642	0.00653547	0.00868839	0.00731565	0.00149632	0.00450306	0.0231025	0.0306792	-0.00106317	0.148018	-0.00187807	0.158598
													-0.00188171	-0.00132279	-0.00146974	0.0102855	0.00436504	0.0093132	0.00672614	0.00350453	0.00598845	0.0250791	0.0268181	-0.00128829	0.17455	-0.00261725	0.151322
													-0.00212463	-0.00130978	-0.00132684	0.0102849	0.00436504	0.00926034	0.00593225	0.00359538	0.00719167	0.0250711	0.0268181	-0.00127439	0.177527	-0.00261725	0.14798
													-0.00226674	-0.00144195	-0.00120332	0.0103169	0.0044163	0.00887945	0.00506047	0.00351724	0.00781535	0.0257852	0.0290454	-0.00127439	0.182489	-0.00251863	0.1469
													-0.00230234	-0.00175722	-0.00113719	0.0102997	0.0044163	0.008065	0.00498135	0.00369701	0.00780288	0.0264215	0.0290454	-0.001096	0.183099	-0.00273153	0.146717
													-0.00230234	-0.00175722	-0.00113352	0.0102997	0.0044163	0.008065	0.00498135	0.00369701	0.00779352	0.0264215	0.0290454	-0.001096	0.183114	-0.00273153	0.146708
													-0.00246593	-0.00219725	-0.00113124	0.0109247	0.00401174	0.00840807	0.00491341	0.00363202	0.00760145	0.0275193	0.0286041	-0.00109683	0.190398	-0.0034784	0.139878
													-0.00246593	-0.00219725	-0.00113124	0.0109247	0.00401174	0.00840807	0.00491341	0.00363202	0.00760145	0.0275193	0.0286041	-0.00109683	0.190398	-0.0034784	0.139878
													-0.00419704	-0.00196265	0.00285813	0.0117889	0.00302708	0.00788635	0.0055732	0.00301309	0.00760145	0.0275315	0.0259959	-0.00132509	0.202709	-0.00352277	0.135205
													-0.00429157	-0.00188815	0.00289222	0.0122347	0.00282562	0.00788635	0.0055732	0.00383202	0.00760145	0.027437	0.0259959	-0.00132509	0.204514	-0.00352133	0.132415
													0.00183324	0.00631262	-0.00122788	0.00292528	0.00234195	0.00138453	-0.00170268	0.00648799	-0.00201534	-0.0101277	0.00979756	-0.00243074	-0.491078	-0.0100098	0.0321905
													0.00183324	0.00644228	-0.00122788	0.00296569	0.00247591	0.00136917	-0.00170637	0.00650165	-0.00201534	-0.0103315	0.00985319	-0.00243074	-0.397346	-0.0130855	0.0307661
													0.00183324	0.00651277	-0.00122788	0.00368948	0.00200006	9.50332e-05	-0.00494891	0.00750472	-0.00157838	-0.0105021	0.00974449	-0.00243074	-0.298145	-0.0134825	0.0383483
													0.00183324	0.00661462	-0.00234628	0.00373302	0.00200006	0.000118999	-0.00497942	0.00792498	-0.00157838	-0.010636	0.0104778	-0.0025531	-0.270424	-0.0127505	0.0407455
													0.0018832	0.00862053	-0.00240614	0.00405154	0.00224768	-4.40038e-05	-0.00483018	0.00910692	-0.00169961	-0.0106279	0.0141993	-0.00261852	-0.200371	-0.0137707	0.0483074
													0.0018784	0.0097356	-0.00399433	0.00437902	0.00334543	-0.000624527	-0.00471712	0.00945961	-0.00169137	-0.0136342	0.0161709	-0.00405631	-0.160398	-0.0156002	0.0538305
													0.0018784	0.0100026	-0.0122616	0.00369221	0.00638022	-0.00112251	-0.00496718	0.0100486	-0.00119527	-0.0195301	0.0235568	-0.00698376	-0.0842432	-0.0178964	0.0739992
													0.0018784	0.010626	-0.0141855	0.00373263	0.00622355	-0.000206295	-0.00585817	0.0104977	-0.00192326	-0.0220133	0.0293795	-0.00691245	-0.0346378	-0.017308	0.0846307
													0.0018784	0.0119318	-0.0168264	0.00406758	0.00694984	0.000877509	-0.00630686	0.0116822	-0.00339194	-0.0253923	0.0318864	-0.00744194	0.0302513	-0.0185479	0.0981724
													0.000979645	0.0126731	-0.0196392	0.00448473	0.00705839	0.000495843	-0.00714769	0.0148241	-0.00469267	-0.0328172	0.0285045	-0.007561	0.0785548	-0.0241768	0.0986859
													0.000979645	0.00963996	-0.0218284	0.00422119	0.00717084	0.00050262	-0.00902137	0.0160191	-0.00427058	-0.0344434	0.0265618	-0.00783182	0.0909318	-0.0229125	0.102397
													0.00159901	0.0114326	-0.0189385	0.00571068	0.00414482	0.000194622	-0.00973713	0.0187877	-0.00528955	-0.0333701	0.0237062	-0.00772965	0.12988	-0.022814	0.0995133
													0.00351031	0.0141069	-0.0111015	0.00727273	-0.000105298	0.00167992	-0.0089526	0.0184655	-0.004606	-0.0322021	0.0186309	-0.00767154	0.181632	-0.0224743	0.0937465
													0.00615953	0.0149674	-0.00649296	0.00694238	-0.000366904	0.000787751	-0.00876623	0.0164027	-0.00481748	-0.0301753	0.0171296	-0.00530339	0.205599	-0.0222019	0.0838701
													0.00699126	0.0168969	0.00664934	0.00888441	-0.000185666	0.00104973	-0.00532231	0.0162119	-0.00507889	-0.0194329	0.0144552	-0.00386509	0.280238	-0.0230046	0.0573297
													0.00642925	0.0158024	0.00807635	0.00897211	-0.000185666	0.00104973	-0.00593406	0.0133416	-0.00459296	-0.0179152	0.0145309	-0.00394258	0.299429	-0.0222342	0.0477019
													0.00637281	0.0160859	0.00827291	0.00889292	-0.000241472	0.00155422	-0.00529	0.0132581	-0.00406764	-0.0174239	0.0145309	-0.00391068	0.307681	-0.0219486	0.0466762
													0.00526945	0.0156291	0.010743	0.00904643	-0.000241472	0.00272951	-0.0058849	0.0131444	-0.003785	-0.0155481	0.0145736	-0.00391068	0.326208	-0.0207414	0.0395572
													0.00191245	0.00805762	0.000749871	0.00562133	0.00278046	0.00261147	0.00413341	0.00102045	-0.00170831	-0.00723258	0.0103304	-0.00124899	-0.59631	0.0277959	0.14641
													0.00191245	0.00821052	0.000749871	0.00591713	0.00418827	0.00261147	0.00411244	0.00112709	-0.00170831	-0.00743634	0.0108883	-0.00124899	-0.416312	0.0371513	0.232285
													0.00191245	0.00821052	0.000749871	0.00591713	0.00418827	0.00257967	0.00455837	0.00112709	-0.00170831	-0.00743634	0.0115678	-0.00124899	-0.35728	0.037108	0.266003
													0.00191245	0.008737	0.000749871	0.00781521	0.00438349	0.00214221	0.00601382	0.00196985	-0.00127135	-0.00726737	0.0136761	-0.00124899	-0.253754	0.0375285	0.317095
													0.00191245	0.00879806	0.000749871	0.00822011	0.00438349	0.00206787	0.00619044	0.00208012	-0.00127135	-0.00726737	0.0139537	-0.00124899	-0.201584	0.0383855	0.338248
													0.00191245	0.0108366	0.000504983	0.00968102	0.0046311	0.00220083	0.0115713	0.000856932	-0.00139258	-0.00725981	0.0192425	-0.00134644	-0.0933027	0.0341217	0.375473
													0.00196241	0.0118956	0.000502891	0.0111566	0.00422353	0.00221894	0.012136	0.000993673	-0.00139258	-0.00725668	0.0193435	-0.00134644	-0.0731766	0.0341967	0.381621
													0.00195762	0.0164069	-0.00118416	0.0136508	0.00651522	0.0032043	0.012987	0.00151162	-0.000537759	-0.00803742	0.0199465	-0.000381961	-0.0289825	0.028074	0.384126
													0.00192509	0.0084873	0.00060169	0.0057007	0.0026914	0.00263552	0.00595598	0.00604127	-0.00165455	-0.00748821	0.0105288	-0.00101611	-0.604686	0.0110773	0.10641
													0.00192509	0.00864021	0.00060169	0.0059965	0.0040992	0.00242802	0.00593501	0.00614791	-0.00165455	-0.00769197	0.0105845	-0.00101611	-0.449843	0.0199609	0.164264
													0.00192509	0.00864021	0.00060169	0.0059965	0.0040992	0.00239329	0.00638094	0.00614791	-0.00165455	-0.00769197	0.0118663	-0.00101611	-0.372557	0.0199609	0.188249
													0.00192509	0.00922774	0.00060169	0.00834512	0.00429442	0.00188149	0.00801301	0.00711948	-0.00121759	-0.007523	0.0122156	-0.00101611	-0.295473	0.0212384	0.212358
													0.00192509	0.00975828	0.000356802	0.00860595	0.00426576	0.00185741	0.0078675	0.00782593	-0.00121759	-0.00751544	0.0141563	-0.00106856	-0.246817	0.0188835	0.229887
													0.00197505	0.0121252	0.000354709	0.011244	0.00413447	0.00211667	0.0115389	0.00847985	-0.00133882	-0.00751232	0.0182959	-0.00111357	-0.162393	0.0207124	0.255712
													0.00197025	0.0154989	0.000388019	0.0131257	0.00619565	0.00219329	0.0116998	0.00962236	-0.00133058	-0.00789695	0.018397	-0.00117806	-0.117232	0.0232234	0.269782
													0.00197025	0.0183921	-0.00303744	0.0153359	0.00659616	0.00332219	0.0128667	0.0104318	7.08586e-06	-0.00964957	0.0244007	0.000630517	-0.0449752	0.0336224	0.285725
													0.00197025	0.0190671	-0.00312198	0.0162524	0.00707673	0.0041629	0.0131102	0.0110456	0.000118184	-0.00984134	0.0267726	0.00011168	-0.0270275	0.0343818	0.289276
													0.00197025	0.0194585	-0.00380804	0.0168597	0.00745393	0.00473162	0.0131852	0.0109957	-5.71426e-05	-0.010952	0.0310532	0.00011168	-0.00234276	0.0343904	0.286826
													0.00197025	0.0210712	-0.00474405	0.0171049	0.007405	0.00569322	0.0175532	0.0112539	-0.000766902	-0.0130553	0.0325361	-5.36952e-06	0.0350459	0.0315713	0.285119
													0.00197025	0.0225636	-0.004979	0.0175838	0.00738978	0.00737646	0.0181145	0.0132571	-0.000910104	-0.0145545	0.0330296	-0.000495067	0.0690395	0.0336939	0.288093
													0.00172958	0.0226946	-0.00537936	0.0165257	0.00755552	0.00800471	0.0191618	0.015493	-0.00227933	-0.0164794	0.0320662	-0.000521614	0.113743	0.0502285	0.264255
													0.00172958	0.0216929	-0.00702895	0.0159954	0.00766796	0.00713781	0.0174934	0.0156736	-0.00185724	-0.0181984	0.0299653	-0.000827223	0.124989	0.0480325	0.270908
													0.00488662	0.0239614	-0.000773412	0.0169547	0.00199722	0.00418879	0.0152283	0.0172728	-0.00334527	-0.0184601	0.0235954	-0.00108849	0.182724	0.043238	0.227195
													0.00711488	0.0240886	0.00990329	0.0172966	0.00204158	0.00296093	0.014864	0.0153609	-0.0036238	-0.0101684	0.0168595	-0.000681297	0.256069	0.036556	0.178976
													0.00655287	0.0230155	0.0106194	0.0173843	0.00204158	0.00296093	0.0155236	0.0130614	-0.00310736	-0.00894568	0.0169352	-0.000758778	0.27376	0.0360808	0.168992
													0.00649643	0.0228949	0.00996091	0.0173051	0.00198577	0.00298662	0.0159064	0.0128698	-0.00288313	-0.00905566	0.0169352	-0.000726881	0.278792	0.0349291	0.166253
													0.00537335	0.0221873	0.0100496	0.017368	0.00198577	0.00317021	0.0157128	0.0127562	-0.0026005	-0.00795811	0.016978	-0.000726881	0.292213	0.0311995	0.15694
													0.00286131	0.0063032	0.0018575	0.00153435	0.00151703	0.00532091	0.000386772	0.00662467	-0.00422387	-0.0140649	0.00705828	-0.00358944	-0.376181	0.000801355	-0.0838085
													0.00286131	0.00641801	0.0018575	0.00164273	0.0010859	0.00524168	-0.000840673	0.00657419	-0.00415652	-0.014427	0.00635584	-0.00358944	-0.26842	-0.00169656	-0.15098
													0.00306511	0.00750702	0.000679242	0.00190386	-0.000369199	0.00773724	-0.000479658	0.0067229	-0.00427775	-0.014596	0.0108632	-0.00392951	-0.198263	0.000297932	-0.18684
													0.00306031	0.0075277	-0.00285024	0.000371006	0.000779081	0.00992533	0.000289428	0.00670223	-0.00569586	-0.0179771	0.0129305	-0.005614	-0.162286	0.00162798	-0.203586
													0.00306031	0.00790788	-0.0031598	0.000589172	0.00233621	0.0108221	0.00550638	0.00721427	-0.00599653	-0.0225709	0.014724	-0.0108782	-0.135934	0.00150016	-0.218619
													0.00306031	0.00836177	-0.00337722	0.000636115	0.00275834	0.0116296	0.0065862	0.00724096	-0.00731538	-0.0255175	0.0157747	-0.0107873	-0.111849	0.00210773	-0.227123
													0.00306031	0.0074898	-0.00348547	0.000638027	0.00159337	0.0144916	0.006765	0.00675308	-0.0111326	-0.0310019	0.0161874	-0.0108888	-0.088741	0.00229275	-0.224876
													0.00306031	0.0103611	-0.00381662	-0.000564656	0.00131897	0.0236584	0.00617174	0.0110124	-0.0125708	-0.0389982	0.0161127	-0.0151777	-0.0374976	0.0020423	-0.211098
													0.00216155	0.0126982	-0.00683679	0.000476772	0.00143688	0.0267928	0.00968159	0.0157354	-0.0177317	-0.0566545	0.0142043	-0.0156341	0.0187559	0.00220766	-0.206246
													0.00216155	0.00889327	-0.00925164	0.00140664	0.00182815	0.0261871	0.00755924	0.0202772	-0.01694	-0.0586997	0.0140927	-0.0156156	0.0267831	0.0032088	-0.20431
													0.00332474	0.0148929	-0.0016842	0.00208582	0.000733275	0.0194609	-0.00361043	0.027229	-0.0200938	-0.0657766	0.0143431	-0.014256	0.0750806	0.0036564	-0.199682
													0.0114626	0.0171989	0.00444615	0.000240366	-0.00110557	0.00769066	-0.00702813	0.0269438	-0.0169994	-0.0609404	0.0107379	-0.0108304	0.152365	0.00343636	-0.186441
													0.0161913	0.0190263	0.00770711	0.000688942	-0.00135499	0.00642629	-0.00723462	0.0270145	-0.0158758	-0.0444503	0.00937541	-0.00880261	0.239701	0.00324793	-0.152431
													0.0150017	0.0187599	0.0210629	0.00366028	-0.00114503	0.00582579	-0.00537647	0.0261651	-0.0136141	-0.0235417	0.00869412	-0.00732457	0.34488	0.0024486	-0.127794
													0.012857	0.0148397	0.0177253	0.00388812	-0.00114503	0.00582579	-0.00596604	0.0194144	-0.0102466	-0.0220366	0.0089071	-0.00754271	0.385348	0.00238855	-0.11544
													0.0127796	0.0143421	0.0161739	0.00387807	-0.0012805	0.00582669	-0.00407607	0.0194421	-0.00866178	-0.0221031	0.0089071	-0.00717859	0.399296	0.00259659	-0.111059
													0.0109544	0.0125165	0.0159053	0.00398918	-0.0012805	0.00595158	-0.00279013	0.0191388	-0.00697701	-0.0181871	0.00891905	-0.00717859	0.429789	0.00304995	-0.106703
													0.00279159	0.00578155	0.0023027	0.000954864	0.00146448	0.00517528	0.000513569	6.40163e-05	-0.00422572	-0.0148249	0.00621986	-0.00370079	-0.352122	0.000754237	-0.106112
													0.00279159	0.006267	0.00145919	0.00115962	0.0010225	0.00560199	-0.000464605	2.39302e-05	-0.00415837	-0.0149053	0.00614658	-0.00382928	-0.219024	-0.000314544	-0.197042
													0.00299059	0.00690615	-0.000189794	0.00152869	0.000836865	0.0080549	0.0004644	0.000109925	-0.00464629	-0.0161363	0.00812213	-0.0056156	-0.16549	0.00139689	-0.24339
													0.00299059	0.00731525	-0.00160004	0.000220219	0.00228366	0.0106697	0.00555964	0.000578816	-0.00578313	-0.0221118	0.00973361	-0.0110633	-0.1329	0.0013352	-0.2617
													0.00299059	0.00670754	-0.00187438	0.00026437	0.00115088	0.014396	0.00603987	-1.24319e-05	-0.00961015	-0.0252357	0.0111761	-0.0111415	-0.10615	0.00244796	-0.273506
													0.00299059	0.00815103	-0.00147808	0.000284792	0.00154082	0.0152423	0.00699662	0.000241444	-0.0109192	-0.0316469	0.011784	-0.0111415	-0.081711	0.00228237	-0.271744
													0.00299059	0.00827782	-0.00202605	-0.00156523	0.00100862	0.0224713	0.00760552	0.00193121	-0.0123855	-0.0395026	0.0106133	-0.0160966	-0.0424589	0.00164285	-0.260144
													0.00209184	0.0102798	-0.00561807	-0.00168823	0.00104361	0.0253722	0.0116816	-0.00176407	-0.0181388	-0.0585882	0.0094617	-0.0166351	0.0146468	0.00231576	-0.245051
													0.00209184	0.00700005	-0.00607628	-0.00224332	0.00143488	0.0247665	0.00955928	-0.0029127	-0.0173471	-0.0623451	0.00935007	-0.0166167	0.0243072	0.00335795	-0.239018
													0.00354156	0.0127122	0.00208408	-0.00246402	0.000560452	0.0180402	-0.0020174	-0.00498138	-0.0205469	-0.0715872	0.00966459	-0.0151684	0.0625536	0.00367822	-0.238274
													0.00939918	0.0143565	0.00590383	-0.00287802	-0.00115812	0.00991789	-0.00623814	-0.0051344	-0.0157528	-0.0718182	0.00818872	-0.0135638	0.126229	0.00343158	-0.232744
													0.0167298	0.0168739	0.00867645	-0.00245235	-0.00156737	0.00664926	-0.0064335	-0.0027901	-0.0176211	-0.0647252	0.00779189	-0.00914546	0.172168	0.00262101	-0.227543
													0.0142669	0.0154546	0.0209469	0.000541895	-0.00119758	0.00547272	-0.00528986	-0.00285512	-0.0140251	-0.0322213	0.00706017	-0.00763557	0.318941	0.00200523	-0.183464
													0.0127142	0.0136106	0.0216368	0.00146012	-0.00119758	0.00547272	-0.0073522	-0.00121737	-0.0101238	-0.0289893	0.00810738	-0.00785371	0.359699	0.00196963	-0.171967
													0.0120449	0.0130167	0.0156894	0.00145006	-0.00133305	0.00547362	-0.00537546	0.000537806	-0.008539	-0.0284953	0.00810738	-0.00727695	0.384446	0.00223134	-0.163576
													0.0101225	0.0100438	0.0146975	0.00156118	-0.00133305	0.00583204	-0.00404492	0.000625628	-0.00685423	-0.0189698	0.00811933	-0.00727695	0.440348	0.00263095	-0.134118
													0.00217378	0.000614574	0.00165606	0.0053145	0.00023284	0.0064381	0.0094037	0.000123265	0.00267448	0.021894	0.0124744	0.00151057	-0.616676	0.00618231	0.0908867
													0.00217378	0.000723031	0.00165606	0.0053145	0.00023284	0.0064381	0.0094037	0.000123265	0.00267448	0.0222576	0.0125301	0.00151057	-0.557197	0.0145696	0.107348
													0.00217378	0.00113142	0.00165606	0.00782757	0.000563275	0.0133907	0.0110574	0.000217225	0.0025124	0.0239967	0.0153423	0.00151057	-0.358512	0.0173759	0.1714
													0.00217378	-0.000272028	0.00146654	0.00854342	0.00053461	0.0148546	0.0141846	5.2094e-05	0.0025124	0.0242511	0.0185745	0.0014576	-0.26307	0.0147396	0.203318
													0.00220143	-0.00394313	0.00146634	0.0131162	0.0014328	0.0174518	0.0250079	9.19344e-05	0.00250784	0.0276283	0.0299479	0.001101	-0.13046	0.017883	0.237439
													0.00220143	-0.00561201	0.000410781	0.0164467	0.00130203	0.0181899	0.028203	-3.34501e-05	0.00239322	0.0372791	0.0374892	0.000262121	-0.0363075	0.0210431	0.253496
													0.00220143	-0.00473946	0.000125193	0.017054	0.00152267	0.0184919	0.0284435	0.00014584	0.00268369	0.0459502	0.0400381	0.000287371	0.00744696	0.019174	0.255686
													0.00220143	-0.00416931	-3.74362e-05	0.0185176	0.00151535	0.0192206	0.0298436	-0.00101756	0.0031244	0.0505559	0.0419881	0.000279151	0.047025	0.0183748	0.250324
													0.00220143	-0.00353853	-0.000109753	0.01946	0.0015247	0.0226567	0.0303353	-0.00158102	0.00340062	0.0545608	0.0410735	0.001501	0.082752	0.0190942	0.239424
													0.00212702	0.00321769	0.00127548	0.00512049	0.000247271	0.0062512	0.00949814	-2.72606e-05	0.00277187	0.0262079	0.0131737	0.00177083	-0.586311	-0.00347899	0.0713058
													0.00212702	0.00376719	0.00127548	0.00763356	0.000660603	0.0116179	0.0108187	6.66997e-05	0.00260979	0.0283106	0.0148429	0.00177083	-0.399792	-0.00457945	0.0925421
													0.00212702	0.00391379	0.00103704	0.00833734	0.00058846	0.0131584	0.019657	-0.000878858	0.00260979	0.0291221	0.0226944	0.00167567	-0.277543	-0.00475933	0.122121
													0.00215466	0.00598348	0.000868473	0.0126098	0.0015583	0.0157196	0.0242986	-0.000516853	0.00260523	0.0339132	0.0322437	0.00150014	-0.176498	-0.00220277	0.149516
													0.00215466	0.00840058	-0.000391863	0.0153923	0.00142377	0.0171754	0.027576	-0.000471702	0.00286227	0.0507665	0.0386247	0.00142475	-0.0699516	-0.00382802	0.194315
													0.00215466	0.00925777	-0.000694375	0.0165059	0.00153692	0.0174226	0.0280446	-0.000292412	0.00316744	0.0600663	0.043281	0.00142442	-0.0047004	-0.00329955	0.206014
													0.00215466	0.00962272	-0.00093501	0.0179578	0.00156756	0.0181514	0.0308737	-0.00171331	0.00360815	0.0661276	0.0452311	0.0014162	0.0467729	-0.00359294	0.212278
													0.00215466	0.0102274	-0.00100733	0.018693	0.00157691	0.0215875	0.0313654	-0.00277511	0.00388437	0.0701325	0.0443165	0.00263804	0.0853611	-0.00427338	0.205038
													0.00217378	0.00493749	0.00163534	0.00536331	0.000179822	0.00669561	0.00951604	0.000329822	0.00267448	0.0219851	0.0128168	0.00151221	-0.618433	0.00614436	0.0905869
													0.00217378	0.00504594	0.00163534	0.00536331	0.000179822	0.00669561	0.00951604	0.000329822	0.00267448	0.0223488	0.0128724	0.00151221	-0.564135	0.0145316	0.101867
													0.00217378	0.00545433	0.00163534	0.00787638	0.000510257	0.0136482	0.0111697	0.000423783	0.0025124	0.0240879	0.0156847	0.00151221	-0.342996	0.0173379	0.170303
													0.00217378	0.0056776	0.00144583	0.00862607	0.000438113	0.0152612	0.019459	1.13932e-05	0.0025124	0.0243423	0.0223523	0.00145362	-0.239975	0.01474	0.200651
													0.00220143	0.00704713	0.00144562	0.0133482	0.00138371	0.0178019	0.0252097	0.000298492	0.00250784	0.0274861	0.0307554	0.00110264	-0.135519	0.0181418	0.230896
													0.00220143	0.0102814	0.000406986	0.0161724	0.00124918	0.0194314	0.0286495	0.000953372	0.00242838	0.0368229	0.037164	0.000294927	-0.0422088	0.0210128	0.254096
													0.00220143	0.0112215	0.000104473	0.0172861	0.00127938	0.0196031	0.0291181	0.00113266	0.00268369	0.0460728	0.0417449	0.000294592	0.0114371	0.0191251	0.256475
													0.0019199	0.00836331	0.0014705	0.00534728	3.55393e-05	0.00676538	0.00966852	0.000350238	0.00269298	0.0220476	0.0125068	0.00158341	-0.62459	0.00227812	0.108957
													0.0019199	0.00847176	0.0014705	0.00534728	3.55393e-05	0.00676538	0.00966852	0.000350238	0.00269298	0.0224112	0.0130647	0.00158341	-0.558882	0.0106654	0.131647
													0.0019199	0.00888015	0.0014705	0.00786035	0.000365974	0.0137179	0.0113222	0.000444198	0.0025309	0.0241503	0.0173113	0.00158341	-0.33329	0.0134717	0.222607
													0.0019199	0.010885	0.00128098	0.00937584	0.000275022	0.015454	0.0240909	0.000127419	0.00254766	0.0244047	0.0250178	0.00148595	-0.178181	0.0123614	0.271426
													0.00194754	0.0126161	0.00128078	0.0133322	0.000180001	0.0178924	0.0252813	-9.42132e-05	0.00252634	0.0275028	0.0298781	0.00114664	-0.0981463	0.0124371	0.291387
													0.00194754	0.0160833	0.00023334	0.016158	4.48656e-05	0.0195219	0.0287212	0.000560667	0.00247992	0.0367988	0.036313	0.000721296	-0.040614	0.0101326	0.28057
													0.00194754	0.0169405	-6.91728e-05	0.0172716	0.000158016	0.0196937	0.0291898	0.000739957	0.00273523	0.0460487	0.040894	0.000720961	0.00479306	0.00824496	0.274876
													0.00194754	0.0181099	-0.000268968	0.0187352	0.000200794	0.020646	0.0305805	-0.000313803	0.00323206	0.0507775	0.0418984	0.00070138	0.0411462	0.0075068	0.263936
													0.00185468	0.0112138	0.00132528	0.00571177	-0.000679418	-0.00195874	-0.000327338	0.00107239	0.00248885	0.024143	0.0119945	0.000273072	-0.597532	0.0171578	0.0963445
													0.00185468	0.0113222	0.00132528	0.00571177	-0.000679418	-0.00195874	-0.000327338	0.00107239	0.00248885	0.0245067	0.0120501	0.000273072	-0.538053	0.025545	0.112806
													0.00185468	0.0113462	0.00132528	0.00600757	-0.000771032	-0.00216624	-0.000853829	0.00117903	0.00248885	0.0245067	0.0122236	0.000273072	-0.430277	0.026021	0.153435
													0.00185468	0.0114213	0.00132528	0.00620962	-0.000342362	-0.00301272	-0.000979106	0.00129698	0.00243658	0.0255963	0.0136843	0.000273072	-0.349835	0.0257305	0.173868
													0.00185468	0.0117539	0.00113577	0.00692848	-0.000342362	-0.00295267	-0.00100724	0.00147902	0.00243658	0.0258508	0.0147378	0.000241562	-0.272644	0.0229159	0.201486
													0.00185468	0.012328	0.00113577	0.00713484	-9.7453e-05	-0.0033695	-0.000628086	0.000981754	0.00243658	0.0258508	0.0194605	0.000205065	-0.227564	0.0223835	0.209466
													0.00190464	0.0129727	0.00113367	0.00890021	-0.000116262	-0.00343387	0.000406282	0.002114	0.00245334	0.0258468	0.0236622	0.000175618	-0.179992	0.0225935	0.226573
													0.00190464	0.0158007	0.00115661	0.0110411	-0.000323368	-0.00336535	0.000211903	0.00319408	0.00243202	0.0259987	0.0291331	0.000268037	-0.147392	0.0131791	0.2398
													0.00185468	0.0112171	0.00132528	0.00571177	-0.000679418	-0.00195874	-0.000557074	0.00153857	0.00252922	0.024163	0.0119945	0.000273072	-0.599376	0.0235048	0.099545
													0.00185468	0.0113255	0.00132528	0.00571177	-0.000679418	-0.00195874	-0.000557074	0.00153857	0.00252922	0.0245267	0.0120501	0.000273072	-0.539897	0.0318921	0.116006
													0.00185468	0.0113255	0.00132528	0.00571177	-0.000679418	-0.00195874	-0.000557074	0.00153857	0.00252922	0.0245267	0.0120501	0.000273072	-0.539897	0.0318921	0.116006
													0.00185468	0.0113495	0.00132528	0.00600757	-0.000771032	-0.00216624	-0.00108357	0.00164521	0.00252922	0.0245267	0.0122236	0.000273072	-0.415178	0.032368	0.173579
													0.00185468	0.0114246	0.00132528	0.00620962	-0.000342362	-0.00301272	-0.00120884	0.00176315	0.00247695	0.0256163	0.0136843	0.000273072	-0.333719	0.0320776	0.195029
													0.00185468	0.0117572	0.00113577	0.00692848	-0.000342362	-0.00295267	-0.00123698	0.0019452	0.00247695	0.0258707	0.0147973	0.000241562	-0.250075	0.0275246	0.226384
													0.00185468	0.0123313	0.00113577	0.00713484	-9.7453e-05	-0.0033695	-0.000857823	0.00144793	0.00247695	0.0258707	0.0194605	0.000205065	-0.209016	0.0251682	0.236622
													0.00190464	0.012976	0.00113367	0.00890021	-0.000116262	-0.00343387	0.000176546	0.00258017	0.00249371	0.0258667	0.0236622	0.000175618	-0.161444	0.0253782	0.253728
													0.00190464	0.015804	0.00115661	0.0110411	-0.000323368	-0.00336535	-1.78342e-05	0.00366026	0.00247239	0.0260187	0.0291331	0.000268037	-0.129359	0.0159639	0.26644
													0.00185468	0.0110268	0.00119116	0.00571177	-0.000665671	-0.0022123	-0.000656451	0.00148554	0.00252922	0.0254193	0.0119272	0.000222138	-0.598459	0.00588012	0.0841103
													0.00185468	0.0111353	0.00119116	0.00571177	-0.000665671	-0.0022123	-0.000656451	0.00148554	0.00252922	0.025783	0.0119828	0.000222138	-0.544161	0.0142674	0.0953907
													0.00185468	0.0111592	0.00119116	0.00600757	-0.000757285	-0.0024198	-0.00118294	0.00159218	0.00252922	0.025783	0.0121564	0.000222138	-0.4551	0.0147433	0.117305
													0.00185468	0.0112711	0.00119116	0.00620962	-0.000328615	-0.00347901	-0.00130822	0.00171013	0.00247695	0.0268726	0.0130326	0.000222138	-0.372978	0.0144529	0.134051
													0.00185468	0.0116037	0.00100164	0.00692848	-0.000328615	-0.00341897	-0.00133636	0.00189218	0.00247695	0.0271271	0.014086	0.000190628	-0.305247	0.0116382	0.157576
													0.00185468	0.0121778	0.00100164	0.00713484	-8.37055e-05	-0.00383579	-0.000957199	0.00139491	0.00247695	0.0271271	0.0188087	0.000154131	-0.256414	0.0111059	0.16931
													0.00190464	0.0128224	0.000999552	0.00890021	-0.000102515	-0.00390017	7.7169e-05	0.00252715	0.00249371	0.0271231	0.0230104	0.000124683	-0.208842	0.0113159	0.186416
													0.00190464	0.0151259	0.00102249	0.0110411	-0.00030962	-0.00383165	-0.000177725	0.00360723	0.00247239	0.027275	0.0289113	0.000217103	-0.164178	0.0121891	0.20142
													0.00182	0.0114267	0.00120766	0.00570227	-0.000675512	-0.00192924	-0.000336045	0.00152704	0.00252922	0.0248854	0.0119786	0.000216494	-0.61481	0.00279617	0.101099
													0.00182	0.0115351	0.00120766	0.00570227	-0.000675512	-0.00192924	-0.000336045	0.00152704	0.00252922	0.0252491	0.0120342	0.000216494	-0.555331	0.0111834	0.11756
													0.00182	0.0115351	0.00120766	0.00570227	-0.000675512	-0.00192924	-0.000336045	0.00152704	0.00252922	0.0252491	0.0120342	0.000216494	-0.555331	0.0111834	0.11756
													0.00182	0.0115351	0.00120766	0.00570227	-0.000675512	-0.00192924	-0.000336045	0.00152704	0.00252922	0.0252491	0.0120342	0.000216494	-0.548514	0.0122587	0.121536
													0.00182	0.0115591	0.00120766	0.00599807	-0.000767126	-0.00191067	-0.000862536	0.00163368	0.00252922	0.0252491	0.0122078	0.000216494	-0.428161	0.0141096	0.176894
													0.00182	0.0116342	0.00120766	0.00620011	-0.000338456	-0.00275714	-0.000987813	0.00175163	0.00247695	0.0263387	0.0136685	0.000216494	-0.338357	0.0138192	0.201322
													0.00182	0.0119668	0.00101814	0.00691897	-0.000338456	-0.00269709	-0.00101595	0.00193367	0.00247695	0.0265931	0.0147219	0.000184984	-0.263517	0.0110046	0.231956
													0.00182	0.0125409	0.00101814	0.00712534	-9.3547e-05	-0.00311392	-0.000636793	0.0014364	0.00247695	0.0265931	0.0194446	0.000148487	-0.218437	0.0104722	0.239937
													0.00186996	0.0135543	0.00101605	0.0088907	-0.000112356	-0.00317829	0.000397575	0.00256865	0.00249371	0.0265891	0.0235962	0.00011904	-0.171006	0.010541	0.257007
													0.00186996	0.0163824	0.00103899	0.0110316	-0.000319462	-0.00310977	0.000203196	0.00364873	0.00247239	0.0267411	0.029067	0.000211459	-0.128634	0.0114142	0.26972
													0.00185468	0.0108708	0.00114499	0.00563429	-0.000679418	-0.0022123	0.000117887	0.00133884	0.00252922	0.0260697	0.0116022	0.000278716	-0.595707	0.00311444	0.0834075
													0.00185468	0.0109792	0.00114499	0.00563429	-0.000679418	-0.0022123	0.000117887	0.00133884	0.00252922	0.0264334	0.0116579	0.000278716	-0.541409	0.0115017	0.094688
													0.00185468	0.0110032	0.00114499	0.00593009	-0.000771032	-0.0024198	-0.000408604	0.00144548	0.00252922	0.0264334	0.0118314	0.000278716	-0.452348	0.0119776	0.116603
													0.00185468	0.011115	0.00114499	0.00613214	-0.000342362	-0.00347901	-0.000533881	0.00156342	0.00247695	0.027523	0.0127076	0.000278716	-0.370226	0.0116872	0.133349
													0.00185468	0.0114476	0.000955474	0.006851	-0.000342362	-0.00341897	-0.000562018	0.00174547	0.00247695	0.0277774	0.0137611	0.000247206	-0.302495	0.00887256	0.156873
													0.00185468	0.0115762	0.000955474	0.006851	-0.000311679	-0.00366211	-0.000519963	0.00123764	0.00247695	0.0277774	0.0155231	0.000226264	-0.286186	0.00829565	0.16109
													0.00190464	0.0126664	0.000953382	0.00849193	-0.000116262	-0.00390017	-0.000414117	0.00168369	0.00249371	0.0277734	0.0219204	0.000181262	-0.207355	0.00855019	0.185498
													0.00190464	0.0129848	0.000953382	0.00884707	-9.92529e-05	-0.00390416	-0.000264098	0.00168369	0.00249371	0.0276262	0.0222402	0.000181262	-0.20239	0.00855561	0.187335
													0.00185468	0.0112184	0.00132528	0.00571177	-0.000679418	-0.00195874	-0.000233013	0.0015516	0.00248885	0.024143	0.011963	0.000273072	-0.596239	0.0234445	0.10994
													0.00185468	0.0113269	0.00132528	0.00571177	-0.000679418	-0.00195874	-0.000233013	0.0015516	0.00248885	0.0245067	0.0120186	0.000273072	-0.531972	0.0318317	0.131189
													0.00185468	0.0113508	0.00132528	0.00600757	-0.000771032	-0.00216624	-0.000313575	0.00165824	0.00248885	0.0245067	0.0120186	0.000273072	-0.427128	0.0323077	0.181992
													0.00185468	0.0114259	0.00132528	0.00620962	-0.000342362	-0.00301272	-0.000884782	0.00177619	0.00243658	0.0255963	0.0136529	0.000273072	-0.321734	0.0320172	0.214271
													0.00185468	0.0117585	0.00113577	0.00692848	-0.000342362	-0.00295267	-0.000912918	0.00195824	0.00243658	0.0258508	0.0147063	0.000241562	-0.240288	0.0274643	0.247883
													0.00185468	0.0123326	0.00113577	0.00713484	-9.7453e-05	-0.0033695	-0.000533762	0.00146097	0.00243658	0.0258508	0.0194291	0.000205065	-0.197032	0.0251079	0.255864
													0.00190464	0.0129773	0.00113367	0.00890021	-0.000116262	-0.00343387	0.00057316	0.00259321	0.00245334	0.0258468	0.0235582	0.000175618	-0.150887	0.0253179	0.271398
													0.00190464	0.0158054	0.00115661	0.0110411	-0.000323368	-0.00336535	0.00037878	0.00367329	0.00243202	0.0259987	0.0290291	0.000268037	-0.12077	0.0159035	0.282143
													0.0020489	0.0126548	0.00151077	0.00387592	-0.00161302	-0.00206468	-0.000895479	0.00315558	0.00258519	0.0292785	0.0132109	0.000275383	-0.535586	0.00203393	0.0223184
													0.0020489	0.0127632	0.00151077	0.00387592	-0.00161302	-0.00206468	-0.000895479	0.00315558	0.00258519	0.0296422	0.0132666	0.000275383	-0.498786	0.00484173	0.0216794
													0.0020489	0.0127831	0.00151077	0.00391632	-0.00162174	-0.00208004	-0.000943051	0.00316925	0.00258519	0.0296422	0.0132939	0.000275383	-0.442073	0.00578384	0.0111186
													0.0020489	0.0128949	0.00151077	0.00398909	-0.00119307	-0.00292651	-0.00106833	0.0032872	0.00253291	0.0307318	0.0141701	0.000275383	-0.379602	0.00549337	0.0135807
													0.0020489	0.0132688	0.00132125	0.00408937	-0.00119307	-0.002922	-0.00107808	0.00372177	0.00253291	0.0309863	0.0148531	0.000243873	-0.335744	0.00274567	0.0078648
													0.0020489	0.0138183	0.00132125	0.00433966	-0.000948158	-0.00329985	-0.000874394	0.00307335	0.00253291	0.0309863	0.0194608	0.000156207	-0.295598	0.00230744	0.0109113
													0.00209886	0.0148317	0.00130908	0.00491297	-0.000970492	-0.00345528	-0.00067611	0.0040887	0.00254967	0.0309823	0.0250445	0.00012676	-0.264565	0.0017878	0.0115842
													0.00209886	0.0156603	0.00133202	0.00503974	-0.00172581	-0.00339176	-0.00101607	0.00477125	0.00252835	0.030807	0.0323859	0.00021918	-0.229435	0.00190027	0.0170543
													0.00206892	0.0125724	0.00161196	0.00400212	-0.00150345	-0.00205519	-0.0010257	0.00155964	0.00262555	0.0284906	0.0131983	0.000275383	-0.540057	0.00424923	0.0228702
													0.00206892	0.0126809	0.00161196	0.00400212	-0.00150345	-0.00205519	-0.0010257	0.00155964	0.00262555	0.0288543	0.013254	0.000275383	-0.497678	0.0126365	0.0222312
													0.00206892	0.0126809	0.00161196	0.00400212	-0.00150345	-0.00205519	-0.0010257	0.00155964	0.00262555	0.0288543	0.013254	0.000275383	-0.497678	0.0126365	0.0222312
													0.00206892	0.0127007	0.00161196	0.00404253	-0.00151217	-0.00209331	-0.00107327	0.00157331	0.00262555	0.0288543	0.0132812	0.000275383	-0.436231	0.0137616	0.00677709
													0.00206892	0.0128126	0.00161196	0.0041153	-0.0010835	-0.00290506	-0.00119855	0.00169125	0.00257328	0.0299439	0.0141575	0.000275383	-0.373634	0.0134711	0.0130642
													0.00206892	0.0131864	0.00142244	0.00421557	-0.0010835	-0.00290055	-0.0012083	0.00212583	0.00257328	0.0301983	0.0152534	0.000243873	-0.327568	0.0107234	0.0104693
													0.00206892	0.0137359	0.00142244	0.00446586	-0.000838589	-0.0032784	-0.00100461	0.00147741	0.00257328	0.0301983	0.0194482	0.000156207	-0.294307	0.0102852	0.0110852
													0.00211888	0.0143806	0.00141028	0.00503918	-0.000860923	-0.00343383	-0.00080633	0.00249275	0.00259004	0.0301943	0.025082	0.00012676	-0.263132	0.00990678	0.0117943
													0.00211888	0.0143746	0.00141028	0.00505645	-0.000823773	-0.00344282	-0.000741377	0.00249275	0.00259004	0.029674	0.0254017	0.00012676	-0.258753	0.00991871	0.0130462
													0.00183612	0.0115947	0.00124437	0.00575504	-0.000791785	0.00644786	0.0041103	0.000553144	0.00251598	0.0241487	0.0116039	0.000161185	-0.615239	0.0176231	0.0972574
													0.00183612	0.0119188	0.00124437	0.00685854	-0.00046135	0.0134004	0.0048514	0.000647105	0.0023539	0.0262514	0.0144718	0.000161185	-0.340524	0.0284238	0.19521
													0.00188608	0.0149424	0.00105276	0.0100344	-0.000215996	0.0153376	0.0105706	0.000156561	0.00237066	0.0261516	0.0230765	6.37303e-05	-0.153723	0.0274068	0.257965
													0.00186376	0.0211449	-2.95781e-05	0.0162678	-0.0007683	0.0182331	0.0123102	1.01189e-05	0.0018534	0.0428593	0.0329583	0.00115215	-0.0508284	0.0186654	0.269312
													0.00186376	0.022075	-0.00020221	0.0177786	-0.0017414	0.0194366	0.0126926	0.000568111	0.00216212	0.0472518	0.0381911	0.00115327	-0.00665147	0.0167504	0.267572
													0.00186376	0.0248168	-0.000531886	0.0177875	-0.00188699	0.0203262	0.013056	-0.000262683	0.00260553	0.05732	0.0395855	0.00115893	0.040213	0.0141025	0.257327
													0.00186376	0.0268496	-0.000604303	0.0174291	-0.0021208	0.0227584	0.0134544	-0.000757782	0.00288176	0.0607367	0.038624	0.000621267	0.0747395	0.0150608	0.251476
													0.00183612	0.0113051	0.00111348	0.00576178	-0.000763065	0.0056853	0.00346131	0.00533551	0.00251598	0.0258082	0.0118615	0.00011025	-0.614511	0.00632161	0.0817611
													0.00183612	0.0116659	0.00111348	0.00686528	-0.00043263	0.0101259	0.00420241	0.00568144	0.0023539	0.0280331	0.0141449	0.00011025	-0.379111	0.0177576	0.1346
													0.00188608	0.0159367	0.00094481	0.011835	-0.000411391	0.0113771	0.00871606	0.00782176	0.00234934	0.0282324	0.0287746	0.000105215	-0.164451	0.0176391	0.201783
													0.00186376	0.0199243	-0.000397005	0.0162827	-0.000686072	0.0138867	0.0105022	0.00876971	0.0018534	0.051021	0.0338418	0.00102045	-0.0566078	0.0211215	0.229631
													0.00186376	0.0208544	-0.000569637	0.0177934	-0.00165917	0.0150903	0.0108846	0.00932771	0.00216212	0.0554135	0.0390814	0.00102157	-0.000827206	0.021295	0.239218
													0.00186376	0.0237295	-0.000952275	0.0178065	-0.00179945	0.0159798	0.0108805	0.00995682	0.00260553	0.0674844	0.0404871	0.00102724	0.0528891	0.0183503	0.232195
													0.00186376	0.0257649	-0.00102469	0.0174481	-0.00203327	0.018412	0.0112789	0.0100605	0.00288176	0.0709011	0.0395256	0.000489575	0.0880143	0.0188496	0.225603
													0.00179893	0.0112914	0.000982717	0.00588131	-0.000777221	0.0058883	0.00360231	0.00400689	0.00266649	0.0286993	0.0127164	-0.000180668	-0.595207	-0.0037445	0.0775739
													0.00184889	0.016075	0.000765127	0.0126735	-0.000401302	0.0120461	0.00818579	0.00620076	0.00260965	0.0314926	0.0321014	-0.000262126	-0.179892	-0.00348696	0.174203
													0.00182657	0.0216272	-0.000894152	0.0193596	-0.00169702	0.016554	0.0103137	0.00862341	0.00279208	0.0628227	0.042391	-0.000238791	-0.00823446	-0.00506345	0.222942
													0.00182657	0.0243394	-0.00126212	0.0193672	-0.00184307	0.0174435	0.0109366	0.00944948	0.00326251	0.075259	0.0437967	-0.000237191	0.0524747	-0.00471182	0.218875
													0.00182657	0.0263608	-0.00133454	0.0188015	-0.00207688	0.0200214	0.011335	0.0103188	0.00355724	0.0788612	0.0428352	-0.000774857	0.0875394	-0.00499178	0.210396
													0.0017934	0.0112733	0.000982717	0.00594168	-0.000789802	0.00608879	0.00371191	0.00317684	0.00266649	0.0287031	0.0127757	-0.000180668	-0.602127	-0.00382152	0.0809533
													0.0017934	0.0116805	0.000982717	0.00710514	-0.000459367	0.0117705	0.00483552	0.00328829	0.00261421	0.0310378	0.0163923	-0.000180668	-0.356824	-0.00512294	0.139822
													0.00184336	0.0163253	0.000765127	0.0131376	-0.000438128	0.0137795	0.00860006	0.00473394	0.00260965	0.0326195	0.0323956	-0.000262126	-0.163957	-0.00361863	0.20064
													0.00182104	0.020556	-0.00072152	0.0183129	-0.000760746	0.0170085	0.0103456	0.00653517	0.0024605	0.0584473	0.0373589	-0.000239911	-0.0601638	-0.00471721	0.226154
													0.00182104	0.0213568	-0.000894152	0.0195494	-0.00173385	0.0182875	0.010728	0.00607692	0.00279208	0.0628833	0.0426852	-0.000238791	-0.00605087	-0.00540027	0.236269
													0.00182104	0.024069	-0.00126212	0.019557	-0.00187989	0.019177	0.0113508	0.00690299	0.00326251	0.0753195	0.0440909	-0.000237191	0.0511361	-0.00504864	0.22868
													0.00182104	0.0265909	-0.00141197	0.0191036	-0.00213809	0.0205722	0.0118155	0.0074765	0.00355724	0.0789902	0.043807	-0.000885889	0.0883316	-0.00505755	0.218311
													0.00201836	-0.00224659	0.00182083	0.00316381	-3.64029e-05	-0.000887978	-0.000206828	0.00340138	-0.00360461	0.0190176	0.0113497	-0.000228561	-0.583976	0.0223307	0.133008
													0.00201836	-0.00212507	0.00182083	0.00316381	-0.000163997	-0.000887978	-0.0010835	0.00340138	-0.00360461	0.0193813	0.0119076	-0.000228561	-0.464711	0.0316548	0.187224
													0.00201836	-0.00212507	0.00182083	0.00345961	-0.000163997	-0.000885045	-0.0010835	0.00350803	-0.00360461	0.0193813	0.0119076	-0.000228561	-0.394137	0.0316115	0.226017
													0.00201836	-0.00212507	0.00182083	0.00345961	-0.000163997	-0.000919772	-0.00112167	0.00350803	-0.00360461	0.0193813	0.0139615	-0.000228561	-0.279452	0.0316115	0.287741
													0.00171484	-0.00591034	0.00160798	0.00421617	-0.000993189	-0.00173067	-0.0149632	0.00509445	-0.00477808	0.0187006	0.0240141	-0.00017967	-0.0685021	0.0112028	0.354445
													0.00171484	-0.00697354	0.000302328	0.00682083	-0.000548965	-0.0017134	-0.0151919	0.00588781	-0.00870931	0.0288177	0.0335303	-0.000574601	0.00338073	0.00946035	0.328056
													0.00165842	-0.00543489	-0.000373779	0.0064713	-0.000422845	-0.00330665	-0.0154761	0.0072056	-0.0105609	0.0420281	0.0338928	-0.000772078	0.031132	0.00968128	0.267143
													0.00157458	-0.00546948	0.00113082	0.00433977	-0.000161309	-0.00295905	-0.000744451	0.00887845	-0.0112507	0.0433325	0.028902	-0.00105253	0.107673	0.0087925	0.241665
													0.00226007	-0.00647854	0.00300923	0.00493952	0.000113079	-0.00206306	0.00370738	0.00842572	-0.0110515	0.0411308	0.0285941	-0.00108412	0.14122	0.00694376	0.215989
													0.00847505	-0.00355034	0.00834436	0.00846663	-6.76728e-05	-0.000116855	0.00225564	0.00700307	-0.00988462	0.0215186	0.0156937	-0.000675948	0.232181	0.00680262	0.153862
													0.00205125	-0.00242759	0.00137045	0.00293356	-4.88493e-05	-0.000996412	0.00359374	-0.000253633	-0.0036922	0.0208011	0.0112625	-0.000140733	-0.58095	-0.00322959	0.100709
													0.00205125	-0.00231913	0.00137045	0.00293356	-4.88493e-05	-0.000996412	0.00359374	-0.000253633	-0.0036922	0.0211648	0.0113182	-0.000140733	-0.52706	-0.00617347	0.121146
													0.00205125	-0.00229519	0.00137045	0.00293356	-0.000140464	-0.000996412	0.00351317	-0.000253633	-0.0036922	0.0211648	0.0113182	-0.000140733	-0.489231	-0.00630106	0.139555
													0.00205125	-0.00229519	0.00137045	0.00322936	-0.000140464	-0.00116191	0.00355134	-0.000146993	-0.0036922	0.0211648	0.0110258	-0.000140733	-0.408783	-0.00631755	0.175018
													0.00205125	-0.00229519	0.00137045	0.00322936	-0.000140464	-0.00119664	0.00355134	-0.000146993	-0.0036922	0.0211648	0.0116282	-0.000140733	-0.35211	-0.00631755	0.191772
													0.00193988	-0.0105265	0.000720684	0.00451653	-0.00121064	-0.00251904	0.00775356	-0.00223659	-0.00860389	0.023603	0.0270358	-0.000200353	-0.111842	-0.00707077	0.25854
													0.00193988	-0.0096195	-0.00031867	0.00698593	-0.000790576	-0.00250693	0.00859824	-0.00240396	-0.00869192	0.0340662	0.0370252	-0.000248073	-0.0178693	-0.0078119	0.262327
													0.00181051	-0.00766581	-0.000977507	0.00605761	-6.68058e-05	-0.00394327	0.0109305	-0.00341522	-0.0105337	0.0482107	0.036943	-0.000440092	0.0698226	-0.00476718	0.25834
													0.00192964	-0.00572989	0.000504181	0.00373408	0.000259014	-0.00307689	0.0114584	-0.000467335	-0.0114513	0.0525473	0.0280524	-0.000736537	0.144318	-0.0030934	0.229355
													0.00306254	-0.00665291	0.0033788	0.00528823	-0.000262725	-0.00210244	0.00951488	-7.04578e-05	-0.0113784	0.0504004	0.0234019	-0.000529038	0.174414	-0.00278785	0.20558
													0.00872545	-0.00488004	0.00714994	0.0073067	-0.000340877	-6.05702e-05	0.00645683	0.00141476	-0.010332	0.0261061	0.0134428	-0.000279294	0.261423	0.000725878	0.144516
													0.00176357	0.00322162	0.00197758	0.00158425	0.000445097	-0.0019939	-0.00270227	-0.00873442	0.00308892	0.0256641	0.0118572	-5.98715e-05	-0.503782	-0.00744753	0.0245409
													0.00176357	0.00334993	0.00197758	0.00158638	0.000436379	-0.0019939	-0.00270992	-0.00888004	0.00308892	0.0260278	0.0119129	-5.98715e-05	-0.429517	-0.0105231	0.0175353
													0.00176357	0.00372034	0.00197758	0.00143347	0.000267485	-0.0022671	-0.00310868	-0.00942085	0.00292684	0.0257561	0.0127291	-5.98715e-05	-0.354814	-0.0108064	0.0202746
													0.00176357	0.00325118	0.00197758	0.00145126	0.000267485	-0.00221843	-0.00310296	-0.00960214	0.00292684	0.0257561	0.0130917	-5.98715e-05	-0.325784	-0.0107997	0.0160958
													0.00181353	0.00197238	0.00108349	0.00168627	0.000173889	-0.00282423	-0.00355993	-0.0112528	0.00308299	0.0267011	0.0210419	-0.000228957	-0.253383	-0.0105511	0.014299
													0.0016522	0.00198249	0.000188767	0.000613453	0.00130908	-0.00282908	-0.00583578	-0.014234	0.00311462	0.0331768	0.029425	-0.000200335	-0.188777	-0.0101424	0.0286544
													0.0016522	0.00328653	-0.00060031	3.46815e-05	0.00140876	-0.00334402	-0.00638141	-0.0150509	0.00301918	0.0446703	0.0364013	-0.0002882	-0.12927	-0.0107832	0.0434504
													0.0016522	0.00355007	-0.000772941	0.000451476	0.00225429	-0.00329212	-0.00594602	-0.0147007	0.00335076	0.0492123	0.0439809	-0.000153248	-0.0696964	-0.013628	0.055485
													0.0016522	0.00612517	-0.00114623	-0.00101397	0.0022527	-0.00538935	-0.0043632	-0.0196064	0.00544595	0.0652495	0.0461856	-6.813e-05	0.0356207	-0.013914	0.0850304
													0.00144947	0.00881578	0.000315409	-0.00233096	0.00284232	-0.0057661	-0.0038269	-0.019614	0.00708386	0.0792904	0.0402337	1.24438e-05	0.130823	-0.0122399	0.0874777
													0.0018799	0.00975695	0.002267	0.000912974	0.000456145	-0.00278761	-0.00722923	-0.0171021	0.00996934	0.0758788	0.0273901	5.06557e-05	0.191629	-0.01305	0.075086
													0.00511739	0.0138494	0.0110236	0.0056497	0.000201046	-0.000859882	-0.0103587	-0.0197056	0.0100239	0.0702234	0.0171713	-0.000252291	0.248099	-0.0108363	0.0692216
													0.00713343	0.0133417	0.010892	0.00594216	0.000383953	-0.000344025	-0.0108034	-0.0281583	0.00973032	0.0653287	0.0170341	-0.000271836	0.255171	-0.0107804	0.0695031
													0.0057682	0.0136134	0.0130812	0.00641997	0.000416973	0.000413998	-0.0115683	-0.0272675	0.00905989	0.0485336	0.0140083	0.000180649	0.280934	-0.0111801	0.0640944
													0.00289648	0.00324659	0.00184474	0.00110609	0.000486339	0.00274424	-0.00270954	-4.84185e-05	0.00314255	0.026455	0.0119537	-0.000110585	-0.508266	0.00249096	0.00998627
													0.00289648	0.0033749	0.00184474	0.0011465	0.000477621	0.00274424	-0.0027172	-3.47528e-05	0.00314255	0.0268187	0.0120093	-0.000110585	-0.443613	-0.000475446	-0.00747508
													0.00289648	0.0033749	0.00184474	0.0011465	0.000477621	0.00269416	-0.00270788	-3.47528e-05	0.00314255	0.0268187	0.0125851	-0.000110585	-0.396045	-0.000476959	-0.0158965
													0.00289648	0.00346201	0.0010105	0.00142007	0.000202585	0.00261115	-0.00315583	-0.000254644	0.00296211	0.0284118	0.0146726	-0.000232944	-0.324358	0.00449681	-0.0214999
													0.00310027	0.00167302	0.000950646	0.00161603	0.00010899	0.00286691	-0.00348312	-0.000836777	0.00311826	0.0284065	0.0222703	-0.000297736	-0.270513	0.00620005	-0.0257833
													0.00293894	0.00182824	-7.68525e-05	0.000541921	0.00132385	0.00306149	-0.00571301	-0.0015596	0.00315278	0.0347889	0.029745	-9.51415e-05	-0.210574	0.00940138	-0.0166575
													0.00293894	0.00323238	-0.00086593	-7.99285e-05	0.00127365	0.00359762	-0.00619392	-0.00322289	0.00307748	0.0448228	0.0367628	-0.000105737	-0.148798	0.010324	-0.00335669
													0.00293894	0.00402108	-0.00122885	1.02861e-05	0.00302121	0.00376732	-0.00543626	-0.00308248	0.00338265	0.0542744	0.0441377	3.77642e-05	-0.0661303	0.0113848	0.0195073
													0.00280957	0.00522421	-0.0018694	-0.0027142	0.00344741	0.00690742	-0.00510107	-0.00744847	0.00598767	0.0703539	0.0461989	-0.000349888	0.0509632	0.0136986	0.0374445
													0.00273621	0.0084194	-0.000642801	-0.00599275	0.00451786	0.00717443	-0.0034557	-0.00393563	0.00748845	0.0802444	0.0405675	-0.000257251	0.124151	0.011917	0.0290479
													0.00301281	0.010995	0.00160272	-0.00312759	0.00100868	0.00816626	-0.00680938	-0.00292069	0.0103658	0.0818091	0.0280338	7.83098e-05	0.196741	0.0117173	0.0278293
													0.00933787	0.0144837	0.0103176	0.00332154	-0.000107381	0.00594961	-0.00984649	0.00172036	0.0104812	0.0751318	0.0178215	2.39798e-05	0.253234	0.00869308	0.0331535
													0.0225439	0.0142992	0.0110424	0.00369183	5.015e-05	0.00544572	-0.0111272	0.00535516	0.0102353	0.0676713	0.0165129	-3.01636e-05	0.280146	0.00778679	0.0324451
													0.0210341	0.0145468	0.0131156	0.00416334	0.000315421	0.00493466	-0.0116314	0.0068133	0.00949593	0.0502734	0.0146709	0.000422321	0.300987	0.00720144	0.0314995
													0.00199164	0.000849088	0.00156255	0.00264579	-6.61658e-05	0.00291513	-0.00269726	-0.00571157	0.00254352	0.0208364	0.0112031	-0.000476377	-0.556588	0.00568564	0.0666721
													0.00199164	0.000977394	0.00156255	0.00264579	-7.48832e-05	0.00291513	-0.00270491	-0.00571157	0.00254352	0.0212001	0.0112587	-0.000476377	-0.484936	0.0150165	0.0730446
													0.00199164	0.000977394	0.00156255	0.00255454	-7.48832e-05	0.00264957	-0.00269559	-0.00684796	0.00254352	0.0212001	0.0118345	-0.000476377	-0.388688	0.0149732	0.0850341
													0.00199164	-9.69386e-05	0.00137304	0.00278376	-0.000272442	0.00187662	-0.00276294	-0.0100977	0.00238144	0.0211829	0.0147062	-0.000529338	-0.286265	0.0119653	0.107392
													0.00188027	-0.00209007	0.00120447	0.00262319	-0.00120302	0.00229466	-0.00416324	-0.015445	0.00251626	0.0224352	0.0262699	-0.000470605	-0.179181	0.0126117	0.130818
													0.00188027	-0.00402374	0.000623404	0.00220014	-0.00122202	0.00250466	-0.00604903	-0.016714	0.00214906	0.029412	0.0268464	-0.00129794	-0.144166	0.0154014	0.142208
													0.00188027	-0.00431933	-0.000212139	0.00529062	-0.00076649	0.00305532	-0.00510081	-0.0191195	0.00217283	0.0428516	0.0362772	-0.00128165	-0.0211853	0.0145098	0.176202
													0.00188027	-0.00308441	-0.000429731	0.00492375	-0.000770874	0.00595959	-0.0055537	-0.0209047	0.00288976	0.052646	0.0373483	-0.00192012	0.0703228	0.0144995	0.184466
													0.00178997	0.000454328	0.000393149	0.00334567	0.000127906	0.00741131	-0.00613535	-0.0173269	0.00479443	0.0527433	0.0353279	-0.00225757	0.151887	0.0170882	0.168508
													0.00222041	0.00165292	0.00185234	0.00426034	-0.000352102	0.00678272	-0.00853855	-0.0158113	0.00728638	0.0484804	0.0275873	-0.00208005	0.191536	0.0156106	0.139318
													0.0088279	0.00317916	0.00632943	0.00669054	-0.000414362	0.00384078	-0.0118344	-0.013068	0.00708236	0.0372877	0.0178329	-0.00163943	0.243439	0.0152352	0.108542
													0.0083956	0.00341402	0.00770934	0.00692638	-0.000381342	0.00349497	-0.0124371	-0.0128959	0.00634298	0.0246898	0.0132601	-0.00118695	0.263409	0.0155025	0.105087
													0.00195187	0.000832399	0.00114402	0.00206773	-0.000114988	0.00436642	-0.00348095	-0.00577083	0.00295733	0.0236199	0.0107803	-0.000268009	-0.543487	-0.00701906	0.0650145
													0.00195187	0.000960705	0.00114402	0.00197648	-0.000123706	0.00447619	-0.0034886	-0.00690722	0.00295733	0.0239835	0.0108359	-0.000268009	-0.4509	-0.0100953	0.0729602
													0.00195187	0.00133112	0.00114402	0.00122897	-0.000993429	0.00561148	-0.00388736	-0.0069199	0.00279525	0.0242479	0.0117626	-0.000268009	-0.341414	-0.010964	0.0912783
													0.00195187	-0.000946309	0.000309785	0.00176327	-0.00107681	0.00517838	-0.0059047	-0.0103929	0.00295139	0.0251928	0.0193783	-0.000428591	-0.247096	-0.0112538	0.110259
													0.00184051	-0.00192272	0.000133861	0.00107596	-0.00113607	0.00578928	-0.00704577	-0.0144012	0.00293007	0.026827	0.0249153	-0.000367881	-0.176108	-0.0122647	0.127003
													0.00184051	-0.00328953	-0.00156752	0.00199129	-0.00104905	0.00627837	-0.0083871	-0.0169324	0.00266783	0.0416447	0.0295786	-0.000466767	-0.0874999	-0.012489	0.159389
													0.00184051	-0.00454532	-0.00174015	0.00351503	-0.000688595	0.00662175	-0.00799793	-0.0163811	0.0029994	0.0460557	0.0344933	-0.000431137	-0.0275968	-0.012836	0.171099
													0.00171113	-0.00235105	-0.00236644	0.00204009	-0.000706463	0.00979674	-0.00717796	-0.0211338	0.00499465	0.0609453	0.0348288	-0.00111961	0.0802221	-0.0141436	0.175362
													0.00163777	0.000459949	-0.0010433	0.00162843	-0.000457067	0.00904431	-0.0056497	-0.0187967	0.00669972	0.0680552	0.0316227	-0.0013162	0.147134	-0.0109208	0.159614
													0.0020682	0.00188884	0.000585784	0.00264638	-0.000237132	0.00810688	-0.00893537	-0.0172848	0.00957712	0.0631273	0.0238521	-0.00112337	0.187441	-0.0113521	0.132434
													0.00425186	0.00431775	0.00519303	0.00500418	-0.000385087	0.00547604	-0.0133017	-0.0171725	0.00961896	0.0560824	0.0169102	-0.000705504	0.223524	-0.0112179	0.114127
													0.00858372	0.00335758	0.005788	0.00502701	-0.000268162	0.0049185	-0.0138869	-0.0154298	0.0093731	0.0516289	0.0154925	-0.000698733	0.240081	-0.0115685	0.103115
													0.00823599	0.00358959	0.00713139	0.00548145	-0.000235141	0.00455618	-0.0145171	-0.0145533	0.00863372	0.0388342	0.0136504	-0.000246249	0.258707	-0.0116476	0.0996664
													0.00206037	0.000231082	0.00163032	0.00295252	5.55582e-05	-0.00178236	0.00212653	-0.00224279	0.00254373	0.0199131	0.0115546	-0.000216228	-0.591729	0.0230065	0.134819
													0.00206037	0.000363487	0.00163032	0.00295252	-3.60561e-05	-0.00178236	0.00204597	-0.00224279	0.00254373	0.0202767	0.0121124	-0.000216228	-0.471668	0.0323414	0.189601
													0.00206037	0.000363487	0.00163032	0.00324832	-3.60561e-05	-0.00181415	0.00208413	-0.00213615	0.00254373	0.0202767	0.0118201	-0.000216228	-0.354603	0.0322981	0.252744
													0.00206037	0.000579209	0.00163032	0.00363708	-0.00020495	-0.0023273	0.00290872	-0.00256669	0.00238165	0.0205914	0.0151798	-0.000216228	-0.201338	0.0320471	0.324874
													0.00211033	-0.00357723	0.00143871	0.00405171	-0.000295903	-0.00285778	0.004769	-0.00576569	0.00253779	0.0208406	0.0243389	-0.00028648	-0.0887236	0.0257588	0.365011
													0.001949	-0.00603171	0.0014406	0.00408566	-0.000317273	-0.00273622	0.00512746	-0.00914356	0.00251647	0.0198331	0.0286396	-0.000168621	-0.064561	0.0130895	0.364017
													0.001949	-0.00744093	0.000307584	0.00524683	-0.000265285	-0.00287641	0.00584864	-0.00978537	0.00198459	0.0295094	0.0341927	-0.000577111	-0.0246712	0.013192	0.348224
													0.001949	-0.00736709	0.000134953	0.00677057	0.000122863	-0.00275931	0.00623867	-0.00923408	0.00229331	0.0337287	0.0387378	-0.000556166	0.0114712	0.0112125	0.335993
													0.001949	-0.00572755	-0.000249866	0.00656543	0.000257642	-0.00464257	0.00658266	-0.010413	0.00293894	0.0462917	0.038834	-0.00073306	0.0336359	0.00982866	0.280669
													0.0018587	-0.0013402	0.000440598	0.0039244	0.00049323	-0.00476885	0.00510621	-0.00942313	0.00482236	0.047031	0.0368305	-0.00103563	0.0940971	0.0115134	0.249169
													0.00228914	-0.000513941	0.00189978	0.00475338	0.000130061	-0.00370621	0.00276785	-0.00801722	0.00732239	0.0444268	0.0289225	-0.00106479	0.134903	0.00981131	0.215905
													0.00487338	0.00159827	0.00654256	0.00712573	-9.70506e-05	-0.00203125	0.00255647	-0.00661454	0.00737693	0.0394145	0.0190625	-0.00097189	0.176176	0.00894719	0.184236
													0.00923702	0.00116225	0.00648363	0.00718358	-4.67233e-05	-0.00148482	0.00174838	-0.00487187	0.00713107	0.0355397	0.0178612	-0.000959514	0.193349	0.00927897	0.169742
													0.00185164	0.00346366	0.00180585	0.00162389	0.00066906	0.00263214	0.00713164	-0.00782443	0.00305905	0.0265663	0.0120149	-9.32737e-05	-0.530611	0.00422634	0.0235587
													0.00185164	0.00361312	0.00180585	0.00162601	0.000664774	0.00258205	0.0071372	-0.00797006	0.00305905	0.0269299	0.0126463	-9.32737e-05	-0.417544	0.00288257	0.00894625
													0.00185164	0.00397202	0.00180585	0.00180241	0.000389738	0.00257602	0.00781862	-0.00805409	0.00287861	0.0281645	0.0128868	-9.32737e-05	-0.378772	0.00416153	0.0158049
													0.00185164	0.00370023	0.000971618	0.00185329	0.000389738	0.00249904	0.0105038	-0.00838796	0.00287861	0.0291094	0.0147338	-0.000215633	-0.320943	0.00785633	0.0150593
													0.0019016	0.00245093	0.000911759	0.00211298	0.000223087	0.00272468	0.0169058	-0.00911062	0.00303475	0.0289834	0.02281	-0.000262359	-0.249452	0.0099353	0.0178116
													0.00174027	0.00255812	3.09194e-05	0.00100767	0.00262503	0.00289832	0.0172869	-0.0113134	0.00313903	0.0368132	0.0299651	-1.99911e-05	-0.191125	0.0151301	0.0299282
													0.00174027	0.00392634	-0.000758158	0.000428896	0.00260409	0.00343444	0.0198367	-0.0129832	0.00304359	0.0468471	0.0369398	-0.000107856	-0.126656	0.0154125	0.0451523
													0.00174027	0.00578301	-0.000998179	0.00084569	0.00393708	0.00360414	0.0205944	-0.015344	0.00334876	0.0552797	0.0443041	0.00022536	-0.0513777	0.0170875	0.0615897
													0.0016109	0.00782687	-0.00154483	-0.000899536	0.00400768	0.00656098	0.0205246	-0.0174916	0.00552061	0.0702769	0.0463824	-0.000262424	0.0670954	0.0194029	0.0809066
													0.00153754	0.010576	-0.000492212	-0.0021394	0.00451231	0.00675762	0.0202703	-0.0178207	0.00702139	0.0814316	0.0405965	-0.000169788	0.143308	0.0171403	0.0785546
													0.00400575	0.0142137	0.00752665	0.00250798	0.00124499	0.00824076	0.0173068	-0.0158328	0.00989879	0.0745926	0.0209767	-0.000102452	0.224855	0.014383	0.0682811
													0.00520546	0.0145776	0.0103309	0.00589142	0.00130661	0.00556773	0.0136345	-0.018	0.00994063	0.0735939	0.0178732	-4.57099e-05	0.249491	0.0132148	0.0653531
													0.00734273	0.0142761	0.0127234	0.00661718	0.00172941	0.00467537	0.0124122	-0.0219829	0.00895539	0.051285	0.0146921	0.000333136	0.282852	0.011583	0.0650012
													0.00202868	0.000190333	0.00165911	0.00314789	4.55162e-05	0.00315648	-0.00208512	-0.00048495	0.00254352	0.0197841	0.0111587	-0.000356269	-0.578361	0.0165863	0.105287
													0.00202868	0.000322738	0.00165911	0.00314789	-4.60981e-05	0.00315648	-0.00216568	-0.00048495	0.00254352	0.0201478	0.0112143	-0.000356269	-0.469448	0.0259212	0.148921
													0.00202868	0.000322738	0.00165911	0.0034437	-4.60981e-05	0.00315648	-0.00216568	-0.00037831	0.00254352	0.0201478	0.0112143	-0.000356269	-0.418235	0.0259212	0.171219
													0.00202868	0.000322738	0.00165911	0.0034437	-4.60981e-05	0.00291424	-0.00212751	-0.00037831	0.00254352	0.0201478	0.0115243	-0.000356269	-0.337907	0.0254495	0.206702
													0.00202868	0.00053846	0.00165911	0.00382945	-0.000214992	0.00227027	-0.00235897	-0.000808847	0.00238144	0.0198761	0.0128474	-0.000356269	-0.255692	0.0255723	0.228527
													0.00202868	-0.000768721	0.00146959	0.00413591	-0.000243657	0.00214128	-0.00219487	-0.00156989	0.00238144	0.0201305	0.0155949	-0.00040923	-0.207585	0.0224945	0.245303
													0.00191731	-0.00489722	0.00146939	0.00508952	-0.000326452	0.00303645	-0.00109906	-0.00219673	0.00251626	0.0197331	0.0259623	-0.000361623	-0.107573	0.0118327	0.271657
													0.00191731	-0.00630644	0.000392212	0.00628164	-0.000274464	0.00369924	-0.00236998	-0.0029359	0.00191752	0.0281689	0.0315138	-0.000770113	-0.0663847	0.0117631	0.25644
													0.00191731	-0.00640201	8.14935e-05	0.00780538	0.000110082	0.00407723	-0.00187417	-0.00214282	0.00217283	0.0367108	0.0359627	-0.000749169	-0.0155646	0.0087396	0.251203
													0.00191731	-0.00530717	-0.000165238	0.0074385	0.000105697	0.00717091	-0.00228755	-0.00392809	0.00288976	0.0457588	0.0370339	-0.00138763	0.0579603	0.00916904	0.241483
													0.00182701	-0.00181779	0.00055607	0.00481927	0.000450533	0.00831883	-0.00414134	-0.00267091	0.00479443	0.047197	0.0352767	-0.00172508	0.124014	0.0102429	0.210025
													0.00461868	0.0011249	0.00653483	0.00810629	-0.000111485	0.00519652	-0.00911632	0.00037944	0.00732822	0.0390408	0.018982	-0.00112172	0.197795	0.00786926	0.160016
													0.00854255	0.000863967	0.00799273	0.00839997	-2.28817e-05	0.0040221	-0.0101924	0.00245488	0.00634298	0.0236635	0.0132089	-0.000654461	0.233322	0.00838309	0.143475
													0.00202868	0.000212622	0.00168414	0.00250538	-0.000105909	0.00522286	-0.00228817	-0.00203554	0.00254352	0.0197706	0.011556	-0.000356269	-0.57658	0.0227596	0.106127
													0.00202868	0.000345028	0.00168414	0.00280118	-0.000197524	0.00667102	-0.00233057	-0.0019289	0.00254352	0.0201343	0.0138582	-0.000356269	-0.328385	0.0319774	0.214818
													0.00202868	-0.000724757	0.00149462	0.00276953	-0.00109591	0.0115302	-0.00236985	-0.00210671	0.00238144	0.0206531	0.0180257	-0.00040923	-0.196251	0.027391	0.255327
													0.00207864	-0.00415429	0.00149253	0.00292792	-0.00119066	0.0118901	-0.00134279	-0.00417022	0.00253758	0.0205321	0.023932	-0.00042652	-0.124295	0.0277446	0.274012
													0.00191731	-0.00707083	0.00116218	0.00201955	-0.00115864	0.0125016	-0.00361238	-0.00731882	0.00234954	0.0218269	0.0286453	-0.000393711	-0.101519	0.0138079	0.269357
													0.00191731	-0.00606833	0.000417246	0.00313172	-0.00112672	0.0131014	-0.00396979	-0.00837647	0.00191752	0.0281153	0.0337113	-0.000770113	-0.0615421	0.0148357	0.261425
													0.00191731	-0.00607198	0.000114734	0.00465545	-0.000742174	0.0134794	-0.00347397	-0.00758338	0.00217283	0.03762	0.0381603	-0.000723919	-0.0102912	0.0109111	0.255586
													0.00191731	-0.00516044	-0.000140204	0.00428858	-0.000654937	0.0148827	-0.00388736	-0.00925448	0.00288976	0.0457108	0.0382954	-0.00138457	0.0578819	0.0112254	0.24133
													0.00182701	-0.00164923	0.000682676	0.00239322	-0.000401722	0.0130338	-0.00533141	-0.00863961	0.00479443	0.0458254	0.0357844	-0.00172508	0.119037	0.0114961	0.208096
													0.00225745	-0.000708706	0.00214186	0.00330788	-9.80028e-05	0.0119156	-0.0076617	-0.00712403	0.00728638	0.0429376	0.0279333	-0.00154756	0.157458	0.00998003	0.178254
													0.00898231	0.000888909	0.0066025	0.00573809	-0.000207328	0.00790294	-0.0111383	-0.00433221	0.00708236	0.0335127	0.018179	-0.00110695	0.207436	0.00936914	0.145853
													0.00854255	0.000788779	0.00756469	0.00597582	-0.000174307	0.00727554	-0.0118062	-0.00398822	0.00618342	0.0228191	0.0136194	-0.000654461	0.228466	0.00950631	0.140643
													0.0033622	0.0023729	0.0033485	9.87609e-05	-8.92249e-05	-0.00437124	-0.00182954	-0.000183962	0.00694956	0.0300741	0.00769175	-0.000165818	-0.417008	0.0013123	-0.079164
													0.0033622	0.00240892	0.0033485	0.000139168	-9.35105e-05	-0.00442133	-0.00184262	-0.000170297	0.00694956	0.0304378	0.00790031	-0.000165818	-0.338572	-0.00121748	-0.129537
													0.0033622	-0.000822872	0.00251426	0.000487073	-0.00120451	-0.00590561	-0.00243788	-0.00109961	0.00703472	0.0316682	0.0114271	-0.000352969	-0.256639	0.00118506	-0.181941
													0.00321252	-0.00188657	0.0018837	-0.00138609	-0.000993813	-0.0063134	-0.00464528	-0.00107609	0.0071262	0.0348001	0.0151671	-0.000275468	-0.214783	0.00283182	-0.199284
													0.00321252	-0.00273714	0.00166494	-0.00203977	-0.00106984	-0.00762507	-0.00692281	-0.0026451	0.00769522	0.0428102	0.016677	-0.00034346	-0.18897	0.00291899	-0.21816
													0.00321252	-0.00280424	0.00168869	-0.00190546	-0.000725942	-0.00833664	-0.00754393	-0.00246228	0.0103808	0.0540813	0.0178381	-0.000221925	-0.142403	0.00379203	-0.228803
													0.00321252	-0.0035255	0.00165545	-0.00317801	-0.00130272	-0.018815	-0.010613	-0.0101491	0.0135575	0.0761852	0.0182022	-0.000233815	-0.058926	0.00449928	-0.213033
													0.00300978	0.00456205	0.00397086	-0.00669168	-0.000215623	-0.024187	-0.00770559	-0.00763313	0.0230911	0.104037	0.0173325	-0.000209245	0.0557629	0.00519793	-0.188549
													0.00382959	0.0109901	0.0123816	-0.00690501	0.000712333	-0.0196752	-0.00223355	-0.00711776	0.0360349	0.115945	0.0159662	-0.000392012	0.186824	0.00573971	-0.148542
													0.0150888	0.0170424	0.0217925	-0.00200779	-0.00043016	-0.0127871	0.00194708	0.0024549	0.036935	0.100857	0.011006	-0.000670015	0.279418	0.00504439	-0.130333
													0.0282168	0.0155266	0.0209596	-0.00154567	-0.000271201	-0.00826006	0.00020377	0.00658208	0.0351829	0.0776855	0.0110847	-0.000723433	0.321489	0.00427631	-0.118996
													0.0263235	0.0151257	0.0231722	-0.000900212	-0.000197962	-0.00384867	0.000341629	0.007862	0.0297701	0.0536299	0.00915251	-0.000270948	0.355369	0.00397415	-0.112568
													0.00361671	0.00251717	0.00375	0.000100983	5.11224e-05	0.00592305	-2.84986e-06	-0.00102337	0.00718705	0.0301517	0.00693979	-0.000676492	-0.420375	0.00190059	-0.0957981
													0.00361671	0.0021415	0.00375	0.000219619	-0.000256172	0.0057692	-0.000153978	-0.00100073	0.00711607	0.0305451	0.00724623	-0.000676492	-0.308475	-0.000450418	-0.173295
													0.00346703	0.000413715	0.00300267	-0.00107694	-0.000245918	0.00875215	-0.00207045	-0.00154935	0.00694182	0.0307527	0.0107911	-0.000769586	-0.242879	0.00325822	-0.23304
													0.00346703	-0.00111163	0.00239477	-0.00134368	-0.000190798	0.0113915	-0.000240895	-0.00404448	0.00751476	0.0390744	0.012288	-0.000964995	-0.204567	0.00331187	-0.253007
													0.00346703	-0.0017364	0.00264122	-0.00120937	6.7091e-05	0.0125021	0.00115431	-0.0040428	0.0102003	0.0458529	0.0138835	-0.000760344	-0.163759	0.00429185	-0.272097
													0.00346703	-0.00294968	0.00261863	-0.00330776	-0.00017892	0.0258902	-0.000153734	-0.0157058	0.0134159	0.0749276	0.0142103	-0.00554875	-0.0525551	0.00510786	-0.249511
													0.0032643	0.00313203	0.00645472	-0.00733682	0.000772139	0.0312752	1.31864e-05	-0.0131625	0.0247128	0.10703	0.0137713	-0.00596058	0.0820282	0.00390355	-0.199112
													0.00585424	0.0106055	0.0168652	-0.0072941	0.000221545	0.0253025	-0.00174498	-0.0113473	0.037727	0.120329	0.01232	-0.0043109	0.197759	0.00492309	-0.165515
													0.016781	0.0158604	0.0231488	-0.0026142	-0.000440121	0.0136321	0.00272139	-0.00589331	0.0386128	0.111705	0.0107513	-0.00101659	0.267599	0.00677124	-0.154004
													0.031934	0.0164968	0.0238481	-0.00252796	-0.000105975	0.0100051	0.00355192	0.00570874	0.0368608	0.0844626	0.0104064	-0.00116785	0.325956	0.00770496	-0.134079
													0.00332693	0.00234828	0.00387835	1.50664e-05	9.51725e-05	0.00666398	0.00400716	9.71701e-05	0.00718012	0.0306687	0.00710576	-0.000637253	-0.427634	0.00107199	-0.0931505
													0.00332693	0.00203064	0.00309216	0.000188624	-9.91349e-05	0.00664039	0.00443921	6.73702e-05	0.00710915	0.0314554	0.0079979	-0.000759612	-0.299314	-0.000251553	-0.182347
													0.0033694	-0.000178591	0.00274188	-0.000450805	-6.6782e-05	0.00990834	0.0062764	-0.000463557	0.00693882	0.0336625	0.0113465	-0.000760036	-0.23888	0.0019394	-0.233451
													0.0033694	-0.00212172	0.00255689	-0.000636178	-6.61234e-05	0.0125639	0.0116878	-0.0028213	0.00759387	0.0424481	0.0132535	-0.000731743	-0.193104	0.0022928	-0.252183
													0.0033694	-0.0034471	0.00299554	-0.00335266	-2.86164e-05	0.0281668	0.0204719	-0.00968202	0.0134177	0.0779247	0.0148725	-0.00497002	-0.0436747	0.00353688	-0.234604
													0.00316667	0.00386326	0.0074053	-0.00744557	0.00102803	0.0340393	0.0294375	-0.00570499	0.0247146	0.111006	0.0144273	-0.00538185	0.110485	0.00485032	-0.178745
													0.00454676	0.0108131	0.0147665	-0.00740899	0.000474148	0.0278598	0.00783144	-0.000895425	0.0376111	0.122084	0.0126318	-0.00398748	0.204308	0.00544775	-0.155499
													0.0280151	0.0155844	0.0250583	-0.00328926	-9.26857e-05	0.0107913	-0.00108241	0.00679236	0.0367449	0.0829255	0.0102783	-0.0011454	0.299765	0.00396568	-0.146866
													0.0250985	0.0131249	0.0231982	-0.00265067	-1.94464e-05	0.00732727	-0.00206254	0.00815216	0.0298579	0.0526018	0.00869571	-0.000692913	0.330684	0.00373906	-0.140957
													0.00331065	0.00228433	0.00385579	-0.000317423	-4.42826e-05	0.00809703	0.00565238	-0.000606817	0.00720957	0.0300938	0.00707739	-0.000698527	-0.426484	0.00149339	-0.0958873
													0.00331065	0.00196669	0.0030696	-0.000277923	-0.00093942	0.00887718	0.00668681	-0.000606006	0.00713859	0.030874	0.00802045	-0.000820886	-0.299768	-0.000811183	-0.184793
													0.00335312	8.85508e-05	0.00271932	-0.00186614	-0.000882188	0.012649	0.0100031	-0.00101225	0.00696826	0.0332942	0.0112699	-0.000821309	-0.233878	0.00144695	-0.241486
													0.00335312	-0.000842497	0.00251506	-0.00213888	-0.000958213	0.0150113	0.0138975	-0.00343408	0.00753729	0.0403507	0.0127625	-0.000889301	-0.199333	0.00155649	-0.25731
													0.00335312	-0.001538	0.00276151	-0.00200457	-0.000613071	0.016122	0.0180301	-0.0034324	0.0102228	0.047605	0.0143986	-0.000782379	-0.156293	0.00241355	-0.274074
													0.00335312	-0.00289941	0.00298749	-0.0047681	-0.000844023	0.0307823	0.0244919	-0.0128035	0.0135379	0.0756459	0.0147786	-0.0053975	-0.0403211	0.0037572	-0.243627
													0.00315039	0.00234389	0.00754179	-0.00869748	0.000110854	0.0362792	0.0290606	-0.0102908	0.024877	0.106376	0.0142398	-0.00580933	0.104429	0.00254971	-0.188955
													0.00453048	0.00940067	0.0146973	-0.00865477	0.000216584	0.0298241	0.00748849	-0.00549683	0.0377862	0.116918	0.0123753	-0.00441496	0.197911	0.00341829	-0.165356
													0.0276243	0.0141398	0.0232612	-0.00462682	-0.000207262	0.013146	-0.00465217	0.00490346	0.0365061	0.0842196	0.0105511	-0.00157287	0.294499	0.00495445	-0.151688
													0.0248449	0.0121818	0.0218433	-0.00390248	-0.000134023	0.00920487	-0.00768857	0.00753228	0.0299908	0.0512213	0.00870986	-0.00112039	0.328615	0.00548811	-0.148524
													0.00361671	0.00253892	0.00385665	0.000189186	3.25136e-05	-0.00445837	-0.00194574	-0.000863502	0.0071243	0.0285756	0.00697324	-0.000204078	-0.405107	0.0012436	-0.0973097
													0.00361671	0.00257493	0.00385665	0.000229593	2.8228e-05	-0.00447373	-0.0019495	-0.000849836	0.0071243	0.0286835	0.00699923	-0.000204078	-0.350673	-0.00128618	-0.129093
													0.00382051	0.000616032	0.00309095	0.000549716	-0.000528018	-0.006039	-0.00184567	-0.00131712	0.00708519	0.0292041	0.00959335	-0.000376015	-0.247415	0.00075083	-0.217528
													0.00346703	-0.00115333	0.00250142	-0.00127163	-0.000234285	-0.00768519	-0.00630689	-0.00298589	0.00743845	0.0373436	0.0124772	-0.000492581	-0.202328	0.00225898	-0.260459
													0.00346703	-0.00174173	0.00274787	-0.00113732	2.36034e-05	-0.00837067	-0.00830001	-0.00298421	0.010124	0.0441221	0.0139896	-0.00028793	-0.166704	0.00325495	-0.28275
													0.00346703	-0.00262538	0.00263121	-0.00201399	-0.00052272	-0.0184614	-0.0119349	-0.0130263	0.0133008	0.0641027	0.0143323	-0.000660857	-0.0859853	0.00379295	-0.269134
													0.0032643	0.00384801	0.00656137	-0.00612261	0.00138466	-0.0235377	-0.00932643	-0.0124501	0.0243663	0.0926148	0.0138581	-0.000636287	0.0487396	0.00508872	-0.224677
													0.016781	0.017154	0.0256427	-0.00198169	-0.000308422	-0.0127792	0.00253507	-0.00226197	0.0382102	0.100799	0.0103101	-0.000505069	0.281744	0.00510919	-0.156456
													0.031934	0.0160521	0.0253756	-0.00185866	-0.000149462	-0.00825215	0.00122395	0.0058809	0.0364582	0.0800277	0.0103903	-0.000558487	0.337642	0.004163	-0.132781
													0.029086	0.0156512	0.0275882	-0.0012132	-7.62231e-05	-0.00384076	0.00136181	0.00744017	0.0310453	0.0556765	0.0084581	-0.000106003	0.374345	0.00387567	-0.123636
													0.00345093	0.00242575	0.00388067	1.79087e-05	-8.25864e-05	0.00606206	-0.000110607	-0.000428761	0.00719031	0.0305004	0.00694518	-0.000745135	-0.419797	0.00159929	-0.0958716
													0.00345093	0.00258198	0.00388067	7.66241e-05	-0.00101769	0.00599223	-0.000935721	-0.000422854	0.00711933	0.0308938	0.00690422	-0.000745135	-0.321416	-0.000688078	-0.161746
													0.00330124	0.000319924	0.00313335	-0.00116001	-0.00103231	0.00887423	-0.00287777	-0.00102066	0.00694509	0.0311014	0.0106767	-0.00083823	-0.242605	0.00242382	-0.231754
													0.00330124	-0.00113371	0.00252544	-0.00142676	-0.0010632	0.0115136	-0.00104822	-0.00351579	0.00751803	0.0394231	0.0121331	-0.00093591	-0.203786	0.0026004	-0.252317
													0.00330124	-0.00389773	0.00262462	-0.00133137	-0.000926046	0.0154217	-0.000943365	-0.00804059	0.0108196	0.0466094	0.0137691	-0.00084865	-0.156263	0.00376559	-0.269924
													0.00330124	-0.00342498	0.0027493	-0.00387505	-0.000965314	0.0260123	-0.000937082	-0.0131013	0.0134191	0.0741216	0.0141072	-0.00600038	-0.046459	0.00540265	-0.243693
													0.00309851	0.0033239	0.0071511	-0.0079041	0.000128733	0.0313973	-0.00055057	-0.0098522	0.024716	0.107681	0.0136681	-0.00641222	0.0937517	0.00641784	-0.190329
													0.00776729	0.0136406	0.0222027	-0.00748387	-0.000136479	0.0255071	-0.00153127	-0.00795675	0.0377303	0.121804	0.0109831	-0.00470463	0.234125	0.00676459	-0.15048
													0.0168236	0.0170246	0.0261842	-0.00307918	-0.000486223	0.0136611	0.00515751	0.00239415	0.0386161	0.113381	0.0102152	-0.00159391	0.290289	0.00675395	-0.140887
													0.0299516	0.0159914	0.0254955	-0.00261706	-0.000264562	0.0100341	0.0032497	0.00652133	0.0368641	0.0864016	0.0100603	-0.00161948	0.316593	0.00525776	-0.142904
													0.00339407	0.00229116	0.00339557	-3.84884e-05	9.51725e-05	0.00678065	0.00628153	-0.000130987	0.00700538	0.0318776	0.00781042	-0.000568932	-0.443335	0.00128998	-0.073497
													0.00339407	0.00232717	0.00339557	1.91878e-06	9.0887e-05	0.00673057	0.00628709	-0.000117322	0.00700538	0.0322413	0.00799574	-0.000568932	-0.365203	-0.0012398	-0.123561
													0.00339407	0.00223305	0.00256134	0.000102728	-0.000109989	0.0072568	0.00690305	-0.000363728	0.0069344	0.0340146	0.00972916	-0.000712804	-0.299235	0.00204949	-0.157814
													0.00343654	-0.00292474	0.00191228	-0.00149639	-0.00014607	0.0118855	0.00837905	-0.00191536	0.00722869	0.041384	0.0158681	-0.00083964	-0.219885	0.00358942	-0.192014
													0.00343654	-0.00298473	0.00172756	-0.00123128	0.000202335	0.0135275	0.0150146	-0.00331754	0.0104502	0.0568613	0.0185191	-0.000650288	-0.144854	0.00431217	-0.210474
													0.00343654	-0.00317147	0.00204516	-0.00453333	-5.90754e-05	0.0293738	0.0234712	-0.0104888	0.0136744	0.0876509	0.0190446	-0.00416777	-0.021781	0.00545471	-0.179679
													0.0032338	0.00391818	0.00437292	-0.00799894	0.00102803	0.0352217	0.0297451	-0.00702576	0.0234394	0.117015	0.0182039	-0.00457146	0.106436	0.00509622	-0.150338
													0.00405361	0.0107454	0.012441	-0.00752828	0.000474148	0.0290422	0.0154586	-0.00253696	0.0363359	0.127687	0.0163135	-0.00317022	0.205555	0.00568743	-0.125653
													0.0151207	0.0162239	0.0218519	-0.00376179	-0.000314347	0.0148889	0.0146247	0.00206459	0.0372217	0.110057	0.010647	-0.00125471	0.273949	0.00485027	-0.116705
													0.0262869	0.0130939	0.0193804	-0.00266109	-1.94464e-05	0.00745892	0.0114662	0.00755157	0.0285827	0.0524574	0.00890945	-0.000827797	0.333801	0.00381561	-0.108891
													0.00336517	0.0018412	0.00371552	-0.000436399	-3.72449e-05	0.00822215	0.00247639	8.88578e-05	0.00724519	0.0310559	0.00771489	-0.00064585	-0.433462	0.00106679	-0.0798125
													0.00336517	0.00187722	0.00371552	-0.000395992	-4.15304e-05	0.00829718	0.00248195	0.000102524	0.00724519	0.0314196	0.00790022	-0.00064585	-0.355237	-0.00149385	-0.13015
													0.00356897	-0.00135234	0.00290177	8.08863e-05	-0.00111256	0.0115894	0.00329685	-0.000568846	0.00733036	0.0325876	0.0122406	-0.000833001	-0.260429	-0.000405125	-0.183848
													0.00340764	-0.00235575	0.002531	-0.00169677	-0.00087515	0.012764	0.00463146	-0.000710465	0.00712817	0.0350637	0.0150724	-0.000783847	-0.226304	0.00111428	-0.203111
													0.00340764	-0.00320632	0.00231223	-0.00235045	-0.000951175	0.0151264	0.00804533	-0.0031323	0.00769719	0.0432285	0.016565	-0.000851839	-0.191125	0.00122382	-0.216906
													0.00340764	-0.00405984	0.0023862	-0.00221614	-0.000603324	0.0162569	0.0111106	-0.00318643	0.0103941	0.0486349	0.0177992	-0.000755554	-0.152094	0.00145612	-0.227459
													0.00340764	-0.00514578	0.00271154	-0.00577195	-0.000836985	0.0319436	0.0190067	-0.00984018	0.0136978	0.083144	0.0183347	-0.00464571	-0.0204345	0.00408806	-0.19361
													0.0032049	0.00162745	0.00671021	-0.00982623	0.000260881	0.0374815	0.021138	-0.00541343	0.0250369	0.112284	0.0174941	-0.00505754	0.110375	0.0041252	-0.156381
													0.004585	0.00854782	0.0138893	-0.00978965	0.00036661	0.0310264	0.00253107	-0.000579101	0.0379461	0.122428	0.0154932	-0.00366317	0.201992	0.00494056	-0.134715
													0.0151011	0.0141632	0.0237026	-0.00602316	-0.000421885	0.0167865	-0.00372116	0.00261026	0.0388319	0.104754	0.0105036	-0.00169783	0.26894	0.00457621	-0.128457
													0.0281484	0.0132569	0.0229749	-0.00556104	-0.000200224	0.0128204	-0.0071327	0.00673743	0.0370799	0.0799908	0.0103487	-0.0017234	0.296618	0.00294567	-0.126288
													0.0253004	0.01315	0.024835	-0.0049313	-0.000126985	0.00937067	-0.00778414	0.00811134	0.0313935	0.0531317	0.00866169	-0.00127092	0.321548	0.00253251	-0.123322
													0.00209225	-0.0276074	0.00190857	0.000355377	-0.000601588	-0.00482219	-0.00350208	-0.0104143	0.00655537	0.0264537	0.00665976	-0.000290442	-0.370221	-0.000732999	-0.0677593
													0.00209225	-0.0277275	0.00190857	0.000357503	-0.000610306	-0.00487227	-0.00350042	-0.01056	0.00655537	0.0268173	0.00665921	-0.000290442	-0.300934	-0.00362828	-0.104749
													0.00209225	-0.029572	0.00190857	0.000361698	-0.00186593	-0.00517248	-0.00434929	-0.0111972	0.00637493	0.0265273	0.00645347	-0.000290442	-0.253981	-0.00395485	-0.122953
													0.00229605	-0.030549	0.00101447	0.000667695	-0.00217569	-0.0065976	-0.00570526	-0.011768	0.00653107	0.0269533	0.00872108	-0.000630513	-0.189404	-0.00207949	-0.147878
													0.00195289	-0.0367007	0.000689823	-0.00133214	-0.0035517	-0.00694531	-0.00625177	-0.0122498	0.00649107	0.0278647	0.0118026	-0.000673605	-0.151384	-0.000703367	-0.155193
													0.00195289	-0.0453994	0.000272729	-0.00153718	-0.00349188	-0.0111831	-0.000492101	-0.0175331	0.0105827	0.042238	0.014544	-0.000851759	-0.0800187	0.00064658	-0.181143
													0.00182352	-0.0538157	0.000711673	-0.00387948	-0.00347328	-0.0226739	0.00226788	-0.0231304	0.0125539	0.0648705	0.0144336	-0.00112849	-0.011491	-0.00064415	-0.18053
													0.00175016	-0.0706836	0.00193912	-0.00540359	-0.00311281	-0.0263765	0.00368853	-0.0265052	0.0215204	0.084279	0.0119156	-0.00103585	0.0626514	0.000506536	-0.165695
													0.00236763	-0.0922775	0.00507989	-0.00432895	-0.00218894	-0.0224368	-0.0106429	-0.025455	0.0336861	0.0901442	0.0105355	-0.00101937	0.143998	0.000517002	-0.149006
													0.00708119	-0.10128	0.00841204	-0.000638946	-0.00238225	-0.0141616	-0.0238688	-0.0286308	0.0343507	0.0789969	0.00735004	-0.00100367	0.197566	0.000233152	-0.141538
													0.00956833	-0.0935495	0.00791575	-7.36617e-05	-0.000769783	-0.00963453	-0.0270933	-0.0423366	0.0330577	0.0606327	0.00814835	-0.000846654	0.230166	-0.000636352	-0.129943
													0.00760653	-0.0883929	0.00810543	0.000557313	-0.000734232	-0.00521606	-0.028782	-0.0412186	0.0265674	0.0430848	0.00788224	-0.00039417	0.271198	-0.000843622	-0.118356
													0.0023514	-0.0312964	0.00107841	0.0017129	-0.000491923	0.00230762	-0.00419543	-0.00463297	0.00271734	0.0233716	0.0102736	-0.000353345	-0.444109	-0.00702409	0.00350956
													0.0023514	-0.0317725	0.00107841	0.00171502	-0.00050064	0.00225753	-0.00419376	-0.0047786	0.00271734	0.0237353	0.010905	-0.000353345	-0.346633	-0.0101012	-0.0247999
													0.00255519	-0.0396026	0.000232009	0.00232298	-0.00260857	0.00229763	-0.00766744	-0.00659694	0.0027114	0.0238844	0.0145906	-0.000693559	-0.221826	-0.0115698	-0.0348463
													0.00221204	-0.0494948	-0.000390537	0.000555401	-0.00453424	0.00247216	-0.0100974	-0.00863029	0.00262569	0.0256649	0.0203296	-0.000749249	-0.178172	-0.0135638	-0.0298088
													0.00221204	-0.0605081	-0.0013477	0.000460939	-0.00262799	0.00280577	-0.010374	-0.0105315	0.00308199	0.0377096	0.0339653	-0.00100641	-0.0649198	-0.0168187	-0.00440304
													0.00221204	-0.0790943	-0.00179933	-0.00135865	-0.00266864	0.00493836	-0.010525	-0.0180478	0.00420499	0.0501863	0.0360262	-0.00175628	0.0231276	-0.0166731	0.00702086
													0.0020093	-0.091695	-0.000720336	-0.0031215	-0.00225528	0.0057256	-0.00895956	-0.0175981	0.00579339	0.0613677	0.0310432	-0.00167713	0.0975924	-0.0126539	-0.00154443
													0.00227829	-0.0969721	0.000531431	0.000710429	-0.00271081	0.0053791	-0.0110532	-0.0156105	0.00777558	0.0601878	0.0210699	-0.00127267	0.16243	-0.0098691	0.00474274
													0.00677068	-0.105474	0.00415792	0.00688566	-0.00281758	0.00277489	-0.0141521	-0.0135673	0.00763474	0.062142	0.0143095	-0.000854397	0.21168	-0.00859399	0.0131488
													0.0124804	-0.0974091	0.00422302	0.00721104	-0.00125143	0.00233862	-0.0152021	-0.0102487	0.00742984	0.0568167	0.014346	-0.000611857	0.248886	-0.00625154	0.0140862
													0.0109781	-0.100051	0.00578823	0.00766832	-0.00123406	0.00184619	-0.0159591	-0.009421	0.00671509	0.0434414	0.0127235	-0.000159373	0.269135	-0.00578939	0.012935
													0.00182657	-0.0290103	0.00069452	0.00190444	-0.000712154	0.00216938	-0.00648037	-0.00454443	0.00274686	0.0230723	0.00988586	-0.000265258	-0.470741	-0.0071701	0.0250721
													0.00182657	-0.0294865	0.00069452	0.00194485	-0.000720872	0.00216938	-0.00648802	-0.00453076	0.00274686	0.0234359	0.00994149	-0.000265258	-0.404601	-0.0102457	0.0221323
													0.00182657	-0.0320663	0.00069452	0.00191373	-0.00196693	0.00170059	-0.00726509	-0.0051232	0.00258478	0.0231643	0.00981644	-0.000265258	-0.315566	-0.0105449	0.0292656
													0.00182657	-0.0325186	-0.000139717	0.00205076	-0.00196693	0.000755506	-0.00924237	-0.00571748	0.00258478	0.0235903	0.0106253	-0.000387617	-0.261599	-0.0107156	0.0258815
													0.00187653	-0.0434267	-0.000176636	0.00215374	-0.00468329	0.000987035	-0.0129448	-0.00883078	0.00271961	0.0237585	0.020375	-0.000428899	-0.172882	-0.0107066	0.034518
													0.00153338	-0.0475301	-0.000911763	0.000328337	-0.00445304	0.000982993	-0.013715	-0.010707	0.00265521	0.0263729	0.0211115	-0.000433696	-0.155637	-0.0109076	0.0377904
													0.00153338	-0.0630174	-0.00212332	0.00027781	-0.00398367	0.000453288	-0.0158958	-0.0149702	0.00267533	0.0402259	0.0322405	-0.000486066	-0.0467351	-0.0127617	0.0549663
													0.001404	-0.0750955	-0.00262227	-0.00110362	-0.00395241	0.00361491	-0.0155685	-0.0174247	0.00437111	0.0526147	0.033244	-0.00120595	0.043694	-0.0136361	0.0614452
													0.00133064	-0.0841648	-0.00166225	-0.00219423	-0.00380148	0.00443979	-0.0151324	-0.0169781	0.00600541	0.0643186	0.0278451	-0.00111331	0.11122	-0.0116595	0.0628112
													0.00175346	-0.0837129	8.11111e-05	0.00213148	-0.00324158	0.00429987	-0.0184976	-0.0152235	0.00811401	0.0610924	0.0190348	-0.000880504	0.170139	-0.0126981	0.0637924
													0.00412248	-0.0889793	0.00297099	0.00762306	-0.00313474	0.00192381	-0.0203998	-0.013842	0.00806668	0.060784	0.0128169	-0.000606795	0.211125	-0.0115855	0.0650088
													0.00692408	-0.0837011	0.00285186	0.00796414	-0.00149308	0.0012572	-0.020795	-0.0121262	0.00781408	0.0566958	0.0137699	-0.00052377	0.233143	-0.0114642	0.0562434
													0.00670596	-0.0863727	0.00469988	0.00842554	-0.00147571	0.000708739	-0.0215021	-0.0112033	0.00714703	0.0433946	0.0120607	-7.12855e-05	0.254571	-0.0118127	0.053058
													0.00190557	-0.0283985	0.000970944	0.00151256	-0.000729367	0.00466666	-0.00318856	-0.00397168	0.00279583	0.0235659	0.0101302	-0.000276354	-0.470156	-0.00693829	0.0181859
													0.00190557	-0.0288747	0.000970944	0.00151256	-0.000738084	0.00466666	-0.00319621	-0.00397168	0.00279583	0.0239295	0.0101858	-0.000276354	-0.420937	-0.0100138	0.0149909
													0.00190557	-0.0288747	0.000970944	0.00155297	-0.000738084	0.00474169	-0.00318689	-0.00395802	0.00279583	0.0239295	0.0107616	-0.000276354	-0.358225	-0.0100145	0.00279222
													0.00190557	-0.0326087	0.000136708	0.000952194	-0.00312821	0.0075983	-0.00391412	-0.00479401	0.00263374	0.02462	0.011585	-0.000419717	-0.265286	-0.0104211	0.00325329
													0.00161238	-0.0434595	-8.96248e-05	-0.00161047	-0.00536347	0.00836948	-0.0074881	-0.00721321	0.00276857	0.0251518	0.0206866	-0.000464123	-0.180798	-0.0105801	0.00851068
													0.00161238	-0.0620293	-0.00163504	-0.0016565	-0.0041679	0.00803997	-0.00865281	-0.0123177	0.00294694	0.0417532	0.0342918	-0.000548706	-0.0558059	-0.0123335	0.0324601
													0.00161238	-0.0741399	-0.00204522	-0.00328611	-0.00417549	0.0106235	-0.00841285	-0.0147723	0.00446598	0.0515244	0.0362723	-0.00121552	0.0312521	-0.013354	0.0477379
													0.00140964	-0.0814253	-0.000958691	-0.00384748	-0.00398571	0.0104297	-0.00534139	-0.0148763	0.00605437	0.063515	0.0294506	-0.00117595	0.116881	-0.0104389	0.0538627
													0.00183246	-0.0806447	0.000564348	0.000478233	-0.00323115	0.00975698	-0.0084687	-0.0128871	0.00816297	0.0601102	0.019395	-0.000951126	0.175231	-0.0113111	0.0564355
													0.00558262	-0.0864687	0.00418169	0.00629853	-0.00312432	0.0061793	-0.0105072	-0.0122257	0.00811564	0.0617852	0.0129256	-0.000617891	0.219917	-0.0102778	0.0605123
													0.0085213	-0.0816203	0.00458177	0.00664285	-0.00148266	0.00545666	-0.0112614	-0.0104017	0.00791074	0.0564416	0.0126949	-0.000534866	0.245524	-0.0104738	0.0509434
													0.00701899	-0.0837879	0.00573751	0.00710675	-0.00146529	0.00496423	-0.0120696	-0.00958704	0.007196	0.0450503	0.0121694	-8.23813e-05	0.263746	-0.0105768	0.0492953
													0.00179355	0.0122536	0.0012028	0.00186691	0.00040643	0.00508148	0.00306456	0.000559464	0.0025582	0.0251315	0.0114432	-0.000508867	-0.558148	0.00553792	0.0294864
													0.00179355	0.0127523	0.0012028	0.00103052	-0.000472011	0.00591032	0.00371419	0.000560449	0.00239612	0.0263459	0.0124255	-0.000508867	-0.377829	0.0149003	0.0410745
													0.00184351	0.0159261	0.00102406	0.00101036	0.000241126	0.0104675	0.00593364	-0.00162946	0.00253094	0.0258565	0.0253102	-0.000513902	-0.210956	0.0139132	0.0534927
													0.00168218	0.0222671	-0.000494428	-0.000463444	0.00169401	0.0113995	0.00735034	-0.000609627	0.00199983	0.0443041	0.0341153	-0.00130716	-0.0962471	0.0156043	0.0762928
													0.00168218	0.0236823	-0.000893192	-0.000552919	0.00277111	0.0123479	0.00757498	-0.00105484	0.00259569	0.0548503	0.0388123	-0.00130149	-0.0342671	0.0131281	0.0869449
													0.00168218	0.0304874	-0.00123898	-0.000886368	0.00323666	0.0138923	0.0081907	-0.00197724	0.00304534	0.0645437	0.0407233	-0.00170546	0.0366459	0.0143605	0.0902774
													0.00168218	0.0315116	-0.00125595	-0.000773602	0.00315896	0.0146033	0.00817825	-0.0018241	0.00306336	0.066335	0.0415699	-0.00199696	0.0566765	0.0145172	0.0924466
													0.00159188	0.0352835	-0.00110868	-0.00115124	0.00349847	0.0131345	0.00949608	0.000911413	0.00481465	0.0746837	0.0357776	-0.00233748	0.1512	0.0150345	0.0878321
[truncated: 2,726 more rows]

## Sheet: Figure 5
	Release profile						SHAP DECISION PLOT
[truncated: 42 more rows]

## Sheet: Figure 6
	PCA: SHAP
	42.7539	-38.7139
	43.1768	-29.1995
	44.4979	-15.9839
	45.8104	-6.48399
[truncated: 3,779 more rows]

## Sheet: Figure 7
	OLA release					SA release
[truncated: 11 more rows]
