# Supplementary material for: Machine learning models to accelerate the design of polymeric long-acting injectables
Source: Nat Commun. 2023 Jan 10;14:35. doi: 10.1038/s41467-022-35343-w (PMC9832011; doi:10.1038/s41467-022-35343-w)
Supplement: Supplementary file 6 — Source Data [file 41467_2022_35343_MOESM6_ESM.zip › Source Data/Source Data_SI.xlsx]

## Sheet: Figure 3
Model	Data	Model Type
LGBM	0.00243305	few-shot
LGBM	0.031378	few-shot
LGBM	0.0744353	few-shot
LGBM	0.120051	few-shot
LGBM	0.154701	few-shot
LGBM	0.181591	few-shot
LGBM	0.208537	few-shot
LGBM	0.208964	few-shot
LGBM	0.213071	few-shot
LGBM	0.211858	few-shot
LGBM	0.228319	few-shot
LGBM	0.21489	few-shot
LGBM	0.223563	few-shot
LGBM	0.262223	few-shot
LGBM	0.259332	few-shot
LGBM	0.26803	few-shot
LGBM	0.284586	few-shot
LGBM	0.289869	few-shot
LGBM	0.29032	few-shot
LGBM	0.0460673	few-shot
LGBM	0.329566	few-shot
LGBM	0.0372515	few-shot
LGBM	0.0229018	few-shot
LGBM	0.0102149	few-shot
LGBM	0.016207	few-shot
LGBM	0.0189622	few-shot
LGBM	0.0463387	few-shot
LGBM	0.0885892	few-shot
LGBM	0.0759782	few-shot
LGBM	0.116284	few-shot
LGBM	0.149904	few-shot
LGBM	0.159467	few-shot
LGBM	0.189798	few-shot
LGBM	0.202695	few-shot
LGBM	0.229955	few-shot
LGBM	0.280321	few-shot
LGBM	0.311213	few-shot
LGBM	0.337487	few-shot
LGBM	0.337487	few-shot
LGBM	0.000904698	few-shot
LGBM	0.0160206	few-shot
LGBM	0.0251579	few-shot
LGBM	0.0187835	few-shot
LGBM	0.0322423	few-shot
LGBM	0.045809	few-shot
LGBM	0.0443918	few-shot
LGBM	0.107415	few-shot
LGBM	0.162621	few-shot
LGBM	0.177627	few-shot
LGBM	0.203802	few-shot
LGBM	0.254021	few-shot
LGBM	0.293319	few-shot
LGBM	0.316966	few-shot
LGBM	0.00237017	few-shot
LGBM	0.0267411	few-shot
LGBM	0.0147869	few-shot
LGBM	0.0529754	few-shot
LGBM	0.00889624	few-shot
LGBM	0.0345504	few-shot
LGBM	0.0235932	few-shot
LGBM	0.0424917	few-shot
LGBM	0.030053	few-shot
LGBM	0.0301217	few-shot
LGBM	0.0147109	few-shot
LGBM	0.0183231	few-shot
LGBM	0.0215179	few-shot
LGBM	0.0592379	few-shot
LGBM	0.0771243	few-shot
LGBM	0.0903924	few-shot
LGBM	0.115713	few-shot
LGBM	0.143491	few-shot
LGBM	0.175918	few-shot
LGBM	0.201267	few-shot
LGBM	0.214969	few-shot
LGBM	0.269337	few-shot
LGBM	0.308638	few-shot
LGBM	0.311529	few-shot
LGBM	0.000904698	few-shot
LGBM	0.0258713	few-shot
LGBM	0.00611384	few-shot
LGBM	0.00736347	few-shot
LGBM	0.0363489	few-shot
LGBM	0.0209743	few-shot
LGBM	0.00289563	few-shot
LGBM	0.0101423	few-shot
LGBM	0.0404277	few-shot
LGBM	0.0268769	few-shot
LGBM	0.047228	few-shot
LGBM	0.0296682	few-shot
LGBM	0.00887045	few-shot
LGBM	0.0156773	few-shot
LGBM	0.0451233	few-shot
LGBM	0.0911992	few-shot
LGBM	0.101733	few-shot
LGBM	0.135378	few-shot
LGBM	0.165658	few-shot
LGBM	0.17507	few-shot
LGBM	0.202524	few-shot
LGBM	0.216251	few-shot
LGBM	0.270619	few-shot
LGBM	0.295844	few-shot
LGBM	0.316966	few-shot
LGBM	0.00243305	few-shot
LGBM	0.0149585	few-shot
LGBM	0.000729844	few-shot
LGBM	0.0223774	few-shot
LGBM	0.0655706	few-shot
LGBM	0.0711499	few-shot
LGBM	0.0821562	few-shot
LGBM	0.0876898	few-shot
LGBM	0.0839671	few-shot
LGBM	0.100472	few-shot
LGBM	0.103409	few-shot
LGBM	0.128194	few-shot
LGBM	0.123065	few-shot
LGBM	0.144187	few-shot
LGBM	0.166247	few-shot
LGBM	0.175341	few-shot
LGBM	0.196488	few-shot
LGBM	0.218399	few-shot
LGBM	0.229888	few-shot
LGBM	0.255236	few-shot
LGBM	0.273088	few-shot
LGBM	0.310836	few-shot
LGBM	0.00100714	few-shot
LGBM	0.00521124	few-shot
LGBM	0.132905	few-shot
LGBM	0.0713325	few-shot
LGBM	0.121262	few-shot
LGBM	0.164355	few-shot
LGBM	0.0804059	few-shot
LGBM	0.0734426	few-shot
LGBM	0.0197832	few-shot
LGBM	0.0174319	few-shot
LGBM	0.013111	few-shot
LGBM	0.00310384	few-shot
LGBM	0.00437443	few-shot
LGBM	0.0383547	few-shot
LGBM	0.0575031	few-shot
LGBM	0.161888	few-shot
LGBM	0.203318	few-shot
LGBM	0.327931	few-shot
LGBM	0.332001	few-shot
LGBM	0.346462	few-shot
LGBM	0.330588	few-shot
LGBM	0.229554	few-shot
LGBM	0.185097	few-shot
LGBM	0.0569845	few-shot
LGBM	0.018762	few-shot
LGBM	0.0113244	few-shot
LGBM	0.00278072	few-shot
LGBM	0.00168684	few-shot
LGBM	0.023637	few-shot
LGBM	0.0331328	few-shot
LGBM	0.0311947	few-shot
LGBM	0.0170806	few-shot
LGBM	0.0179523	few-shot
LGBM	0.0467793	few-shot
LGBM	0.071983	few-shot
LGBM	0.111175	few-shot
LGBM	0.222801	few-shot
LGBM	0.269578	few-shot
LGBM	0.697455	few-shot
LGBM	0.726282	few-shot
LGBM	0.738377	few-shot
LGBM	0.76718	few-shot
LGBM	0.720742	few-shot
LGBM	0.738765	few-shot
LGBM	0.754026	few-shot
LGBM	0.64274	few-shot
LGBM	0.64279	few-shot
LGBM	0.624808	few-shot
LGBM	0.617701	few-shot
LGBM	0.610692	few-shot
LGBM	0.528931	few-shot
LGBM	0.521887	few-shot
LGBM	0.00168684	few-shot
LGBM	0.0157627	few-shot
LGBM	0.0296314	few-shot
LGBM	0.0275092	few-shot
LGBM	0.0156688	few-shot
LGBM	0.00425832	few-shot
LGBM	0.0220733	few-shot
LGBM	0.0332096	few-shot
LGBM	0.0398186	few-shot
LGBM	0.0506606	few-shot
LGBM	0.0557089	few-shot
LGBM	0.0652156	few-shot
LGBM	0.137285	few-shot
LGBM	0.191281	few-shot
LGBM	0.462625	few-shot
LGBM	0.508621	few-shot
LGBM	0.528858	few-shot
LGBM	0.564855	few-shot
LGBM	0.597007	few-shot
LGBM	0.61864	few-shot
LGBM	0.665504	few-shot
LGBM	0.687137	few-shot
LGBM	0.717801	few-shot
LGBM	0.746616	few-shot
LGBM	0.73671	few-shot
LGBM	0.736714	few-shot
LGBM	0.735876	few-shot
LGBM	0.663419	few-shot
LGBM	0.670726	few-shot
LGBM	0.00168684	few-shot
LGBM	0.0200523	few-shot
LGBM	0.0332161	few-shot
LGBM	0.0280534	few-shot
LGBM	0.0174174	few-shot
LGBM	0.00630319	few-shot
LGBM	0.0528043	few-shot
LGBM	0.0667302	few-shot
LGBM	0.135177	few-shot
LGBM	0.15681	few-shot
LGBM	0.238394	few-shot
LGBM	0.249248	few-shot
LGBM	0.281281	few-shot
LGBM	0.310109	few-shot
LGBM	0.32836	few-shot
LGBM	0.353603	few-shot
LGBM	0.386066	few-shot
LGBM	0.411296	few-shot
LGBM	0.469217	few-shot
LGBM	0.491862	few-shot
LGBM	0.597068	few-shot
LGBM	0.647408	few-shot
LGBM	0.690637	few-shot
LGBM	0.650166	few-shot
LGBM	0.679019	few-shot
LGBM	0.631644	few-shot
LGBM	0.656887	few-shot
LGBM	0.00168684	few-shot
LGBM	0.0157752	few-shot
LGBM	0.0404355	few-shot
LGBM	0.0316083	few-shot
LGBM	0.0227898	few-shot
LGBM	0.0016339	few-shot
LGBM	0.0142094	few-shot
LGBM	0.024027	few-shot
LGBM	0.0347445	few-shot
LGBM	0.0415497	few-shot
LGBM	0.0632327	few-shot
LGBM	0.0776717	few-shot
LGBM	0.124591	few-shot
LGBM	0.139017	few-shot
LGBM	0.153089	few-shot
LGBM	0.178295	few-shot
LGBM	0.196572	few-shot
LGBM	0.214608	few-shot
LGBM	0.243474	few-shot
LGBM	0.268716	few-shot
LGBM	0.312235	few-shot
LGBM	0.334881	few-shot
LGBM	0.436452	few-shot
LGBM	0.476059	few-shot
LGBM	0.497621	few-shot
LGBM	0.54085	few-shot
LGBM	0.568752	few-shot
LGBM	0.597567	few-shot
LGBM	0.55741	few-shot
LGBM	0.586226	few-shot
LGBM	0.636686	few-shot
LGBM	0.0119856	few-shot
LGBM	0.0357626	few-shot
LGBM	0.00898049	few-shot
LGBM	0.00235555	few-shot
LGBM	0.0145094	few-shot
LGBM	0.0518856	few-shot
LGBM	0.0409125	few-shot
LGBM	0.0709265	few-shot
LGBM	0.0454795	few-shot
LGBM	0.0368152	few-shot
LGBM	0.0900857	few-shot
LGBM	0.0719347	few-shot
LGBM	0.0645637	few-shot
LGBM	0.0723654	few-shot
LGBM	0.0611925	few-shot
LGBM	0.0461475	few-shot
LGBM	0.0579771	few-shot
LGBM	0.0470211	few-shot
LGBM	0.0324301	few-shot
LGBM	0.0225824	few-shot
LGBM	0.0162846	few-shot
LGBM	0.0257188	few-shot
LGBM	0.0753957	few-shot
LGBM	0.0739235	few-shot
LGBM	0.0993205	few-shot
LGBM	0.157259	few-shot
LGBM	0.179071	few-shot
LGBM	0.24057	few-shot
LGBM	0.284018	few-shot
LGBM	0.294146	few-shot
LGBM	0.301642	few-shot
LGBM	0.301347	few-shot
LGBM	0.0605106	few-shot
LGBM	0.0512006	few-shot
LGBM	0.00564981	few-shot
LGBM	0.0359576	few-shot
LGBM	0.00259601	few-shot
LGBM	0.030931	few-shot
LGBM	0.049811	few-shot
LGBM	0.0819113	few-shot
LGBM	0.0728009	few-shot
LGBM	0.129929	few-shot
LGBM	0.260583	few-shot
LGBM	0.263036	few-shot
LGBM	0.256737	few-shot
LGBM	0.267337	few-shot
LGBM	0.270884	few-shot
LGBM	0.285198	few-shot
LGBM	0.273634	few-shot
LGBM	0.268679	few-shot
LGBM	0.268642	few-shot
LGBM	0.25067	few-shot
LGBM	0.250632	few-shot
LGBM	0.239728	few-shot
LGBM	0.238885	few-shot
LGBM	0.206724	few-shot
LGBM	0.199504	few-shot
LGBM	0.178785	few-shot
LGBM	0.175163	few-shot
LGBM	0.168296	few-shot
LGBM	0.161076	few-shot
LGBM	0.13938	few-shot
LGBM	0.144391	few-shot
LGBM	0.122708	few-shot
LGBM	0.115476	few-shot
LGBM	0.027034	few-shot
LGBM	0.0325161	few-shot
LGBM	0.0721861	few-shot
LGBM	0.0899621	few-shot
LGBM	0.111633	few-shot
LGBM	0.126097	few-shot
LGBM	0.140573	few-shot
LGBM	0.000976071	few-shot
LGBM	0.00047714	few-shot
LGBM	0.00136467	few-shot
LGBM	0.0148492	few-shot
LGBM	0.0163436	few-shot
LGBM	0.0190127	few-shot
LGBM	0.0282573	few-shot
LGBM	0.0230828	few-shot
LGBM	0.0428009	few-shot
LGBM	0.0416264	few-shot
LGBM	0.0679102	few-shot
LGBM	0.0709055	few-shot
LGBM	0.0869992	few-shot
LGBM	0.0990775	few-shot
LGBM	0.0984657	few-shot
LGBM	0.0978649	few-shot
LGBM	0.0962473	few-shot
LGBM	0.0943004	few-shot
LGBM	0.10665	few-shot
LGBM	0.105216	few-shot
LGBM	0.104362	few-shot
LGBM	0.103251	few-shot
LGBM	0.106155	few-shot
LGBM	0.0619422	few-shot
LGBM	0.099456	few-shot
LGBM	0.0765467	few-shot
LGBM	0.0509728	few-shot
LGBM	0.034415	few-shot
LGBM	0.0246216	few-shot
LGBM	0.00768666	few-shot
LGBM	0.01975	few-shot
LGBM	0.0689114	few-shot
LGBM	0.093809	few-shot
LGBM	0.111041	few-shot
LGBM	0.123656	few-shot
LGBM	0.142211	few-shot
LGBM	0.122039	few-shot
LGBM	0.119539	few-shot
LGBM	0.0939397	few-shot
LGBM	0.126488	few-shot
LGBM	0.190597	few-shot
LGBM	0.171476	few-shot
LGBM	0.185146	few-shot
LGBM	0.175109	few-shot
LGBM	0.000367176	few-shot
LGBM	0.0084585	few-shot
LGBM	0.00831892	few-shot
LGBM	0.0273161	few-shot
LGBM	0.0260925	few-shot
LGBM	0.0112998	few-shot
LGBM	0.00318579	few-shot
LGBM	0.00519769	few-shot
LGBM	0.00379726	few-shot
LGBM	0.00590718	few-shot
LGBM	0.000224914	few-shot
LGBM	0.00103479	few-shot
LGBM	0.0123697	few-shot
LGBM	0.019425	few-shot
LGBM	0.0186519	few-shot
LGBM	0.017882	few-shot
LGBM	0.0172845	few-shot
LGBM	0.0137924	few-shot
LGBM	0.0153388	few-shot
LGBM	0.0147638	few-shot
LGBM	0.0165569	few-shot
LGBM	0.027532	few-shot
LGBM	0.0442829	few-shot
LGBM	0.0357556	few-shot
LGBM	0.0480919	few-shot
LGBM	0.0332075	few-shot
LGBM	0.00820012	few-shot
LGBM	0.0163721	few-shot
LGBM	0.0388978	few-shot
LGBM	0.00275262	few-shot
LGBM	0.0113151	few-shot
LGBM	0.0143392	few-shot
LGBM	0.00971104	few-shot
LGBM	0.0116529	few-shot
LGBM	0.125298	few-shot
LGBM	0.219903	few-shot
LGBM	0.224618	few-shot
LGBM	0.280511	few-shot
LGBM	0.287125	few-shot
LGBM	0.260016	few-shot
LGBM	0.279801	few-shot
LGBM	0.257028	few-shot
LGBM	0.263403	few-shot
LGBM	0.236783	few-shot
LGBM	0.00586587	few-shot
LGBM	0.0329659	few-shot
LGBM	0.00657982	few-shot
LGBM	0.00208975	few-shot
LGBM	0.0507937	few-shot
LGBM	0.0930137	few-shot
LGBM	0.201578	few-shot
LGBM	0.21708	few-shot
LGBM	0.286534	few-shot
LGBM	0.282274	few-shot
LGBM	0.295575	few-shot
LGBM	0.305666	few-shot
LGBM	0.325551	few-shot
LGBM	0.335646	few-shot
LGBM	0.344381	few-shot
LGBM	0.354435	few-shot
LGBM	0.0118328	few-shot
LGBM	0.00770803	few-shot
LGBM	0.0108272	few-shot
LGBM	0.00797618	few-shot
LGBM	0.0302146	few-shot
LGBM	0.0240138	few-shot
LGBM	0.0296156	few-shot
LGBM	0.0320806	few-shot
LGBM	0.0653271	few-shot
LGBM	0.0660944	few-shot
LGBM	0.0982187	few-shot
LGBM	0.136552	few-shot
LGBM	0.00243305	few-shot
LGBM	0.0367571	few-shot
LGBM	0.0059544	few-shot
LGBM	0.0282131	few-shot
LGBM	0.0383763	few-shot
LGBM	0.0482064	few-shot
LGBM	0.0858687	few-shot
LGBM	0.0977322	few-shot
LGBM	0.200331	few-shot
LGBM	0.241197	few-shot
LGBM	0.229895	few-shot
LGBM	0.248265	few-shot
LGBM	0.26272	few-shot
LGBM	0.00376474	few-shot
LGBM	0.00157175	few-shot
LGBM	0.0206164	few-shot
LGBM	0.005575	few-shot
LGBM	0.0210025	few-shot
LGBM	0.00390354	few-shot
LGBM	0.00133517	few-shot
LGBM	0.0117687	few-shot
LGBM	0.041916	few-shot
LGBM	0.0240288	few-shot
LGBM	0.0576999	few-shot
LGBM	0.0639022	few-shot
LGBM	0.0460582	few-shot
LGBM	0.0546407	few-shot
LGBM	0.0642691	few-shot
LGBM	0.0862427	few-shot
LGBM	0.0199465	few-shot
LGBM	0.0299685	few-shot
LGBM	0.0406389	few-shot
LGBM	0.00216785	few-shot
LGBM	0.0171504	few-shot
LGBM	0.00243305	few-shot
LGBM	0.0132482	few-shot
LGBM	0.0434615	few-shot
LGBM	0.0461455	few-shot
LGBM	0.029117	few-shot
LGBM	0.0537073	few-shot
LGBM	0.033456	few-shot
LGBM	0.079017	few-shot
LGBM	0.0708058	few-shot
LGBM	0.0842181	few-shot
LGBM	0.118473	few-shot
LGBM	0.0949287	few-shot
LGBM	0.000904698	few-shot
LGBM	0.012248	few-shot
LGBM	0.0138116	few-shot
LGBM	0.00779084	few-shot
LGBM	2.11969e-05	few-shot
LGBM	0.0128267	few-shot
LGBM	0.00860404	few-shot
LGBM	0.0350229	few-shot
LGBM	0.0306852	few-shot
LGBM	0.0693208	few-shot
LGBM	0.0687148	few-shot
LGBM	0.0536859	few-shot
LGBM	0.0801543	few-shot
LGBM	0.00651251	few-shot
LGBM	0.01545	few-shot
LGBM	0.00356941	few-shot
LGBM	0.00968928	few-shot
LGBM	0.0297011	few-shot
LGBM	0.066801	few-shot
LGBM	0.0716362	few-shot
LGBM	0.0807633	few-shot
LGBM	0.1132	few-shot
LGBM	0.108469	few-shot
LGBM	0.123709	few-shot
LGBM	0.112637	few-shot
LGBM	0.126212	few-shot
LGBM	0.0675002	few-shot
LGBM	0.0788853	few-shot
LGBM	0.0590853	few-shot
LGBM	0.0755006	few-shot
LGBM	0.056899	few-shot
LGBM	0.0832089	few-shot
LGBM	0.0651718	few-shot
LGBM	0.0984541	few-shot
LGBM	0.111433	few-shot
LGBM	0.112661	few-shot
LGBM	0.105463	few-shot
LGBM	0.101617	few-shot
LGBM	0.0939653	few-shot
LGBM	0.0829822	few-shot
LGBM	0.0737393	few-shot
LGBM	0.0619932	few-shot
LGBM	0.0559385	few-shot
LGBM	0.0443809	few-shot
LGBM	0.0356598	few-shot
LGBM	0.0243486	few-shot
LGBM	0.0154327	few-shot
LGBM	0.000663222	few-shot
LGBM	0.0109067	few-shot
LGBM	0.0248137	few-shot
LGBM	0.0357195	few-shot
LGBM	0.0513264	few-shot
LGBM	0.061201	few-shot
LGBM	0.0745978	few-shot
LGBM	0.0825971	few-shot
LGBM	0.00453193	few-shot
LGBM	0.0344538	few-shot
LGBM	0.0123619	few-shot
LGBM	0.00205206	few-shot
LGBM	0.0187908	few-shot
LGBM	0.0456408	few-shot
LGBM	0.0823424	few-shot
LGBM	0.0914294	few-shot
LGBM	0.117359	few-shot
LGBM	0.160267	few-shot
LGBM	0.154477	few-shot
LGBM	0.1748	few-shot
LGBM	0.162869	few-shot
LGBM	0.170069	few-shot
LGBM	0.130722	few-shot
LGBM	0.1405	few-shot
LGBM	0.113966	few-shot
LGBM	0.121249	few-shot
LGBM	0.0958603	few-shot
LGBM	0.101365	few-shot
LGBM	0.0787181	few-shot
LGBM	0.0761009	few-shot
LGBM	0.0873813	few-shot
LGBM	0.0695657	few-shot
LGBM	0.0557127	few-shot
LGBM	0.0352405	few-shot
LGBM	0.0298041	few-shot
LGBM	0.0174697	few-shot
LGBM	0.0112745	few-shot
LGBM	0.00212503	few-shot
LGBM	0.00441796	few-shot
LGBM	0.00869251	few-shot
LGBM	0.0116133	few-shot
LGBM	0.0171398	few-shot
LGBM	0.0225158	few-shot
LGBM	0.0314566	few-shot
LGBM	0.0381972	few-shot
LGBM	0.047672	few-shot
LGBM	0.0548528	few-shot
LGBM	0.0643067	few-shot
LGBM	0.0711737	few-shot
LGBM	0.080954	few-shot
LGBM	0.0727184	few-shot
LGBM	0.0110899	few-shot
LGBM	0.0414991	few-shot
LGBM	0.0228708	few-shot
LGBM	0.00303272	few-shot
LGBM	0.0019455	few-shot
LGBM	0.0109283	few-shot
LGBM	0.0514712	few-shot
LGBM	0.0658521	few-shot
LGBM	0.0762619	few-shot
LGBM	0.115258	few-shot
LGBM	0.111134	few-shot
LGBM	0.180182	few-shot
LGBM	0.179713	few-shot
LGBM	0.206206	few-shot
LGBM	0.15655	few-shot
LGBM	0.181317	few-shot
LGBM	0.172651	few-shot
LGBM	0.20626	few-shot
LGBM	0.188649	few-shot
LGBM	0.222117	few-shot
LGBM	0.210037	few-shot
LGBM	0.24913	few-shot
LGBM	0.263159	few-shot
LGBM	0.268012	few-shot
LGBM	0.257519	few-shot
LGBM	0.248923	few-shot
LGBM	0.246961	few-shot
LGBM	0.235984	few-shot
LGBM	0.228011	few-shot
LGBM	0.217498	few-shot
LGBM	0.212939	few-shot
LGBM	0.200848	few-shot
LGBM	0.193112	few-shot
LGBM	0.182501	few-shot
LGBM	0.17439	few-shot
LGBM	0.160696	few-shot
LGBM	0.14994	few-shot
LGBM	0.136028	few-shot
LGBM	0.12877	few-shot
LGBM	0.113648	few-shot
LGBM	0.104684	few-shot
LGBM	0.0909531	few-shot
LGBM	0.0816971	few-shot
LGBM	0.0125892	few-shot
LGBM	0.0230871	few-shot
LGBM	0.0049014	few-shot
LGBM	0.00237601	few-shot
LGBM	0.00546976	few-shot
LGBM	0.0204616	few-shot
LGBM	0.0507949	few-shot
LGBM	0.0627815	few-shot
LGBM	0.069235	few-shot
LGBM	0.0957187	few-shot
LGBM	0.0876841	few-shot
LGBM	0.197559	few-shot
LGBM	0.186731	few-shot
LGBM	0.204325	few-shot
LGBM	0.143501	few-shot
LGBM	0.162083	few-shot
LGBM	0.163881	few-shot
LGBM	0.211003	few-shot
LGBM	0.198063	few-shot
LGBM	0.236497	few-shot
LGBM	0.234855	few-shot
LGBM	0.283517	few-shot
LGBM	0.292762	few-shot
LGBM	0.298205	few-shot
LGBM	0.294188	few-shot
LGBM	0.297387	few-shot
LGBM	0.296512	few-shot
LGBM	0.291847	few-shot
LGBM	0.308665	few-shot
LGBM	0.303345	few-shot
LGBM	0.299251	few-shot
LGBM	0.289991	few-shot
LGBM	0.283761	few-shot
LGBM	0.27581	few-shot
LGBM	0.269723	few-shot
LGBM	0.261727	few-shot
LGBM	0.255406	few-shot
LGBM	0.247988	few-shot
LGBM	0.242467	few-shot
LGBM	0.232382	few-shot
LGBM	0.228962	few-shot
LGBM	0.221873	few-shot
LGBM	0.2168	few-shot
LGBM	0.20849	few-shot
LGBM	0.194999	few-shot
LGBM	0.188606	few-shot
LGBM	0.183506	few-shot
LGBM	0.173022	few-shot
LGBM	0.169616	few-shot
LGBM	0.162269	few-shot
LGBM	0.157487	few-shot
LGBM	0.148817	few-shot
LGBM	0.142121	few-shot
LGBM	0.132776	few-shot
LGBM	0.125711	few-shot
LGBM	0.115494	few-shot
LGBM	0.108495	few-shot
LGBM	0.0981707	few-shot
LGBM	0.0907098	few-shot
LGBM	0.0807881	few-shot
LGBM	0.0740006	few-shot
LGBM	0.0624028	few-shot
LGBM	0.0134815	few-shot
LGBM	0.0188241	few-shot
LGBM	0.00183781	few-shot
LGBM	0.00544439	few-shot
LGBM	0.00433929	few-shot
LGBM	0.0199263	few-shot
LGBM	0.0465666	few-shot
LGBM	0.0600728	few-shot
LGBM	0.0555557	few-shot
LGBM	0.0765889	few-shot
LGBM	0.0549954	few-shot
LGBM	0.0673587	few-shot
LGBM	0.0540298	few-shot
LGBM	0.0578629	few-shot
LGBM	0.00315198	few-shot
LGBM	0.0155331	few-shot
LGBM	0.0148909	few-shot
LGBM	0.0758849	few-shot
LGBM	0.0621588	few-shot
LGBM	0.0970186	few-shot
LGBM	0.0924797	few-shot
LGBM	0.148579	few-shot
LGBM	0.167493	few-shot
LGBM	0.169702	few-shot
LGBM	0.158721	few-shot
LGBM	0.155481	few-shot
LGBM	0.151475	few-shot
LGBM	0.153067	few-shot
LGBM	0.172799	few-shot
LGBM	0.175649	few-shot
LGBM	0.172518	few-shot
LGBM	0.157731	few-shot
LGBM	0.148534	few-shot
LGBM	0.137438	few-shot
LGBM	0.129021	few-shot
LGBM	0.117111	few-shot
LGBM	0.108766	few-shot
LGBM	0.0995123	few-shot
LGBM	0.0926219	few-shot
LGBM	0.0803115	few-shot
LGBM	0.0769428	few-shot
LGBM	0.0686367	few-shot
LGBM	0.0643905	few-shot
LGBM	0.0556467	few-shot
LGBM	0.0420986	few-shot
LGBM	0.0363923	few-shot
LGBM	0.04104	few-shot
LGBM	0.0327866	few-shot
LGBM	0.0295025	few-shot
LGBM	0.0248665	few-shot
LGBM	0.0221314	few-shot
LGBM	0.0169416	few-shot
LGBM	0.0138432	few-shot
LGBM	0.0104939	few-shot
LGBM	0.00955003	few-shot
LGBM	0.00756781	few-shot
LGBM	0.00694465	few-shot
LGBM	0.0067376	few-shot
LGBM	0.00669896	few-shot
LGBM	0.00669896	few-shot
LGBM	0.00669896	few-shot
LGBM	0.00669896	few-shot
LGBM	0.0125892	few-shot
LGBM	0.0300126	few-shot
LGBM	0.0102459	few-shot
LGBM	0.00578931	few-shot
LGBM	0.00204818	few-shot
LGBM	0.0129778	few-shot
LGBM	0.0422348	few-shot
LGBM	0.0485622	few-shot
LGBM	0.0541122	few-shot
LGBM	0.0825519	few-shot
LGBM	0.0630497	few-shot
LGBM	0.159665	few-shot
LGBM	0.16106	few-shot
LGBM	0.179417	few-shot
LGBM	0.116379	few-shot
LGBM	0.141619	few-shot
LGBM	0.133606	few-shot
LGBM	0.170468	few-shot
LGBM	0.150752	few-shot
LGBM	0.180574	few-shot
LGBM	0.173713	few-shot
LGBM	0.216154	few-shot
LGBM	0.223234	few-shot
LGBM	0.222639	few-shot
LGBM	0.212647	few-shot
LGBM	0.209143	few-shot
LGBM	0.203725	few-shot
LGBM	0.185241	few-shot
LGBM	0.200095	few-shot
LGBM	0.190679	few-shot
LGBM	0.184494	few-shot
LGBM	0.170312	few-shot
LGBM	0.160575	few-shot
LGBM	0.149523	few-shot
LGBM	0.141449	few-shot
LGBM	0.129854	few-shot
LGBM	0.121909	few-shot
LGBM	0.113155	few-shot
LGBM	0.107233	few-shot
LGBM	0.0966969	few-shot
LGBM	0.0926031	few-shot
LGBM	0.0854813	few-shot
LGBM	0.0815842	few-shot
LGBM	0.0769218	few-shot
LGBM	0.0662625	few-shot
LGBM	0.061054	few-shot
LGBM	0.0574916	few-shot
LGBM	0.0505567	few-shot
LGBM	0.0484419	few-shot
LGBM	0.0452908	few-shot
LGBM	0.0435765	few-shot
LGBM	0.040669	few-shot
LGBM	0.0392392	few-shot
LGBM	0.0380959	few-shot
LGBM	0.0381809	few-shot
LGBM	0.0381809	few-shot
LGBM	0.0381809	few-shot
LGBM	0.0381809	few-shot
LGBM	0.0381809	few-shot
LGBM	0.0381809	few-shot
LGBM	0.0381809	few-shot
LGBM	0.0381809	few-shot
LGBM	0.0134815	few-shot
LGBM	0.0217794	few-shot
LGBM	0.00857465	few-shot
LGBM	0.00553255	few-shot
LGBM	0.018876	few-shot
LGBM	0.0335676	few-shot
LGBM	0.057816	few-shot
LGBM	0.0685929	few-shot
LGBM	0.0667978	few-shot
LGBM	0.0863944	few-shot
LGBM	0.0615211	few-shot
LGBM	0.0655576	few-shot
LGBM	0.0577668	few-shot
LGBM	0.0647356	few-shot
LGBM	0.00592698	few-shot
LGBM	0.0424899	few-shot
LGBM	0.0466822	few-shot
LGBM	0.111549	few-shot
LGBM	0.0971297	few-shot
LGBM	0.128026	few-shot
LGBM	0.128048	few-shot
LGBM	0.181186	few-shot
LGBM	0.201494	few-shot
LGBM	0.203532	few-shot
LGBM	0.195202	few-shot
LGBM	0.192568	few-shot
LGBM	0.184804	few-shot
LGBM	0.1865	few-shot
LGBM	0.206655	few-shot
LGBM	0.21004	few-shot
LGBM	0.207125	few-shot
LGBM	0.193535	few-shot
LGBM	0.184748	few-shot
LGBM	0.174034	few-shot
LGBM	0.166395	few-shot
LGBM	0.155676	few-shot
LGBM	0.147855	few-shot
LGBM	0.140253	few-shot
LGBM	0.133537	few-shot
LGBM	0.120858	few-shot
LGBM	0.116806	few-shot
LGBM	0.108976	few-shot
LGBM	0.104043	few-shot
LGBM	0.0952083	few-shot
LGBM	0.0813847	few-shot
LGBM	0.0753939	few-shot
LGBM	0.0708869	few-shot
LGBM	0.0615918	few-shot
LGBM	0.0588231	few-shot
LGBM	0.0536261	few-shot
LGBM	0.0502376	few-shot
LGBM	0.0441823	few-shot
LGBM	0.040004	few-shot
LGBM	0.0337931	few-shot
LGBM	0.0296173	few-shot
LGBM	0.0242262	few-shot
LGBM	0.0216778	few-shot
LGBM	0.0179942	few-shot
LGBM	0.0156924	few-shot
LGBM	0.0136591	few-shot
LGBM	0.0129233	few-shot
LGBM	0.012412	few-shot
LGBM	0.0134824	few-shot
LGBM	0.0317055	few-shot
LGBM	0.025992	few-shot
LGBM	0.0205367	few-shot
LGBM	0.0208935	few-shot
LGBM	0.0187053	few-shot
LGBM	0.0268353	few-shot
LGBM	0.0278255	few-shot
LGBM	0.0229548	few-shot
LGBM	0.0350795	few-shot
LGBM	0.0176719	few-shot
LGBM	0.0603652	few-shot
LGBM	0.0213219	few-shot
LGBM	0.0123984	few-shot
LGBM	0.049471	few-shot
LGBM	0.0124631	few-shot
LGBM	0.00500221	few-shot
LGBM	0.0280403	few-shot
LGBM	0.01548	few-shot
LGBM	0.0160086	few-shot
LGBM	0.00726849	few-shot
LGBM	0.0703663	few-shot
LGBM	0.089775	few-shot
LGBM	0.130322	few-shot
LGBM	0.127752	few-shot
LGBM	0.154345	few-shot
LGBM	0.14619	few-shot
LGBM	0.175815	few-shot
LGBM	0.195306	few-shot
LGBM	0.199556	few-shot
LGBM	0.19559	few-shot
LGBM	0.180206	few-shot
LGBM	0.170332	few-shot
LGBM	0.157892	few-shot
LGBM	0.149004	few-shot
LGBM	0.137488	few-shot
LGBM	0.12896	few-shot
LGBM	0.118698	few-shot
LGBM	0.111566	few-shot
LGBM	0.0976247	few-shot
LGBM	0.0930354	few-shot
LGBM	0.0841065	few-shot
LGBM	0.0780135	few-shot
LGBM	0.0704488	few-shot
LGBM	0.05585	few-shot
LGBM	0.0486361	few-shot
LGBM	0.050782	few-shot
LGBM	0.0404676	few-shot
LGBM	0.0376327	few-shot
LGBM	0.0329041	few-shot
LGBM	0.0296859	few-shot
LGBM	0.0233564	few-shot
LGBM	0.0187755	few-shot
LGBM	0.0125436	few-shot
LGBM	0.00896572	few-shot
LGBM	0.00406941	few-shot
LGBM	0.00177909	few-shot
LGBM	9.67833e-05	few-shot
LGBM	0.000752525	few-shot
LGBM	0.00182487	few-shot
LGBM	0.00255202	few-shot
LGBM	0.0025189	few-shot
LGBM	0.0134815	few-shot
LGBM	0.0085581	few-shot
LGBM	0.00404049	few-shot
LGBM	0.0203032	few-shot
LGBM	0.0372026	few-shot
LGBM	0.0664004	few-shot
LGBM	0.0820043	few-shot
LGBM	0.0834828	few-shot
LGBM	0.0962897	few-shot
LGBM	0.0921701	few-shot
LGBM	0.113517	few-shot
LGBM	0.117952	few-shot
LGBM	0.132035	few-shot
LGBM	0.0739372	few-shot
LGBM	0.101853	few-shot
LGBM	0.108534	few-shot
LGBM	0.178909	few-shot
LGBM	0.167483	few-shot
LGBM	0.20649	few-shot
LGBM	0.207498	few-shot
LGBM	0.26619	few-shot
LGBM	0.287337	few-shot
LGBM	0.292753	few-shot
LGBM	0.285901	few-shot
LGBM	0.285616	few-shot
LGBM	0.282701	few-shot
LGBM	0.285929	few-shot
LGBM	0.306918	few-shot
LGBM	0.311573	few-shot
LGBM	0.309855	few-shot
LGBM	0.297433	few-shot
LGBM	0.289748	few-shot
LGBM	0.280039	few-shot
LGBM	0.273133	few-shot
LGBM	0.263032	few-shot
LGBM	0.255948	few-shot
LGBM	0.246383	few-shot
LGBM	0.239904	few-shot
LGBM	0.228335	few-shot
LGBM	0.224016	few-shot
LGBM	0.216738	few-shot
LGBM	0.211885	few-shot
LGBM	0.202494	few-shot
LGBM	0.187916	few-shot
LGBM	0.181708	few-shot
LGBM	0.176616	few-shot
LGBM	0.167746	few-shot
LGBM	0.164857	few-shot
LGBM	0.160271	few-shot
LGBM	0.156674	few-shot
LGBM	0.150601	few-shot
LGBM	0.146468	few-shot
LGBM	0.141166	few-shot
LGBM	0.13788	few-shot
LGBM	0.132334	few-shot
LGBM	0.12841	few-shot
LGBM	0.12434	few-shot
LGBM	0.121933	few-shot
LGBM	0.118082	few-shot
LGBM	0.115976	few-shot
LGBM	0.110728	few-shot
LGBM	0.0110899	few-shot
LGBM	0.016812	few-shot
LGBM	0.000476135	few-shot
LGBM	0.000945539	few-shot
LGBM	0.0075924	few-shot
LGBM	0.0523828	few-shot
LGBM	0.0580669	few-shot
LGBM	0.0742549	few-shot
LGBM	0.108852	few-shot
LGBM	0.0984687	few-shot
LGBM	0.139545	few-shot
LGBM	0.139015	few-shot
LGBM	0.150966	few-shot
LGBM	0.0883849	few-shot
LGBM	0.0868723	few-shot
LGBM	0.068222	few-shot
LGBM	0.0690462	few-shot
LGBM	0.0466296	few-shot
LGBM	0.058485	few-shot
LGBM	0.0356334	few-shot
LGBM	0.0621829	few-shot
LGBM	0.0640681	few-shot
LGBM	0.0495322	few-shot
LGBM	0.0369279	few-shot
LGBM	0.0228804	few-shot
LGBM	0.0209868	few-shot
LGBM	0.0028948	few-shot
LGBM	0.00598204	few-shot
LGBM	0.0118804	few-shot
LGBM	0.01577	few-shot
LGBM	0.023579	few-shot
LGBM	0.00453193	few-shot
LGBM	0.0359946	few-shot
LGBM	0.0137172	few-shot
LGBM	0.00400818	few-shot
LGBM	0.001542	few-shot
LGBM	0.0288133	few-shot
LGBM	0.0637577	few-shot
LGBM	0.06712	few-shot
LGBM	0.0979711	few-shot
LGBM	0.138042	few-shot
LGBM	0.125588	few-shot
LGBM	0.125728	few-shot
LGBM	0.113561	few-shot
LGBM	0.121275	few-shot
LGBM	0.0826811	few-shot
LGBM	0.0951609	few-shot
LGBM	0.0751838	few-shot
LGBM	0.0761804	few-shot
LGBM	0.0530899	few-shot
LGBM	0.0594539	few-shot
LGBM	0.0398432	few-shot
LGBM	0.0475788	few-shot
LGBM	0.0517706	few-shot
LGBM	0.0282064	few-shot
LGBM	0.0161134	few-shot
LGBM	0.00455653	few-shot
LGBM	0.00521993	few-shot
LGBM	0.00450705	few-shot
LGBM	0.00853784	few-shot
LGBM	0.00981735	few-shot
LGBM	0.0105427	few-shot
LGBM	0.00453193	few-shot
LGBM	0.0344791	few-shot
LGBM	0.0104188	few-shot
LGBM	0.0036884	few-shot
LGBM	0.0140316	few-shot
LGBM	0.0438545	few-shot
LGBM	0.07837	few-shot
LGBM	0.0831009	few-shot
LGBM	0.116225	few-shot
LGBM	0.155579	few-shot
LGBM	0.145408	few-shot
LGBM	0.150086	few-shot
LGBM	0.142159	few-shot
LGBM	0.147015	few-shot
LGBM	0.108428	few-shot
LGBM	0.122244	few-shot
LGBM	0.101515	few-shot
LGBM	0.098283	few-shot
LGBM	0.0771586	few-shot
LGBM	0.0831907	few-shot
LGBM	0.0615005	few-shot
LGBM	0.0682134	few-shot
LGBM	0.0711562	few-shot
LGBM	0.0454715	few-shot
LGBM	0.0299785	few-shot
LGBM	0.013558	few-shot
LGBM	0.0110776	few-shot
LGBM	0.00702133	few-shot
LGBM	0.0164146	few-shot
LGBM	0.0246361	few-shot
LGBM	0.0289213	few-shot
LGBM	0.0368955	few-shot
LGBM	0.0378727	few-shot
LGBM	0.0385055	few-shot
LGBM	0.0381093	few-shot
LGBM	0.0381093	few-shot
LGBM	0.0134137	few-shot
LGBM	0.00918017	few-shot
LGBM	0.00597542	few-shot
LGBM	0.0116696	few-shot
LGBM	0.00163838	few-shot
LGBM	0.0472487	few-shot
LGBM	0.0476001	few-shot
LGBM	0.0688613	few-shot
LGBM	0.107048	few-shot
LGBM	0.0929595	few-shot
LGBM	0.198057	few-shot
LGBM	0.191444	few-shot
LGBM	0.178318	few-shot
LGBM	0.0931725	few-shot
LGBM	0.0695235	few-shot
LGBM	0.0502417	few-shot
LGBM	0.0456585	few-shot
LGBM	0.0199404	few-shot
LGBM	0.0346277	few-shot
LGBM	0.0176811	few-shot
LGBM	0.0552433	few-shot
LGBM	0.0579652	few-shot
LGBM	0.0471864	few-shot
LGBM	0.0309969	few-shot
LGBM	0.0263815	few-shot
LGBM	0.0241269	few-shot
LGBM	0.00447967	few-shot
LGBM	0.0203046	few-shot
LGBM	0.0130622	few-shot
LGBM	0.00733935	few-shot
LGBM	0.00398703	few-shot
LGBM	0.00657669	few-shot
LGBM	0.0140603	few-shot
LGBM	0.0346329	few-shot
LGBM	0.0193875	few-shot
LGBM	0.00116772	few-shot
LGBM	0.00660018	few-shot
LGBM	0.00225967	few-shot
LGBM	0.043195	few-shot
LGBM	0.0670677	few-shot
LGBM	0.107239	few-shot
LGBM	0.0959257	few-shot
LGBM	0.14726	few-shot
LGBM	0.153458	few-shot
LGBM	0.148063	few-shot
LGBM	0.068375	few-shot
LGBM	0.0446667	few-shot
LGBM	0.0243163	few-shot
LGBM	0.0216159	few-shot
LGBM	0.00267561	few-shot
LGBM	0.014589	few-shot
LGBM	0.00132864	few-shot
LGBM	0.0377689	few-shot
LGBM	0.0424126	few-shot
LGBM	0.0366838	few-shot
LGBM	0.0236414	few-shot
LGBM	0.0235648	few-shot
LGBM	0.0289853	few-shot
LGBM	0.018352	few-shot
LGBM	0.041447	few-shot
LGBM	0.0435141	few-shot
LGBM	0.0440864	few-shot
LGBM	0.0132219	few-shot
LGBM	0.0356482	few-shot
LGBM	0.0164386	few-shot
LGBM	0.00338912	few-shot
LGBM	0.000741105	few-shot
LGBM	0.0120504	few-shot
LGBM	0.0495979	few-shot
LGBM	0.0562749	few-shot
LGBM	0.0757734	few-shot
LGBM	0.11512	few-shot
LGBM	0.103304	few-shot
LGBM	0.146226	few-shot
LGBM	0.140312	few-shot
LGBM	0.148557	few-shot
LGBM	0.0861281	few-shot
LGBM	0.0913509	few-shot
LGBM	0.0726483	few-shot
LGBM	0.0766819	few-shot
LGBM	0.0527284	few-shot
LGBM	0.0640241	few-shot
LGBM	0.0397649	few-shot
LGBM	0.0651704	few-shot
LGBM	0.0679964	few-shot
LGBM	0.0527669	few-shot
LGBM	0.0371502	few-shot
LGBM	0.024793	few-shot
LGBM	0.0209928	few-shot
LGBM	0.00221952	few-shot
LGBM	0.00661857	few-shot
LGBM	0.0138336	few-shot
LGBM	0.0192228	few-shot
LGBM	0.028043	few-shot
LGBM	0.0291567	few-shot
LGBM	0.029392	few-shot
LGBM	0.0290559	few-shot
LGBM	0.0140603	few-shot
LGBM	0.032729	few-shot
LGBM	0.00589862	few-shot
LGBM	0.00085139	few-shot
LGBM	0.00590735	few-shot
LGBM	0.00907737	few-shot
LGBM	0.0109373	few-shot
LGBM	0.0068414	few-shot
LGBM	0.00939032	few-shot
LGBM	0.0506378	few-shot
LGBM	0.0264841	few-shot
LGBM	0.0527908	few-shot
LGBM	0.0382563	few-shot
LGBM	0.00820652	few-shot
LGBM	0.0847923	few-shot
LGBM	0.109786	few-shot
LGBM	0.133881	few-shot
LGBM	0.140064	few-shot
LGBM	0.166419	few-shot
LGBM	0.157836	few-shot
LGBM	0.171926	few-shot
LGBM	0.134016	few-shot
LGBM	0.128011	few-shot
LGBM	0.131617	few-shot
LGBM	0.13981	few-shot
LGBM	0.132517	few-shot
LGBM	0.128715	few-shot
LGBM	0.127522	few-shot
LGBM	0.100447	few-shot
LGBM	0.0134824	few-shot
LGBM	0.0278576	few-shot
LGBM	0.0215582	few-shot
LGBM	0.0179512	few-shot
LGBM	0.0218397	few-shot
LGBM	0.0238052	few-shot
LGBM	0.0500233	few-shot
LGBM	0.0468507	few-shot
LGBM	0.0416724	few-shot
LGBM	0.0637605	few-shot
LGBM	0.0468124	few-shot
LGBM	0.0397854	few-shot
LGBM	0.0348033	few-shot
LGBM	0.0239357	few-shot
LGBM	0.0627268	few-shot
LGBM	0.0644362	few-shot
LGBM	0.0753404	few-shot
LGBM	0.0353472	few-shot
LGBM	0.0551809	few-shot
LGBM	0.0386364	few-shot
LGBM	0.0504522	few-shot
LGBM	0.0022394	few-shot
LGBM	0.017669	few-shot
LGBM	0.0160613	few-shot
LGBM	0.00497142	few-shot
LGBM	0.00457929	few-shot
LGBM	0.000886913	few-shot
LGBM	0.00551871	few-shot
LGBM	0.0286877	few-shot
LGBM	0.0261356	few-shot
LGBM	0.0235567	few-shot
LGBM	0.0176416	few-shot
LGBM	0.0134815	few-shot
LGBM	0.0289549	few-shot
LGBM	0.0228644	few-shot
LGBM	0.0136654	few-shot
LGBM	0.00591779	few-shot
LGBM	0.00405866	few-shot
LGBM	0.0268978	few-shot
LGBM	0.0205299	few-shot
LGBM	0.0143461	few-shot
LGBM	0.0376271	few-shot
LGBM	0.0176012	few-shot
LGBM	0.0149198	few-shot
LGBM	0.00544461	few-shot
LGBM	0.0147363	few-shot
LGBM	0.104156	few-shot
LGBM	0.106544	few-shot
LGBM	0.117284	few-shot
LGBM	0.0758333	few-shot
LGBM	0.0975695	few-shot
LGBM	0.0814118	few-shot
LGBM	0.0932963	few-shot
LGBM	0.0424245	few-shot
LGBM	0.0250101	few-shot
LGBM	0.0302006	few-shot
LGBM	0.0428183	few-shot
LGBM	0.0467955	few-shot
LGBM	0.0489925	few-shot
LGBM	0.0408638	few-shot
LGBM	0.0169357	few-shot
LGBM	0.01501	few-shot
LGBM	0.0154866	few-shot
LGBM	0.0174647	few-shot
LGBM	0.0166595	few-shot
LGBM	0.0242764	few-shot
LGBM	0.0106881	few-shot
LGBM	0.0290919	few-shot
LGBM	0.0277835	few-shot
LGBM	0.0264289	few-shot
LGBM	0.0125606	few-shot
LGBM	0.0103577	few-shot
LGBM	0.0127796	few-shot
LGBM	0.0319212	few-shot
LGBM	0.0391524	few-shot
LGBM	0.0524535	few-shot
LGBM	0.0673994	few-shot
LGBM	0.148721	few-shot
LGBM	0.189521	few-shot
LGBM	0.267401	few-shot
LGBM	0.340046	few-shot
LGBM	0.38278	few-shot
LGBM	0.380092	few-shot
LGBM	0.402014	few-shot
LGBM	0.397131	few-shot
LGBM	0.404146	few-shot
LGBM	0.414881	few-shot
LGBM	0.330295	few-shot
LGBM	0.309182	few-shot
LGBM	0.273912	few-shot
LGBM	0.255154	few-shot
LGBM	0.213374	few-shot
LGBM	0.210391	few-shot
LGBM	0.141575	few-shot
LGBM	0.0940968	few-shot
LGBM	0.0107346	few-shot
LGBM	0.0273985	few-shot
LGBM	0.0247346	few-shot
LGBM	0.0243398	few-shot
LGBM	0.00439457	few-shot
LGBM	0.0271642	few-shot
LGBM	0.0363091	few-shot
LGBM	0.0638336	few-shot
LGBM	0.0779735	few-shot
LGBM	0.0825574	few-shot
LGBM	0.10141	few-shot
LGBM	0.160215	few-shot
LGBM	0.210668	few-shot
LGBM	0.279672	few-shot
LGBM	0.352812	few-shot
LGBM	0.35794	few-shot
LGBM	0.358705	few-shot
LGBM	0.352134	few-shot
LGBM	0.372019	few-shot
LGBM	0.364193	few-shot
LGBM	0.377977	few-shot
LGBM	0.297513	few-shot
LGBM	0.288148	few-shot
LGBM	0.254815	few-shot
LGBM	0.248829	few-shot
LGBM	0.202913	few-shot
LGBM	0.196267	few-shot
LGBM	0.158122	few-shot
LGBM	0.122351	few-shot
LGBM	0.10428	few-shot
LGBM	0.0929243	few-shot
LGBM	0.0106881	few-shot
LGBM	0.030739	few-shot
LGBM	0.027728	few-shot
LGBM	0.0264119	few-shot
LGBM	0.0116301	few-shot
LGBM	0.0106484	few-shot
LGBM	0.0172067	few-shot
LGBM	0.0383786	few-shot
LGBM	0.0469533	few-shot
LGBM	0.0610041	few-shot
LGBM	0.0790288	few-shot
LGBM	0.164552	few-shot
LGBM	0.209733	few-shot
LGBM	0.290749	few-shot
LGBM	0.367443	few-shot
LGBM	0.416936	few-shot
LGBM	0.421963	few-shot
LGBM	0.459988	few-shot
LGBM	0.452618	few-shot
LGBM	0.465195	few-shot
LGBM	0.480711	few-shot
LGBM	0.399595	few-shot
LGBM	0.373944	few-shot
LGBM	0.341274	few-shot
LGBM	0.323065	few-shot
LGBM	0.278009	few-shot
LGBM	0.271487	few-shot
LGBM	0.198166	few-shot
LGBM	0.149934	few-shot
LGBM	0.131559	few-shot
LGBM	0.117614	few-shot
LGBM	0.000499446	few-shot
LGBM	0.00249884	few-shot
LGBM	0.00376637	few-shot
LGBM	0.00447011	few-shot
LGBM	0.134169	few-shot
LGBM	0.0737194	few-shot
LGBM	0.120915	few-shot
LGBM	0.124748	few-shot
LGBM	0.10541	few-shot
LGBM	0.176301	few-shot
LGBM	0.166235	few-shot
LGBM	0.186298	few-shot
LGBM	0.156552	few-shot
LGBM	0.158412	few-shot
LGBM	0.157631	few-shot
LGBM	0.154801	few-shot
LGBM	0.158556	few-shot
LGBM	0.154261	few-shot
LGBM	0.145956	few-shot
LGBM	0.148925	few-shot
LGBM	0.136743	few-shot
LGBM	0.138182	few-shot
LGBM	0.0110899	few-shot
LGBM	0.00153363	few-shot
LGBM	0.0189824	few-shot
LGBM	0.00198541	few-shot
LGBM	0.119534	few-shot
LGBM	0.0916929	few-shot
LGBM	0.114598	few-shot
LGBM	0.142264	few-shot
LGBM	0.234088	few-shot
LGBM	0.256834	few-shot
LGBM	0.22631	few-shot
LGBM	0.230479	few-shot
LGBM	0.206664	few-shot
LGBM	0.235606	few-shot
LGBM	0.228516	few-shot
LGBM	0.22552	few-shot
LGBM	0.223487	few-shot
LGBM	0.209614	few-shot
LGBM	0.174196	few-shot
LGBM	0.195147	few-shot
LGBM	0.188666	few-shot
LGBM	0.191908	few-shot
LGBM	0.00107074	few-shot
LGBM	0.0156412	few-shot
LGBM	0.0171436	few-shot
LGBM	0.0117958	few-shot
LGBM	0.0270648	few-shot
LGBM	0.00890832	few-shot
LGBM	0.0272869	few-shot
LGBM	0.20504	few-shot
LGBM	0.184632	few-shot
LGBM	0.222808	few-shot
LGBM	0.207625	few-shot
LGBM	0.24548	few-shot
LGBM	0.231949	few-shot
LGBM	0.229126	few-shot
LGBM	0.255615	few-shot
LGBM	0.255199	few-shot
LGBM	0.261755	few-shot
LGBM	0.258442	few-shot
LGBM	0.246125	few-shot
LGBM	0.248258	few-shot
LGBM	0.244633	few-shot
LGBM	0.247322	few-shot
LGBM	0.00160314	few-shot
LGBM	0.0202194	few-shot
LGBM	0.0817699	few-shot
LGBM	0.00492891	few-shot
LGBM	0.0071534	few-shot
LGBM	0.0318395	few-shot
LGBM	0.0450335	few-shot
LGBM	0.215409	few-shot
LGBM	0.178571	few-shot
LGBM	0.204468	few-shot
LGBM	0.201161	few-shot
LGBM	0.22602	few-shot
LGBM	0.245194	few-shot
LGBM	0.244318	few-shot
LGBM	0.254403	few-shot
LGBM	0.270455	few-shot
LGBM	0.291001	few-shot
LGBM	0.29688	few-shot
LGBM	0.297578	few-shot
LGBM	0.308564	few-shot
LGBM	0.312374	few-shot
LGBM	0.319587	few-shot
LGBM	0.000367176	few-shot
LGBM	0.01665	few-shot
LGBM	0.0155879	few-shot
LGBM	0.0333721	few-shot
LGBM	0.0316365	few-shot
LGBM	0.0158898	few-shot
LGBM	0.00738396	few-shot
LGBM	0.00152358	few-shot
LGBM	0.00755929	few-shot
LGBM	0.00899149	few-shot
LGBM	0.0156981	few-shot
LGBM	0.0139777	few-shot
LGBM	0.010631	few-shot
LGBM	0.0143202	few-shot
LGBM	0.0152053	few-shot
LGBM	0.0156492	few-shot
LGBM	0.0160058	few-shot
LGBM	0.0143142	few-shot
LGBM	0.00664947	few-shot
LGBM	0.00778095	few-shot
LGBM	0.00956833	few-shot
LGBM	0.0117637	few-shot
LGBM	0.00507744	few-shot
LGBM	0.00760119	few-shot
LGBM	0.00982924	few-shot
LGBM	0.0197386	few-shot
LGBM	0.0422043	few-shot
LGBM	0.0931714	few-shot
LGBM	0.204566	few-shot
LGBM	0.224733	few-shot
LGBM	0.329228	few-shot
LGBM	0.403478	few-shot
LGBM	0.439971	few-shot
LGBM	0.446012	few-shot
LGBM	0.452992	few-shot
LGBM	0.327303	few-shot
LGBM	0.14347	few-shot
LGBM	0.0615673	few-shot
LGBM	0.0585908	few-shot
LGBM	0.0097363	few-shot
LGBM	0.0678226	few-shot
LGBM	0.0396387	few-shot
LGBM	0.0629611	few-shot
LGBM	0.11496	few-shot
LGBM	0.144551	few-shot
LGBM	0.0763649	few-shot
LGBM	0.0761161	few-shot
LGBM	0.081867	few-shot
LGBM	0.0993159	few-shot
LGBM	0.105905	few-shot
LGBM	0.000367176	few-shot
LGBM	0.0159648	few-shot
LGBM	0.0153752	few-shot
LGBM	0.0331735	few-shot
LGBM	0.0317068	few-shot
LGBM	0.0159677	few-shot
LGBM	0.00782612	few-shot
LGBM	0.00176003	few-shot
LGBM	0.00818608	few-shot
LGBM	0.00992412	few-shot
LGBM	0.0152338	few-shot
LGBM	0.0173541	few-shot
LGBM	0.0142279	few-shot
LGBM	0.017388	few-shot
LGBM	0.0189427	few-shot
LGBM	0.0205033	few-shot
LGBM	0.019952	few-shot
LGBM	0.0176102	few-shot
LGBM	0.00949289	few-shot
LGBM	0.0112607	few-shot
LGBM	0.0117685	few-shot
LGBM	0.0121268	few-shot
LGBM	0.00481323	few-shot
LGBM	0.00654366	few-shot
LGBM	0.0086573	few-shot
LGBM	0.0184938	few-shot
LGBM	0.0414408	few-shot
LGBM	0.0915884	few-shot
LGBM	0.203189	few-shot
LGBM	0.222083	few-shot
LGBM	0.327384	few-shot
LGBM	0.401957	few-shot
LGBM	0.436279	few-shot
LGBM	0.43954	few-shot
LGBM	0.429868	few-shot
LGBM	0.329446	few-shot
LGBM	0.206805	few-shot
LGBM	0.152851	few-shot
LGBM	0.0305227	few-shot
LGBM	0.0857388	few-shot
LGBM	0.117701	few-shot
LGBM	0.0807358	few-shot
LGBM	0.109554	few-shot
LGBM	0.131967	few-shot
LGBM	0.105272	few-shot
LGBM	0.111581	few-shot
LGBM	0.0961452	few-shot
LGBM	0.0986222	few-shot
LGBM	0.118616	few-shot
LGBM	0.121024	few-shot
LGBM	0.00124984	few-shot
LGBM	0.0366634	few-shot
LGBM	0.0432889	few-shot
LGBM	0.100803	few-shot
LGBM	0.0928333	few-shot
LGBM	0.000954229	few-shot
LGBM	0.00438046	few-shot
LGBM	0.0679669	few-shot
LGBM	0.038704	few-shot
LGBM	0.0525256	few-shot
LGBM	0.0120534	few-shot
LGBM	0.0239257	few-shot
LGBM	0.0663526	few-shot
LGBM	0.0948653	few-shot
LGBM	0.235478	few-shot
LGBM	0.04071	few-shot
LGBM	0.0415747	few-shot
LGBM	0.0168831	few-shot
LGBM	0.0110513	few-shot
LGBM	0.0403662	few-shot
LGBM	0.106829	few-shot
LGBM	0.0214377	few-shot
LGBM	0.014886	few-shot
LGBM	0.0177113	few-shot
LGBM	0.11907	few-shot
LGBM	0.040109	few-shot
LGBM	0.00527322	few-shot
LGBM	0.0607997	few-shot
LGBM	0.15231	few-shot
LGBM	0.0178394	few-shot
LGBM	0.0449721	few-shot
LGBM	0.0325114	few-shot
LGBM	0.124845	few-shot
LGBM	0.0806475	few-shot
LGBM	0.0160917	few-shot
LGBM	0.0315095	few-shot
LGBM	0.00655137	few-shot
LGBM	0.0393152	few-shot
LGBM	0.0204023	few-shot
LGBM	0.109613	few-shot
LGBM	0.287586	few-shot
LGBM	0.305486	few-shot
LGBM	0.303447	few-shot
LGBM	0.209083	few-shot
LGBM	0.112609	few-shot
LGBM	0.0052554	few-shot
LGBM	0.0309717	few-shot
LGBM	0.0193999	few-shot
LGBM	0.0282551	few-shot
LGBM	0.0403932	few-shot
LGBM	0.150731	few-shot
LGBM	0.232934	few-shot
LGBM	0.262751	few-shot
LGBM	0.196435	few-shot
LGBM	0.0171965	few-shot
LGBM	0.019742	few-shot
LGBM	0.00482193	few-shot
LGBM	0.0103156	few-shot
LGBM	0.0127299	few-shot
LGBM	0.0560084	few-shot
LGBM	0.148486	few-shot
LGBM	0.167252	few-shot
LGBM	0.23185	few-shot
LGBM	0.237798	few-shot
LGBM	0.0140173	few-shot
LGBM	0.0383162	few-shot
LGBM	0.000869056	few-shot
LGBM	0.0358278	few-shot
LGBM	0.0771901	few-shot
LGBM	0.231539	few-shot
LGBM	0.266369	few-shot
LGBM	0.276781	few-shot
LGBM	0.197473	few-shot
LGBM	0.00717725	few-shot
LGBM	0.0290871	few-shot
LGBM	0.00913691	few-shot
LGBM	0.0545533	few-shot
LGBM	0.0936889	few-shot
LGBM	0.146239	few-shot
LGBM	0.188912	few-shot
LGBM	0.234502	few-shot
LGBM	0.211843	few-shot
LGBM	0.158171	few-shot
LGBM	0.111173	few-shot
LGBM	0.00742829	few-shot
LGBM	0.0264318	few-shot
LGBM	0.088904	few-shot
LGBM	0.00350628	few-shot
LGBM	0.0160472	few-shot
LGBM	0.0745752	few-shot
LGBM	0.103535	few-shot
LGBM	0.131226	few-shot
LGBM	0.165221	few-shot
LGBM	0.192581	few-shot
LGBM	0.18866	few-shot
LGBM	0.143946	few-shot
LGBM	0.00985245	few-shot
LGBM	0.0788246	few-shot
LGBM	0.0103256	few-shot
LGBM	0.0245973	few-shot
LGBM	0.0915458	few-shot
LGBM	0.0140521	few-shot
LGBM	0.113176	few-shot
LGBM	0.181563	few-shot
LGBM	0.194192	few-shot
LGBM	0.19619	few-shot
LGBM	0.180652	few-shot
LGBM	0.165883	few-shot
LGBM	0.171351	few-shot
LGBM	0.151906	few-shot
LGBM	0.013699	few-shot
LGBM	0.0658825	few-shot
LGBM	0.013794	few-shot
LGBM	0.020205	few-shot
LGBM	0.21064	few-shot
LGBM	0.306137	few-shot
LGBM	0.223467	few-shot
LGBM	0.105302	few-shot
LGBM	0.0081842	few-shot
LGBM	0.111624	few-shot
LGBM	0.10748	few-shot
LGBM	0.127589	few-shot
LGBM	0.00730676	few-shot
LGBM	0.0298776	few-shot
LGBM	0.0483673	few-shot
LGBM	0.0607955	few-shot
LGBM	0.168861	few-shot
LGBM	0.243712	few-shot
LGBM	0.293165	few-shot
LGBM	0.219036	few-shot
LGBM	0.0819068	few-shot
LGBM	0.0591038	few-shot
LGBM	0.129216	few-shot
LGBM	0.1496	few-shot
LGBM	0.170145	few-shot
LGBM	0.00304846	few-shot
LGBM	0.0202571	few-shot
LGBM	0.00450606	few-shot
LGBM	0.0230432	few-shot
LGBM	0.208246	few-shot
LGBM	0.310245	few-shot
LGBM	0.263208	few-shot
LGBM	0.101808	few-shot
LGBM	0.00775128	few-shot
LGBM	0.0833099	few-shot
LGBM	0.10881	few-shot
LGBM	0.124473	few-shot
LGBM	0.00221701	few-shot
LGBM	0.00697957	few-shot
LGBM	0.0104285	few-shot
LGBM	0.019785	few-shot
LGBM	0.204074	few-shot
LGBM	0.313693	few-shot
LGBM	0.202356	few-shot
LGBM	0.0478429	few-shot
LGBM	0.0810976	few-shot
LGBM	0.152959	few-shot
LGBM	0.192652	few-shot
LGBM	0.0138169	few-shot
LGBM	0.0603386	few-shot
LGBM	0.0809967	few-shot
LGBM	0.0396772	few-shot
LGBM	0.0264694	few-shot
LGBM	0.0333131	few-shot
LGBM	0.0514769	few-shot
LGBM	0.000972737	few-shot
LGBM	0.0100685	few-shot
LGBM	0.0052124	few-shot
LGBM	0.00992825	few-shot
LGBM	0.0146101	few-shot
LGBM	0.0588311	few-shot
LGBM	0.00590923	few-shot
LGBM	0.0405632	few-shot
LGBM	0.117169	few-shot
LGBM	0.151125	few-shot
LGBM	0.171834	few-shot
LGBM	0.151551	few-shot
LGBM	0.166416	few-shot
LGBM	0.134667	few-shot
LGBM	0.166551	few-shot
LGBM	0.115887	few-shot
LGBM	0.0147675	few-shot
LGBM	0.0222456	few-shot
LGBM	0.0427609	few-shot
LGBM	0.039064	few-shot
LGBM	0.188803	few-shot
LGBM	0.112539	few-shot
LGBM	0.140004	few-shot
LGBM	0.146686	few-shot
LGBM	0.117595	few-shot
LGBM	0.0108381	few-shot
LGBM	0.0202467	few-shot
LGBM	0.0525082	few-shot
LGBM	0.0399159	few-shot
LGBM	0.030855	few-shot
LGBM	0.062744	few-shot
LGBM	0.0252559	few-shot
LGBM	0.00893198	few-shot
LGBM	0.0182341	few-shot
LGBM	0.0627051	few-shot
LGBM	0.0735712	few-shot
LGBM	0.00968907	few-shot
LGBM	0.0562547	few-shot
LGBM	0.0415097	few-shot
LGBM	0.0341394	few-shot
LGBM	0.0213818	few-shot
LGBM	0.00859814	few-shot
LGBM	0.0405995	few-shot
LGBM	0.0427391	few-shot
LGBM	0.0647077	few-shot
LGBM	0.0548377	few-shot
LGBM	0.0120821	few-shot
LGBM	0.0147498	few-shot
LGBM	0.0260417	few-shot
LGBM	0.0315868	few-shot
LGBM	0.00685589	few-shot
LGBM	0.0361666	few-shot
LGBM	0.00483804	few-shot
LGBM	0.0187566	few-shot
LGBM	0.0821791	few-shot
LGBM	0.0625228	few-shot
LGBM	0.0716826	few-shot
LGBM	0.00980286	few-shot
LGBM	0.00689536	few-shot
LGBM	0.00343978	few-shot
LGBM	0.0043046	few-shot
LGBM	0.00376893	few-shot
LGBM	0.0028575	few-shot
LGBM	0.0352628	few-shot
LGBM	0.0192976	few-shot
LGBM	0.0883777	few-shot
LGBM	0.0794126	few-shot
LGBM	0.18233	few-shot
LGBM	0.197321	few-shot
LGBM	0.203192	few-shot
LGBM	0.265653	few-shot
LGBM	0.267592	few-shot
LGBM	0.302337	few-shot
LGBM	0.314463	few-shot
LGBM	0.324364	few-shot
LGBM	0.320848	few-shot
LGBM	0.314217	few-shot
LGBM	0.303823	few-shot
LGBM	0.306992	few-shot
LGBM	0.319288	few-shot
LGBM	0.264341	few-shot
LGBM	0.00948401	few-shot
LGBM	0.00419161	few-shot
LGBM	0.000775273	few-shot
LGBM	0.015726	few-shot
LGBM	0.00699401	few-shot
LGBM	0.0374336	few-shot
LGBM	0.109537	few-shot
LGBM	0.188576	few-shot
LGBM	0.22756	few-shot
LGBM	0.22779	few-shot
LGBM	0.283222	few-shot
LGBM	0.29273	few-shot
LGBM	0.32518	few-shot
LGBM	0.334252	few-shot
LGBM	0.333573	few-shot
LGBM	0.329326	few-shot
LGBM	0.323513	few-shot
LGBM	0.326733	few-shot
LGBM	0.332919	few-shot
LGBM	0.345274	few-shot
LGBM	0.310015	few-shot
LGBM	0.019794	few-shot
LGBM	0.00264426	few-shot
LGBM	0.00892233	few-shot
LGBM	0.0311676	few-shot
LGBM	0.00581271	few-shot
LGBM	0.00928129	few-shot
LGBM	0.0138152	few-shot
LGBM	0.0565965	few-shot
LGBM	0.213979	few-shot
LGBM	0.219124	few-shot
LGBM	0.261126	few-shot
LGBM	0.324941	few-shot
LGBM	0.324057	few-shot
LGBM	0.334399	few-shot
LGBM	0.387891	few-shot
LGBM	0.389047	few-shot
LGBM	0.391348	few-shot
LGBM	0.389817	few-shot
LGBM	0.39727	few-shot
LGBM	0.417002	few-shot
LGBM	0.423153	few-shot
LGBM	0.426479	few-shot
LGBM	0.0148814	few-shot
LGBM	0.000725593	few-shot
LGBM	0.0035461	few-shot
LGBM	0.00317409	few-shot
LGBM	0.0178567	few-shot
LGBM	0.00906768	few-shot
LGBM	0.0642061	few-shot
LGBM	0.0611206	few-shot
LGBM	0.232613	few-shot
LGBM	0.252683	few-shot
LGBM	0.326619	few-shot
LGBM	0.306163	few-shot
LGBM	0.363531	few-shot
LGBM	0.37192	few-shot
LGBM	0.37446	few-shot
LGBM	0.366313	few-shot
LGBM	0.365892	few-shot
LGBM	0.378719	few-shot
LGBM	0.396013	few-shot
LGBM	0.375151	few-shot
LGBM	0.00768893	few-shot
LGBM	0.00814138	few-shot
LGBM	0.000960253	few-shot
LGBM	0.0292657	few-shot
LGBM	0.0184885	few-shot
LGBM	0.0174247	few-shot
LGBM	0.0269598	few-shot
LGBM	0.0452095	few-shot
LGBM	0.0470217	few-shot
LGBM	0.0972373	few-shot
LGBM	0.153365	few-shot
LGBM	0.151036	few-shot
LGBM	0.216806	few-shot
LGBM	0.214178	few-shot
LGBM	0.208721	few-shot
LGBM	0.259607	few-shot
LGBM	0.289696	few-shot
LGBM	0.331929	few-shot
LGBM	0.3566	few-shot
LGBM	0.36988	few-shot
LGBM	0.382449	few-shot
LGBM	0.40675	few-shot
LGBM	0.419408	few-shot
LGBM	0.0164654	few-shot
LGBM	0.0247204	few-shot
LGBM	0.0372399	few-shot
LGBM	0.0410037	few-shot
LGBM	0.0077544	few-shot
LGBM	0.131655	few-shot
LGBM	0.176143	few-shot
LGBM	0.214515	few-shot
LGBM	0.279737	few-shot
LGBM	0.314424	few-shot
LGBM	0.350507	few-shot
LGBM	0.348482	few-shot
LGBM	0.41713	few-shot
LGBM	0.438166	few-shot
LGBM	0.471437	few-shot
LGBM	0.497418	few-shot
LGBM	0.51998	few-shot
LGBM	0.526479	few-shot
LGBM	0.552679	few-shot
LGBM	0.567301	few-shot
LGBM	0.0161302	few-shot
LGBM	0.00808075	few-shot
LGBM	0.00939166	few-shot
LGBM	0.00891965	few-shot
LGBM	0.0100777	few-shot
LGBM	0.000460509	few-shot
LGBM	0.00514611	few-shot
LGBM	0.00713236	few-shot
LGBM	0.00885629	few-shot
LGBM	0.011313	few-shot
LGBM	0.00775641	few-shot
LGBM	0.00109891	few-shot
LGBM	0.00927064	few-shot
LGBM	0.00649003	few-shot
LGBM	0.0217775	few-shot
LGBM	0.0230252	few-shot
LGBM	0.0203129	few-shot
LGBM	0.030288	few-shot
LGBM	0.0304886	few-shot
LGBM	0.0303067	few-shot
LGBM	0.0241169	few-shot
LGBM	0.0297834	few-shot
LGBM	0.034465	few-shot
LGBM	0.0407778	few-shot
LGBM	0.106435	few-shot
LGBM	0.160784	few-shot
LGBM	0.170646	few-shot
LGBM	0.211457	few-shot
LGBM	0.232872	few-shot
LGBM	0.256601	few-shot
LGBM	0.260943	few-shot
LGBM	0.244063	few-shot
LGBM	0.232241	few-shot
LGBM	0.225332	few-shot
LGBM	0.249657	few-shot
LGBM	0.267419	few-shot
LGBM	0.320682	few-shot
LGBM	0.316899	few-shot
LGBM	0.30474	few-shot
LGBM	0.224618	few-shot
LGBM	0.204878	few-shot
LGBM	0.162871	few-shot
LGBM	0.145288	few-shot
LGBM	0.11519	few-shot
LGBM	0.0470588	few-shot
LGBM	0.0281227	few-shot
LGBM	0.0261038	few-shot
LGBM	0.0779739	few-shot
LGBM	0.0782634	few-shot
LGBM	0.0786792	few-shot
LGBM	0.0803147	few-shot
LGBM	0.0879106	few-shot
LGBM	0.088907	few-shot
LGBM	0.018244	few-shot
LGBM	0.00186993	few-shot
LGBM	0.00132025	few-shot
LGBM	0.0180653	few-shot
LGBM	0.0181087	few-shot
LGBM	0.00950633	few-shot
LGBM	0.0145029	few-shot
LGBM	0.00392049	few-shot
LGBM	0.00455057	few-shot
LGBM	0.00261972	few-shot
LGBM	0.00547881	few-shot
LGBM	0.00626599	few-shot
LGBM	0.0178314	few-shot
LGBM	0.0177086	few-shot
LGBM	0.0432613	few-shot
LGBM	0.0444594	few-shot
[truncated: 174,265 more rows]

## Sheet: Figure 4
	LA/GA	T=0.25	Time	Drug_LogP	Drug_NHA	Drug_TPSA	Drug_Mw	T=0.5	SE	DLC	Initial D/M ratio	Drug_Pka	Drug_Tm	CL Ratio	Polymer_MW	SA-V	T=1.0
LA/GA	1	0.17	0.17	0.17	0.07	0.08	0.11	0.19	0.25	0.09	0.37	0.07	0.07	0.54	0.2	0.32	0.17
T=0.25	0.17	1	0.17	0.17	0.22	0.19	0.26	0.96	0.17	0.05	0.01	0.07	0.14	0.07	0.11	0.03	0.92
Time	0.17	0.17	1	0.17	0.34	0.33	0.37	0.18	0.28	0.23	0.44	0.01	0.04	0.33	0.1	0.11	0.23
Drug_LogP	0.17	0.17	0.17	1	0.12	0.1	0.39	0.18	0.5	0.09	0.24	0.15	0.13	0.4	0.19	0.07	0.19
Drug_NHA	0.07	0.22	0.34	0.12	1	0.99	0.95	0.25	0.43	0.25	0.39	0.1	0.2	0.46	0.03	0.05	0.3
Drug_TPSA	0.08	0.19	0.33	0.1	0.99	1	0.94	0.22	0.36	0.24	0.38	0.18	0.19	0.44	0.04	0.06	0.27
Drug_Mw	0.11	0.26	0.37	0.39	0.95	0.94	1	0.3	0.52	0.29	0.46	0.02	0.17	0.56	0.09	0.06	0.35
T=0.5	0.19	0.96	0.18	0.18	0.25	0.22	0.3	1	0.18	0.06	0.04	0.11	0.15	0.08	0.12	0	0.97
SE	0.25	0.17	0.28	0.5	0.43	0.36	0.52	0.18	1	0.48	0.59	0.25	0.35	0.73	0.36	0.3	0.2
DLC	0.09	0.05	0.23	0.09	0.25	0.24	0.29	0.06	0.48	1	0.74	0.02	0.43	0.46	0.26	0.31	0.12
Initial D/M ratio	0.37	0.01	0.44	0.24	0.39	0.38	0.46	0.04	0.59	0.74	1	0.02	0.34	0.77	0.21	0.29	0.09
Drug_Pka	0.07	0.07	0.01	0.15	0.1	0.18	0.02	0.11	0.25	0.02	0.02	1	0.03	0.08	0.25	0.13	0.09
Drug_Tm	0.07	0.14	0.04	0.13	0.2	0.19	0.17	0.15	0.35	0.43	0.34	0.03	1	0.34	0.06	0.09	0.16
CL Ratio	0.54	0.07	0.33	0.4	0.46	0.44	0.56	0.08	0.73	0.46	0.77	0.08	0.34	1	0.3	0.28	0.12
Polymer_MW	0.2	0.11	0.1	0.19	0.03	0.04	0.09	0.12	0.36	0.26	0.21	0.25	0.06	0.3	1	0.46	0.17
SA-V	0.32	0.03	0.11	0.07	0.05	0.06	0.06	0	0.3	0.31	0.29	0.13	0.09	0.28	0.46	1	0.05
T=1.0	0.17	0.92	0.23	0.19	0.3	0.27	0.35	0.97	0.2	0.12	0.09	0.09	0.16	0.12	0.17	0.05	1

## Sheet: Figure 5
Drug Release Data							SHAP Summary data
Time	Experimental_Release	Predicted_Release	Experimental Index	DP_Groups			LA/GA	Polymer_MW	CL Ratio	Drug_Tm	Drug_Pka	Initial D/M ratio	DLC	SA-V	SE	Drug_Mw	Drug_TPSA	Drug_NHA	Drug_LogP	Time
0	0	0	102	HPA-PLGA			0.0165243	-0.00583113	0.000348639	0.00121775	0.0108263	0.00332647	0.00151496	0.0058951	0.00215269	0.0406878	0.0221538	0.00133121	0.00525615	-0.568727
0.0516219	0.0168018	0.0760809	102	HPA-PLGA			0.0173907	-0.00669016	-0.000294758	0.00189666	0.0174795	0.00286323	0.00136309	0.0050663	0.00198262	0.0473506	0.0237058	0.00171291	0.00683864	-0.481325
0.98486	0.414559	0.214534	102	HPA-PLGA			0.0166954	-0.00262895	2.53725e-05	0.00239702	0.025181	0.00852391	0.00350939	-0.00597008	0.0023908	0.0637711	0.0459515	0.000886309	0.00903184	-0.322176
1.95687	0.526319	0.366688	102	HPA-PLGA			0.0165027	0.00518909	-0.000732629	0.00209544	0.0328523	0.0241062	0.0140769	-0.00220859	0.00194642	0.0777366	0.0791041	0.000518826	0.0127729	-0.183973
3.94848	0.671316	0.538419	102	HPA-PLGA			0.0157714	0.00795034	-0.00108199	0.000627904	0.0448535	0.0224313	0.0146148	0.00945721	0.00155302	0.090152	0.0967225	0.00118737	0.0103637	-0.109591
6.04119	0.799449	0.567737	102	HPA-PLGA			0.0158381	0.00756237	-0.000778166	0.000497737	0.0466243	0.0218483	0.012107	0.0118315	0.00200655	0.0899625	0.100841	0.00139609	0.0113115	-0.0828336
8.03161	0.916409	0.587402	102	HPA-PLGA			0.0174924	0.00990797	-0.000896277	-0.00024503	0.0494133	0.0117164	0.00862407	0.0169115	0.00183866	0.0857243	0.110193	0.00130448	0.0130172	-0.0371628
10.0185	0.949258	0.650508	102	HPA-PLGA			0.0194026	0.00995728	-0.0012172	-0.000282995	0.048494	0.0112158	0.00910918	0.0183764	0.00176784	0.0829379	0.109255	0.00121925	0.014284	-0.0243241
12.0562	0.982087	0.690476	102	HPA-PLGA			0.0423982	0.00739838	-0.00132493	0.00214971	0.0276547	0.00496477	0.0171557	0.0301848	0.00423346	0.099495	0.0808291	-0.00132057	0.0158099	0.0147644
0	0	0	103	HPA-PLGA			0.0439188	0.00738674	-0.00122213	0.00266792	0.0270683	0.00518816	0.0172792	0.0310452	0.00406927	0.0992859	0.0805065	-0.00123726	0.0165442	0.0267774
0.977723	0.246337	0.213938	103	HPA-PLGA			0.0463384	0.00780123	-0.00115227	0.00284385	0.0268688	0.00475811	0.0159445	0.0317093	0.00445481	0.101619	0.0818227	-0.000760573	0.0174483	0.0441251
2.0016	0.380507	0.384358	103	HPA-PLGA			0.0498688	0.00747443	-0.00103828	0.00374974	0.0249339	0.00425812	0.0119123	0.0319861	0.00505604	0.107028	0.0780869	-0.000462582	0.0181771	0.0677123
3.94872	0.676923	0.512529	103	HPA-PLGA			0.0511069	0.00842576	-0.000613345	0.00375528	0.0254253	0.00413801	0.0103555	0.0316921	0.00519718	0.106263	0.0726064	-4.45533e-05	0.0178819	0.0815524
5.99742	0.967691	0.576492	103	HPA-PLGA			0.05241	0.00920686	-0.000470442	0.00414917	0.0255625	0.00428266	0.00835017	0.0307642	0.00554449	0.104266	0.0716266	0.000496504	0.0171467	0.0956075
8.08632	1.00611	0.592799	103	HPA-PLGA			0.0528591	0.00953162	-0.000524434	0.00422808	0.0252547	0.00414315	0.00716868	0.0305436	0.00550234	0.105263	0.0724576	0.000692986	0.0170499	0.102449
10.0736	1.05017	0.655254	103	HPA-PLGA			0.0495255	0.00709871	-0.000471249	0.00436341	0.0308229	0.00431912	0.00920589	0.0308074	0.00638021	0.117021	0.0621386	0.00129966	0.0144844	0.0996112
12.0598	1.0662	0.693376	103	HPA-PLGA			0.0500935	0.000615698	4.11739e-06	0.00453932	0.0385651	0.00596912	0.00916474	0.0290693	0.007569	0.140412	0.0446612	0.00251209	0.0101088	0.0976522
0	0	0	104	HPA-PLGA			0.0503217	0.000517114	0.000164545	0.00520439	0.0409434	0.0070295	0.00884049	0.030676	0.00816517	0.146855	0.0397159	0.00342786	0.0114032	0.110153
0.0516219	0.0168018	0.0632488	104	HPA-PLGA			0.0512018	-0.000150421	0.00037202	0.0060484	0.0418204	0.00725476	0.00955673	0.029875	0.00825255	0.149657	0.039803	0.00454917	0.0121533	0.122035
1.03577	0.414538	0.272909	104	HPA-PLGA			0.0170312	-0.00559676	0.000477337	0.00119312	0.0106136	0.00331368	-0.00301008	0.00748989	0.00218224	0.0402103	0.0213004	0.0011809	0.00512056	-0.564829
2.00778	0.526299	0.390082	104	HPA-PLGA			0.0180488	-0.00631341	-1.64587e-05	0.0022564	0.0170793	0.00310415	-0.00211858	0.00910459	0.00207612	0.046662	0.0228864	0.0016222	0.00666178	-0.477427
4.0503	0.671275	0.513369	104	HPA-PLGA			0.0170057	0.00529969	-0.000572771	0.00283379	0.0319124	0.0232411	0.00885213	-0.000774022	0.00186984	0.0735103	0.0770335	0.000223581	0.0119439	-0.180597
5.9879	0.743396	0.571627	104	HPA-PLGA			0.0162817	0.00760228	-0.00104347	0.000393689	0.0426666	0.0203271	0.00820967	0.00509175	0.00145068	0.0841659	0.0901639	0.00079372	0.00983233	-0.112912
8.03517	1.00052	0.577477	104	HPA-PLGA			0.0162373	0.00695842	-0.000897313	0.000227416	0.0438955	0.0192015	0.00582997	0.00657151	0.00185855	0.0826858	0.0927603	0.000944191	0.01091	-0.092731
0	0	0	105	HPA-PLGA			0.0177883	0.00953024	-0.000813086	-0.000754408	0.0456474	0.00958906	0.00171519	0.0110561	0.00168001	0.0804827	0.0988265	0.000670715	0.0123449	-0.0414684
0.0516219	0.0168018	0.0531627	105	HPA-PLGA			0.0195127	0.0095103	-0.00109976	-0.000587071	0.0451497	0.00911101	0.00128189	0.0131627	0.00162748	0.0775678	0.0974554	0.000568851	0.0133168	-0.0295721
0.989856	0.532314	0.202784	105	HPA-PLGA			0.0409482	0.00593811	-0.00123505	0.00171054	0.0240224	0.00388257	0.00163855	0.0232617	0.0039908	0.0938979	0.0732457	-0.00226936	0.0143815	-0.000115095
2.01635	0.728164	0.364696	105	HPA-PLGA			0.042458	0.00574374	-0.00103623	0.0020776	0.0234101	0.00440302	0.00188309	0.0245455	0.00382622	0.0928322	0.0709381	-0.00244704	0.0152431	0.0118905
3.95752	0.884396	0.453013	105	HPA-PLGA			0.044902	0.0062607	-0.00100523	0.00251771	0.0233389	0.00391142	0.000329045	0.0249473	0.00418125	0.0957743	0.0723102	-0.00166074	0.0159348	0.0297535
5.99789	0.978906	0.52744	105	HPA-PLGA			0.0479133	0.00573711	-0.00087358	0.00300314	0.0218357	0.00349495	-0.00215464	0.0264661	0.0046389	0.0998383	0.0701439	-0.00174833	0.0156848	0.0496886
8.08632	1.00611	0.535071	105	HPA-PLGA			0.0497647	0.00706973	-0.000388424	0.00325848	0.0228808	0.00346254	-0.003559	0.0258557	0.00490535	0.0996245	0.0645419	-0.00116096	0.0163125	0.0695993
10.0725	1.02213	0.593202	105	HPA-PLGA			0.0513231	0.00793215	-0.000199296	0.00373355	0.0232976	0.00369992	-0.00375196	0.0260881	0.00530205	0.0975616	0.0642088	-0.00063057	0.0159826	0.0857563
0	0	0	115	LPA-PLGA			0.0520585	0.00850425	-0.000251499	0.00385479	0.0233166	0.0036512	-0.0035887	0.0266962	0.00531432	0.0988306	0.0662501	-0.000272233	0.0159034	0.0948525
1.07143	0.271972	0.294654	115	LPA-PLGA			0.049135	0.00650415	-0.000193245	0.00412188	0.0292564	0.00396555	-0.00054232	0.0287931	0.00622197	0.110528	0.0575649	0.000516057	0.0136986	0.0953101
4.01786	0.318281	0.616508	115	LPA-PLGA			0.0507616	0.000225463	0.000272968	0.0044639	0.0381269	0.00580508	0.00336516	0.030572	0.00748733	0.134916	0.0422034	0.00209009	0.00991795	0.100636
6.96429	0.36459	0.607525	115	LPA-PLGA			0.0513733	0.000336139	0.000501746	0.00526267	0.0411152	0.00702948	0.00430961	0.0348883	0.0081607	0.143864	0.0381385	0.00310861	0.0111591	0.117236
14.1964	0.46192	0.549982	115	LPA-PLGA			0.0522133	-0.000134884	0.000700164	0.00600967	0.0418195	0.00722307	0.00515219	0.0348606	0.00820109	0.146105	0.0384527	0.00421427	0.0118666	0.128814
21.1607	0.642178	0.673321	115	LPA-PLGA			0.0524154	-0.000413502	0.000851051	0.00655747	0.0420855	0.00741858	0.00611506	0.0348213	0.00821953	0.148166	0.037069	0.00421045	0.0124526	0.133686
25.1786	0.785344	0.703801	115	LPA-PLGA			0.050385	0.000222244	0.00105062	0.00757924	0.0434108	0.00819857	0.00529433	0.0339659	0.00905736	0.151875	0.037743	0.00456425	0.0137015	0.147857
28.125	0.896169	0.712781	115	LPA-PLGA			0.0171729	-0.00620566	0.000576372	0.00115475	0.0100829	0.00277044	6.79963e-05	0.00783063	0.00172682	0.0374427	0.0204466	0.00102493	0.00474083	-0.562155
32.9464	0.956447	0.71935	115	LPA-PLGA			0.0182304	-0.00696171	0.000172898	0.00233834	0.0166408	0.00241215	-0.001777	0.00341917	0.00148288	0.0444917	0.0219398	0.00144705	0.0063779	-0.4665
39.9107	0.984632	0.736264	115	LPA-PLGA			0.0174385	-0.00290673	0.000431929	0.00321716	0.0231963	0.00624592	0.000655781	0.00065404	0.00162711	0.0568194	0.0448775	0.000642226	0.00786386	-0.312899
45	0.989631	0.757549	115	LPA-PLGA			0.0394921	0.00409291	-0.000867223	0.000936972	0.0209673	0.00167365	-0.00245123	0.0158384	0.00300725	0.0777906	0.0612452	-0.0034774	0.0115605	-0.0122009
49.0179	0.994548	0.7491	115	LPA-PLGA			0.0405833	0.00356327	-0.000701496	0.0013543	0.019817	0.0020748	-0.00224767	0.0168096	0.00278594	0.075973	0.0576777	-0.00370008	0.0122328	-0.00318311
51.9643	1.00399	0.756332	115	LPA-PLGA			0.0429938	0.00420261	-0.000639377	0.00182495	0.019579	0.00215861	-0.00248586	0.0178189	0.00309044	0.078999	0.0582065	-0.00328395	0.012828	0.0145221
55.9821	1.0043	0.760585	115	LPA-PLGA			0.0467202	0.0040744	-0.000437311	0.00240854	0.0186994	0.00181004	-0.00448005	0.0192088	0.00382833	0.0847721	0.0565733	-0.00322192	0.0136389	0.0420001
0	0	0	116	LPA-PLGA			0.0499784	0.00617292	5.94178e-05	0.00305177	0.0207017	0.0021856	-0.00284007	0.0203022	0.00452416	0.0845175	0.0529842	-0.00200504	0.0136202	0.0754034
1.07623	0.206422	0.295233	116	LPA-PLGA			0.0491379	-0.00209272	0.000629502	0.00402811	0.03699	0.00579808	0.00547876	0.0247707	0.00722216	0.130536	0.0345687	0.00223591	0.00841838	0.103574
4.03587	0.224771	0.625365	116	LPA-PLGA			0.0504138	-0.00321126	0.000798463	0.00487505	0.0377496	0.00595949	0.00606174	0.0261594	0.00733583	0.133031	0.034801	0.00333087	0.00923846	0.116006
6.99552	0.256881	0.622215	116	LPA-PLGA			0.0519181	-0.00260276	0.000978175	0.00598891	0.0398433	0.0065702	0.00810144	0.0301137	0.00749643	0.139647	0.0346406	0.00369597	0.0108601	0.131501
20.7175	0.330275	0.642697	116	LPA-PLGA			0.0503786	-0.00139433	0.00116234	0.0073769	0.0415145	0.00733579	0.00863256	0.0338191	0.00839956	0.145841	0.0358389	0.00413592	0.01232	0.148272
28.2511	0.385321	0.699812	116	LPA-PLGA			0.050888	-0.000312173	0.00120972	0.00794076	0.041593	0.0075947	0.00885087	0.0353824	0.00851874	0.14873	0.036579	0.00450059	0.0137369	0.156309
35.2466	0.545872	0.724219	116	LPA-PLGA			0.0514436	-0.00378574	0.00152207	0.00785043	0.0405623	0.00880669	0.00767821	0.034674	0.00874069	0.150329	0.0330189	0.00581962	0.0136724	0.162314
42.2422	0.697248	0.751369	116	LPA-PLGA			0.0171663	-0.00635765	0.000682668	0.00116712	0.00929518	0.00267061	-0.00305281	0.00951987	0.00154762	0.0365269	0.0198641	0.00100457	0.00453051	-0.557888
46.009	0.825688	0.755984	116	LPA-PLGA			0.0180452	-0.00763348	0.000228638	0.00147642	0.0137565	0.00198598	-0.00540749	0.00681661	0.00136982	0.0413029	0.0210667	0.00144363	0.00543177	-0.477579
50.0448	0.93578	0.754781	116	LPA-PLGA			0.018236	-0.00712491	0.000301977	0.00270289	0.0160149	0.00210636	-0.00537708	0.00567336	0.00124728	0.0436603	0.0214152	0.00142814	0.00616806	-0.46069
54.0807	0.954128	0.762447	116	LPA-PLGA			0.0174841	-0.00322262	0.000497342	0.00327655	0.0217162	0.00613867	-0.00345311	0.00204443	0.00144468	0.0542868	0.0435021	0.000491307	0.00780467	-0.306476
58.1166	0.977064	0.768033	116	LPA-PLGA			0.0170958	0.00306094	-0.000373627	0.00297455	0.0272163	0.0185277	0.000703326	-0.00264516	0.00071129	0.062861	0.0703418	0.00016211	0.0106116	-0.185625
0	0	0	117	LPA-PLGA			0.0162805	0.00480719	-0.000905419	0.000437207	0.0349366	0.0145053	-0.00556605	-0.00597361	4.7595e-05	0.0688708	0.0778789	0.000205439	0.00813294	-0.127022
0.269058	0.123853	0.070838	117	LPA-PLGA			0.0162017	0.00421123	-0.000731732	0.000393981	0.0356803	0.0136796	-0.00777949	-0.00405393	0.000475317	0.0675777	0.0803035	0.000300026	0.00867016	-0.1062
1.07623	0.215596	0.298513	117	LPA-PLGA			0.0166057	0.00598174	-0.000679579	-0.000414758	0.0370999	0.00836309	-0.0116842	-0.00146861	0.000315405	0.0670485	0.0812161	-0.000318138	0.00884491	-0.0788371
4.03587	0.247706	0.628703	117	LPA-PLGA			0.0192362	0.00656685	-0.000839117	-0.000681456	0.0377662	0.00583617	-0.0121895	0.00230969	0.000335958	0.0642071	0.0855781	-0.000292647	0.0100213	-0.0476784
7.26457	0.266055	0.454147	117	LPA-PLGA			0.0384696	0.00315396	-0.000325332	0.000799686	0.0187536	0.000960978	-0.0124856	0.0138762	0.00267806	0.0729488	0.0560211	-0.00378096	0.0105465	-0.0181244
20.9865	0.362385	0.695763	117	LPA-PLGA			0.0396622	0.00289653	-0.000141031	0.00124721	0.0178431	0.00148206	-0.0121293	0.0155033	0.00244133	0.0710035	0.0526021	-0.00407011	0.0112676	-0.00853241
28.2511	0.417431	0.734712	117	LPA-PLGA			0.0420486	0.00369722	-9.77474e-05	0.00165753	0.0177556	0.001606	-0.0117138	0.0160596	0.00277773	0.0741291	0.0529597	-0.00359471	0.011712	0.00970066
34.9776	0.536697	0.750106	117	LPA-PLGA			0.0458974	0.00362394	0.000181736	0.00242233	0.0172373	0.00150782	-0.0121758	0.0173585	0.00356011	0.0806553	0.0519469	-0.00344866	0.0125266	0.0386063
42.2422	0.715596	0.768458	117	LPA-PLGA			0.0477303	0.00495697	0.000532348	0.00264375	0.0183131	0.00146955	-0.011911	0.0182819	0.00392898	0.0827534	0.0491259	-0.00267778	0.0126509	0.0574182
46.278	0.87156	0.766929	117	LPA-PLGA			0.0487947	0.00554622	0.000579183	0.00276762	0.0187134	0.00183966	-0.0120063	0.0176781	0.00423875	0.0811439	0.0486303	-0.00221359	0.0123186	0.0695166
50.0448	0.944954	0.763066	117	LPA-PLGA			0.0498301	0.00631404	0.000544112	0.0029755	0.0193081	0.0019731	-0.0117692	0.0187657	0.00436621	0.0829472	0.0529254	-0.0016744	0.0127245	0.081413
54.0807	0.986239	0.762669	117	LPA-PLGA			0.0475643	0.00230484	0.000466339	0.00368604	0.0254793	0.00359443	-0.00838966	0.0211227	0.00554973	0.105095	0.0459668	0.0003096	0.0103088	0.0844053
58.3857	1.00917	0.766921	117	LPA-PLGA			0.0483812	-0.00247686	0.000612445	0.00355779	0.0288861	0.00494724	-0.00479143	0.0225023	0.00654621	0.125019	0.0386335	0.00151105	0.00721871	0.0886236
0	0	0	118	LPA-PLGA			0.0486575	-0.0028472	0.000677779	0.00403308	0.0300478	0.00552384	-0.00283913	0.0260746	0.00701014	0.131302	0.0364038	0.00228697	0.00761931	0.102882
1.34529	0.110092	0.290511	118	LPA-PLGA			0.0502151	-0.00378619	0.000803607	0.00511467	0.0310512	0.00565041	-0.00240307	0.0285693	0.00714303	0.136059	0.0369716	0.00343153	0.00886044	0.11731
4.03587	0.142202	0.623048	118	LPA-PLGA			0.0513465	-0.00313912	0.00100112	0.00597933	0.0323338	0.00617745	-0.000918702	0.0319352	0.00720261	0.141017	0.0372186	0.00377876	0.0100808	0.129234
6.99552	0.165138	0.621715	118	LPA-PLGA			0.0501176	-0.00202425	0.001192	0.0075384	0.0347513	0.00682852	0.00100404	0.0368852	0.00818401	0.147855	0.0385225	0.00425047	0.0115	0.148743
21.2556	0.243119	0.663472	118	LPA-PLGA			0.0508066	-0.000781032	0.00127147	0.00807056	0.0351378	0.00730967	0.00159988	0.0386358	0.0083461	0.151519	0.039314	0.0046354	0.013159	0.158463
28.2511	0.293578	0.703761	118	LPA-PLGA			0.0514383	-0.00361916	0.00161559	0.00813718	0.0340304	0.0084184	0.00176078	0.0386834	0.00852455	0.152864	0.034957	0.00591653	0.0128959	0.166304
35.2466	0.472477	0.72806	118	LPA-PLGA			0.0164608	-0.00663031	0.000708512	0.00130644	0.00852173	0.00263798	-0.0042194	0.00681283	0.00153458	0.0364391	0.0188094	0.0009259	0.00449096	-0.551122
42.5112	0.669725	0.75778	118	LPA-PLGA			0.0169881	-0.00734955	-0.000589156	0.000382193	0.0116794	0.00155691	-0.00697397	0.00505858	0.00149302	0.0391959	0.01904	0.000966119	0.00450438	-0.490541
46.278	0.798165	0.765972	118	LPA-PLGA			0.0173097	-0.00876555	8.59956e-05	0.00167301	0.0106819	0.00174689	-0.00741382	0.0023311	0.00134659	0.040946	0.0200478	0.00119539	0.00530386	-0.470445
50.0448	0.876147	0.767448	118	LPA-PLGA			0.0176371	-0.00798926	0.000324556	0.0019959	0.0122256	0.00229029	-0.00725286	0.00053181	0.00115397	0.0445343	0.0210975	0.00117312	0.0057599	-0.44906
54.3498	0.922018	0.778054	118	LPA-PLGA			0.0164838	-0.00457358	0.000489985	0.00360394	0.0191327	0.0057413	-0.011191	3.30417e-06	0.00121541	0.0544772	0.0399485	0.00037195	0.00765672	-0.306629
58.3857	0.949541	0.782846	118	LPA-PLGA			0.0160028	0.000183259	-0.000454316	0.00253001	0.0233538	0.0167234	-0.0159592	-0.00953887	0.000255776	0.0642924	0.0625603	-0.0003422	0.0101684	-0.193738
0	0	0	119	LPA-PLGA			0.0153493	0.00155635	-0.000981888	0.000130902	0.0277336	0.0127194	-0.0185584	-0.0142347	-0.000328915	0.0679608	0.0693708	-0.000545149	0.00714721	-0.142051
1.34529	0.0688073	0.29857	119	LPA-PLGA			0.0152502	0.00106039	-0.000698605	0.000222136	0.0275308	0.0123437	-0.0196252	-0.0134222	0.000113546	0.0676746	0.0706094	-0.000372219	0.00768956	-0.128736
4.03587	0.0963303	0.624174	119	LPA-PLGA			0.0162776	0.0031203	-0.000586281	-0.000645081	0.0317326	0.00611037	-0.0214909	-0.00930861	-3.2143e-05	0.0650964	0.0791674	-0.00105099	0.00764965	-0.0735778
6.99552	0.123853	0.619972	119	LPA-PLGA			0.0176989	0.00335415	-0.000838002	-0.000299467	0.0327975	0.00561938	-0.0211037	-0.00741289	-0.000348926	0.0626385	0.0785564	-0.000909382	0.00854127	-0.0579611
20.9865	0.201835	0.649969	119	LPA-PLGA			0.0349103	0.000476588	-0.000301323	0.00189471	0.0173625	0.00205372	-0.0178463	0.00247788	0.00259026	0.0715631	0.0491388	-0.00410433	0.0103795	-0.0219025
28.2511	0.256881	0.707708	119	LPA-PLGA			0.0355937	-3.49286e-05	-0.000152936	0.00215889	0.0165646	0.00259126	-0.0175232	0.00306727	0.00233649	0.06938	0.0449821	-0.00434118	0.010858	-0.0149906
35.2466	0.46789	0.73016	119	LPA-PLGA			0.0387139	0.00142234	-4.74264e-05	0.00288219	0.0173407	0.00246614	-0.0163477	0.00282749	0.00303818	0.0740849	0.0479544	-0.003567	0.0120791	0.0103096
42.2422	0.674312	0.759384	119	LPA-PLGA			0.0415823	0.000994684	0.000123909	0.00373522	0.0164153	0.00301852	-0.0153323	0.00434108	0.00361395	0.0780997	0.0470776	-0.00359334	0.0119252	0.0312823
46.278	0.821101	0.770064	119	LPA-PLGA			0.0435831	0.00241624	0.000631407	0.00408945	0.0169478	0.00283675	-0.0149849	0.0059568	0.00399387	0.079755	0.0434015	-0.00287013	0.012691	0.0526226
50.3139	0.926606	0.775311	119	LPA-PLGA			0.0451374	0.00363775	0.000645496	0.0043087	0.0175307	0.00326759	-0.0146139	0.00631737	0.00449754	0.0795563	0.0444187	-0.00204555	0.0126315	0.0694861
53.8117	0.96789	0.782414	119	LPA-PLGA			0.0456921	0.00384372	0.000576298	0.0043552	0.017705	0.00340978	-0.0145951	0.00630019	0.00450044	0.0800273	0.0465567	-0.00182564	0.0128463	0.0762937
0	0	0.00011365	38	LTZ-PLGA			0.043427	0.00318597	0.000342951	0.00421545	0.0229638	0.00422034	-0.0127034	0.0122211	0.00564703	0.10017	0.0448935	-0.000144563	0.0114076	0.0850378
0.500928	0.114607	0.195154	38	LTZ-PLGA			0.0445388	-0.00179347	0.00045531	0.00485351	0.027469	0.00509363	-0.00921766	0.0171577	0.00676795	0.126358	0.037726	0.00197557	0.00801226	0.0900622
0.946197	0.253933	0.239222	38	LTZ-PLGA			0.0446068	-0.00195754	0.000507196	0.00542363	0.0294885	0.00558104	-0.00651204	0.0207219	0.00721945	0.13387	0.0352779	0.00281779	0.00844365	0.10526
1.50278	0.31236	0.324669	38	LTZ-PLGA			0.0461824	-0.00310542	0.000601392	0.00642335	0.0303523	0.0057091	-0.00573355	0.022996	0.00739708	0.137928	0.036176	0.00383134	0.0095341	0.119416
2.05937	0.438202	0.407352	38	LTZ-PLGA			0.0475272	-0.0024408	0.000808046	0.00741101	0.0309001	0.00632664	-0.00401755	0.0260829	0.00745234	0.143258	0.0361212	0.00406026	0.0107589	0.132903
2.44898	0.465169	0.42354	38	LTZ-PLGA			0.0457795	-0.00141502	0.000985212	0.00889071	0.0326661	0.00706681	-0.00228077	0.0306337	0.0084187	0.149909	0.0375305	0.00452558	0.0120843	0.15111
2.89425	0.478652	0.438319	38	LTZ-PLGA			0.0464854	-0.00127049	0.00108628	0.0093252	0.0319123	0.00750359	-0.00150455	0.031471	0.00860368	0.152589	0.0379943	0.00495529	0.0133982	0.160227
3.67347	0.498876	0.490181	38	LTZ-PLGA			0.047407	-0.00414291	0.00151218	0.00902812	0.0309689	0.00866886	-0.000554168	0.0323439	0.00882976	0.153504	0.032604	0.00596026	0.0130638	0.168388
4.11874	0.51236	0.500487	38	LTZ-PLGA			0.0171443	-0.00615748	0.0006279	0.00118987	0.00968174	0.00279803	-0.000776764	0.00791516	0.001723	0.037593	0.0205402	0.00110037	0.00472927	-0.561432
6.06679	0.539326	0.602157	38	LTZ-PLGA			0.0175704	-0.00578822	-0.000595804	0.000259459	0.0141455	0.00126569	-0.00217025	0.00846437	0.00167435	0.0396241	0.0199763	0.000938829	0.00465912	-0.508414
8.29314	0.570787	0.519121	38	LTZ-PLGA			0.018243	-0.00661411	0.000370427	0.00263546	0.0148288	0.00268167	-0.00321384	0.00230624	0.00132165	0.04796	0.02403	0.00140652	0.00642512	-0.450004
9.96289	0.606742	0.547042	38	LTZ-PLGA			0.017247	-0.00277144	0.00076536	0.00351696	0.0210001	0.00526386	-0.000546242	0.00152411	0.00150498	0.058021	0.0443744	0.000918039	0.00786091	-0.329745
12.0223	0.624719	0.536444	38	LTZ-PLGA			0.0170544	0.00403887	-0.000399814	0.00289807	0.0271852	0.0193891	0.00780221	-0.00134693	0.00105578	0.0672904	0.0739668	0.000475928	0.0112007	-0.181056
13.9703	0.678652	0.524998	38	LTZ-PLGA			0.0163102	0.00517914	-0.000750895	0.000420972	0.0339563	0.0156866	0.00501512	0.00101648	0.000599026	0.0746647	0.0895303	0.000616969	0.00867216	-0.127287
17.9777	0.737079	0.51699	38	LTZ-PLGA			0.0162751	0.00547555	-0.000612455	0.000451227	0.0360157	0.0153081	0.00298177	0.00294761	0.000888878	0.0740636	0.0890838	0.00093387	0.00971749	-0.0968795
20.1484	0.788764	0.514562	38	LTZ-PLGA			0.0177479	0.00804327	-0.000510083	-0.000778087	0.0396626	0.00778451	0.000452995	0.00674236	0.000876502	0.0733431	0.0973019	0.000547602	0.0104192	-0.0472815
22.1521	0.862921	0.534212	38	LTZ-PLGA			0.0194159	0.00797003	-0.000787107	-0.000663098	0.0393636	0.00724307	-0.00012341	0.00888459	0.000757101	0.0706886	0.0956888	0.000416629	0.0112114	-0.0358784
24.0445	0.88764	0.536014	38	LTZ-PLGA			0.0396985	0.00442169	-0.000783709	0.00115816	0.0220774	0.00219084	-0.00284758	0.0169731	0.00305721	0.0786051	0.0625454	-0.00316266	0.0117575	-0.00882823
29.8887	0.901124	0.550317	38	LTZ-PLGA			0.0406086	0.00377838	-0.000640421	0.00143836	0.0213074	0.00253497	-0.00246406	0.0183649	0.00287413	0.0771904	0.0584976	-0.00342599	0.0120917	-0.000876623
0	0	0.000139428	39	LTZ-PLGA			0.0438952	0.00496918	-0.000540975	0.00215956	0.0218076	0.00257448	-0.00277491	0.0198678	0.00332457	0.0815149	0.0617737	-0.00262859	0.013601	0.0233899
0.556586	0.0629213	0.209977	39	LTZ-PLGA			0.0477199	0.00502591	-0.0002803	0.00299547	0.0205232	0.00239134	-0.00418187	0.0222298	0.00402007	0.0875477	0.0598543	-0.00246919	0.0143843	0.0512143
0.946197	0.141573	0.247378	39	LTZ-PLGA			0.0492429	0.00614272	0.000115188	0.00304763	0.0215451	0.00247561	-0.00341517	0.0227553	0.00430173	0.0883549	0.056404	-0.00200819	0.0143336	0.0673391
1.39147	0.202247	0.258593	39	LTZ-PLGA			0.0507115	0.006845	0.000302735	0.00340103	0.0216688	0.0028017	-0.0032274	0.0222733	0.00470672	0.0868497	0.056669	-0.00142427	0.014027	0.0827824
2.00371	0.247191	0.324024	39	LTZ-PLGA			0.0515164	0.0075153	0.000273349	0.00356622	0.0216709	0.00288608	-0.00308116	0.0232415	0.00477338	0.0879777	0.0593635	-0.00101759	0.0141331	0.092358
2.61596	0.294382	0.39742	39	LTZ-PLGA			0.0483743	0.00546348	0.000339293	0.00371385	0.0272032	0.00345838	-0.000737184	0.0237229	0.00566584	0.0999564	0.0520688	-1.46062e-05	0.0121792	0.0906144
3.00557	0.325843	0.4406	39	LTZ-PLGA			0.0492469	-0.000886332	0.00076687	0.00392888	0.0355269	0.00531862	0.00385857	0.0220846	0.00683494	0.127145	0.0393015	0.00181041	0.00813206	0.0930653
3.61781	0.341573	0.469524	39	LTZ-PLGA			0.049716	-0.00114721	0.000922476	0.00455587	0.0379272	0.00603826	0.00398354	0.0251927	0.00734721	0.133651	0.0353554	0.00278508	0.00899389	0.107267
4.11874	0.370787	0.481787	39	LTZ-PLGA			0.0513249	-0.0014096	0.00111406	0.0055522	0.0392921	0.00650966	0.00491072	0.0277483	0.00745355	0.138443	0.0362787	0.00382798	0.0102558	0.123602
5.95547	0.395506	0.613144	39	LTZ-PLGA			0.0523499	-0.00144589	0.00129079	0.00644692	0.0401164	0.0068702	0.00616363	0.0309316	0.00759076	0.142661	0.0357747	0.00406032	0.0113364	0.134772
8.12616	0.424719	0.522701	39	LTZ-PLGA			0.0503155	-0.000882678	0.0014677	0.00746819	0.0409626	0.00741307	0.00654369	0.033988	0.00842534	0.146809	0.0364148	0.00442895	0.0123091	0.147683
9.85158	0.462921	0.54041	39	LTZ-PLGA			0.0216405	0.0156639	0.000930772	0.00317115	0.0118171	0.00849389	-0.000242341	0.00300381	-0.00396597	0.0282017	0.0223934	0.00397448	0.00299216	-0.581398
12.3562	0.492135	0.540602	39	LTZ-PLGA			0.0228003	0.0189598	0.00181117	0.00657739	0.0132319	0.0129159	-0.0011015	0.010882	-0.00394648	0.0358482	0.0244755	0.00560431	0.00779106	-0.473939
14.026	0.523596	0.509481	39	LTZ-PLGA			0.0230089	0.0183355	0.00149202	0.00754135	0.0148218	0.0144202	-0.000605353	0.0144404	-0.00355265	0.0379637	0.0253098	0.00643837	0.00814195	-0.456639
17.9221	0.564045	0.51355	39	LTZ-PLGA			0.0236033	0.0194039	0.00111829	0.008342	0.0215899	0.0153699	-0.00172852	0.025918	-0.00310775	0.0590968	0.0377626	0.0062859	0.00853826	-0.382011
20.0371	0.620225	0.512635	39	LTZ-PLGA			0.0240659	0.0300389	0.00381807	0.00620735	0.0372715	0.0204232	0.00135599	0.0337617	-0.00211196	0.0748793	0.0608624	0.0071997	0.011527	-0.230103
21.9295	0.674157	0.529658	39	LTZ-PLGA			0.026797	0.0392338	0.0067184	0.00828731	0.0434141	0.0348185	0.00225281	0.0320636	0.000756385	0.0839109	0.0917488	0.00879522	0.0152662	-0.106522
23.9889	0.685393	0.53146	39	LTZ-PLGA			0.0267043	0.0409887	0.0072692	0.00875781	0.0499713	0.0347456	0.000475842	0.0240602	0.000347945	0.0856371	0.100282	0.0110666	0.0125677	-0.0527911
29.833	0.710112	0.545763	39	LTZ-PLGA			0.0318026	0.0398777	0.00649854	0.0110464	0.0529799	0.0260701	-0.000164447	0.0151908	0.000631107	0.0689637	0.107067	0.0111991	0.0169666	0.0207331
0	0	6.97141e-05	40	LTZ-PLGA			0.0650896	0.0313908	0.00328336	0.0139881	0.0291723	0.0156345	-0.00399286	0.0155262	-0.00683102	0.0655294	0.0837638	0.00917312	0.0141217	0.025388
0.278293	0.0202247	0.127265	40	LTZ-PLGA			0.0207378	0.0131002	-0.00185028	0.0030149	0.0124122	0.00854815	-0.000684316	0.0046693	-0.00411299	0.0301471	0.0240997	0.00421974	0.00271459	-0.580339
1.39147	0.0786517	0.257719	40	LTZ-PLGA			0.0216342	0.0113511	-0.0032236	0.00527356	0.0138268	0.0134677	-0.00206686	0.0117956	-0.00424118	0.0378748	0.0260099	0.00564986	0.0057256	-0.487094
2.05937	0.110112	0.368227	40	LTZ-PLGA			0.0227722	0.0156484	-0.00214082	0.00716124	0.0209817	0.0154296	-0.00238394	0.0234341	-0.00352235	0.0561267	0.0377873	0.00637738	0.00739658	-0.399466
2.50464	0.152809	0.386498	40	LTZ-PLGA			0.0227221	0.0162324	-0.00210554	0.00833288	0.0232414	0.016162	-0.00225694	0.0283064	-0.00331568	0.0612901	0.0404895	0.00657917	0.00764077	-0.382697
3.00557	0.213483	0.438945	40	LTZ-PLGA			0.0231733	0.0270907	-0.00109481	0.00615597	0.0395266	0.0208161	0.000906035	0.0341749	-0.00236228	0.0775199	0.0638539	0.00717662	0.010991	-0.232769
3.33952	0.251685	0.470469	40	LTZ-PLGA			0.0259448	0.0372179	0.00142563	0.00848844	0.046267	0.0338428	0.00155114	0.0331975	0.000371024	0.086509	0.0982823	0.00885938	0.014408	-0.106901
3.78479	0.269663	0.471971	40	LTZ-PLGA			0.025858	0.0403279	0.00148854	0.00905619	0.0530296	0.0335111	0.000137188	0.0252417	-0.000237479	0.0883296	0.108	0.0114971	0.0117844	-0.0523736
6.06679	0.316854	0.596271	40	LTZ-PLGA			0.0277328	0.0427412	0.000148832	0.0109661	0.0581501	0.0244461	-0.000652285	0.0170649	-0.000518185	0.0757004	0.119168	0.0123307	0.0121924	0.0108078
8.0705	0.341573	0.516355	40	LTZ-PLGA			0.0297281	0.0435364	-0.000760667	0.0111665	0.057865	0.0248942	-0.000712366	0.0167123	0.000164713	0.0727947	0.119277	0.0121005	0.0137878	0.0202108
10.2412	0.375281	0.548974	40	LTZ-PLGA			0.0624578	0.0336293	-0.00393858	0.0137487	0.0309065	0.0186052	-0.00332214	0.0181533	-0.00688673	0.0750364	0.0915921	0.00941463	0.0124433	0.027891
11.9666	0.4	0.54181	40	LTZ-PLGA			0.017018	0.0134018	0.000250652	0.000158233	-0.000424848	-0.00262021	0.00443472	0.00761902	0.00152771	0.0283788	0.0188239	0.0019079	0.00530231	-0.559101
14.1373	0.41573	0.505409	40	LTZ-PLGA			0.0171396	0.0122814	-0.00218045	-0.00181084	-0.00336675	-0.00612914	0.00100841	0.00663868	0.00122927	0.0281054	0.0183948	0.00106395	0.00478495	-0.520809
17.8664	0.460674	0.514193	40	LTZ-PLGA			0.017395	0.0112117	-0.00173041	-0.00197672	-0.0024279	-0.00600797	0.000633865	0.00564484	0.00120466	0.0292286	0.0191435	0.00110131	0.00492886	-0.509488
19.9258	0.485393	0.512689	40	LTZ-PLGA			0.0175977	0.0102187	-0.000887205	-0.00268269	-0.00190848	-0.00762308	-0.000108275	0.00184514	0.00052765	0.0306865	0.0196325	0.00117371	0.00564212	-0.487157
21.8738	0.505618	0.530063	40	LTZ-PLGA			0.0166678	0.0125179	-5.31369e-05	0.000565282	-0.00760748	-0.0083824	-0.00309682	-0.00427445	-0.000856725	0.035116	0.034763	-0.000370477	0.00654346	-0.377477
23.8776	0.521348	0.531604	40	LTZ-PLGA			0.0164966	0.011897	-0.00104191	0.00133691	-0.00850061	-0.0100389	-0.00531418	-0.00721994	-0.00110259	0.0325205	0.0348984	-0.000890681	0.00589418	-0.367732
29.9443	0.537079	0.545912	40	LTZ-PLGA			0.015935	0.0165576	-0.00159125	0.00201456	-0.0152784	-0.0163976	-0.00606766	-0.012306	-0.00179406	0.0328157	0.0508795	-0.00243136	0.00610771	-0.289336
0	0	6.97141e-05	41	LTZ-PLGA			0.0155304	0.0180717	-0.0023945	0.000620602	-0.0294301	-0.0153365	-0.00380067	-0.0070612	-0.00184882	0.0389116	0.0571242	-0.0032305	0.0021939	-0.23613
0.222635	0.00449438	0.126101	41	LTZ-PLGA			0.0154437	0.0182988	-0.00273748	0.000426518	-0.0327023	-0.0158537	-0.00260391	-0.0061359	-0.00112788	0.0395783	0.0546753	-0.00274794	0.00224591	-0.213814
0.556586	0.0224719	0.210103	41	LTZ-PLGA			0.0181278	0.0282239	-0.00320818	-0.000258123	-0.0293479	-0.0110949	0.00093834	0.00786507	-0.00146019	0.0404072	0.0719288	-0.00259806	0.00666932	-0.107666
1.00186	0.0561798	0.244141	41	LTZ-PLGA			0.0364387	0.0294034	-0.0014518	0.000963528	-0.0083001	-0.00710423	0.00375626	0.02178	0.00244889	0.0778774	0.0641533	-0.00237448	0.0164417	-0.00798617
1.6141	0.0786517	0.2942	41	LTZ-PLGA			0.0388374	0.0302978	-0.00142246	0.0014752	-0.00608946	-0.00553153	0.00603381	0.0242498	0.00318715	0.0829173	0.0654907	-0.00177996	0.0185324	0.01217
2.33766	0.130337	0.383583	41	LTZ-PLGA			0.0444208	0.0324879	-0.00111982	0.00289896	-0.00186665	-0.00347793	0.0100185	0.0267241	0.00415556	0.0974932	0.0722726	0.000176309	0.0196517	0.0599998
2.72727	0.18427	0.395475	41	LTZ-PLGA			0.0482377	0.0363876	-0.000253598	0.00363651	-0.000295378	-0.00212476	0.0105215	0.0291727	0.00509594	0.0925259	0.0678375	0.00269761	0.0195384	0.113342
3.39518	0.222472	0.471398	41	LTZ-PLGA			0.0494733	0.0437039	0.000479181	0.00196678	0.0321365	0.00243726	0.0177069	0.0408724	0.00758496	0.0973252	0.0363015	0.00924476	0.0201195	0.156364
4.23006	0.242697	0.483538	41	LTZ-PLGA			0.0502337	0.0440527	0.000640993	0.00185178	0.03201	0.00193777	0.0173569	0.0410482	0.00759365	0.095362	0.0349	0.0101518	0.0192177	0.164215
5.89981	0.262921	0.613576	41	LTZ-PLGA			0.0166848	0.0127785	0.000106065	-2.01143e-05	-0.000769948	-0.00299278	0.00440216	0.00276473	0.00173953	0.0301193	0.0181886	0.00206656	0.00552388	-0.553914
7.90353	0.280899	0.516528	41	LTZ-PLGA			0.0167981	0.0118382	-0.00253245	-0.00198208	-0.00417578	-0.00654283	0.000982466	0.00207744	0.00148495	0.0301383	0.0176399	0.00114838	0.00519979	-0.51567
9.90724	0.296629	0.536401	41	LTZ-PLGA			0.0172027	0.00910523	-0.00124757	-0.00276978	-0.00268125	-0.00702	1.41577e-05	-0.000810002	0.00119421	0.0319358	0.0189622	0.00117994	0.00567626	-0.489754
11.9109	0.307865	0.546674	41	LTZ-PLGA			0.0174092	0.0103202	-0.00110679	-0.00278517	-0.0032267	-0.0083688	-0.000251259	-0.00336867	0.00061747	0.0347202	0.0199929	0.00141255	0.00572267	-0.470692
13.9147	0.319101	0.536052	41	LTZ-PLGA			0.0162443	0.00989397	-0.00075451	-8.66178e-05	-0.0103337	-0.00991849	-0.00272707	-0.0169271	-0.000197043	0.0347955	0.0317081	0.000392699	0.00691893	-0.374252
18.0334	0.332584	0.514515	41	LTZ-PLGA			0.0157825	0.0116693	-0.00188516	0.000142563	-0.0125132	-0.0141295	-0.00545116	-0.0231511	-0.000427367	0.032327	0.0365218	-0.000766438	0.00910417	-0.334628
19.9258	0.348315	0.512921	41	LTZ-PLGA			0.0150771	0.0150579	-0.00243065	0.000265223	-0.0233013	-0.0182529	-0.00543812	-0.0271398	-0.000145721	0.0393825	0.0459395	-0.00246786	0.00520065	-0.256526
21.8182	0.355056	0.530043	41	LTZ-PLGA			0.0148505	0.0156344	-0.00303531	-0.000548535	-0.035282	-0.018928	-0.00350624	-0.023179	0.00104674	0.0425842	0.0484941	-0.00209163	0.00297664	-0.219305
23.8219	0.364045	0.531584	41	LTZ-PLGA			0.0173759	0.0255946	-0.00392236	-0.00125744	-0.0338631	-0.0134139	-0.00196997	-0.00690481	0.000485471	0.0440725	0.0674099	-0.00232495	0.00733915	-0.113274
29.8887	0.368539	0.545893	41	LTZ-PLGA			0.0343041	0.0263512	-0.00181018	0.000271049	-0.013022	-0.0133127	-0.000878948	0.00911454	0.00278506	0.0779521	0.0565527	-0.00338928	0.0155596	-0.0186931
0	0	5.15554e-05	120	PRC-PLGA			0.0372823	0.0276303	-0.00185445	0.000761061	-0.0095669	-0.011391	0.000763796	0.0128631	0.00333583	0.0850522	0.0581972	-0.00223287	0.0169245	0.00751462
0.100766	0.057309	0.12137	120	PRC-PLGA			0.0429755	0.0301843	-0.00145265	0.00219968	-0.00474136	-0.00850061	0.00605466	0.0191353	0.00443906	0.0993127	0.065686	5.75964e-05	0.0188913	0.0565514
0.944351	0.0910643	0.255752	120	PRC-PLGA			0.0475312	0.0350154	-0.000588257	0.00298218	-0.00137451	-0.00438682	0.00974924	0.0241396	0.0053777	0.0988737	0.0651851	0.00320344	0.0195746	0.117842
2.10539	0.124837	0.385025	120	PRC-PLGA			0.0483205	0.0398447	-0.000174482	0.00171177	0.0249974	0.000386391	0.0136371	0.0297609	0.00716556	0.106622	0.041582	0.00919511	0.0186877	0.140365
3.26733	0.148498	0.503584	120	PRC-PLGA			0.0487291	0.0416149	-4.95032e-05	0.00157098	0.0318703	0.00177116	0.0168706	0.0330871	0.00790632	0.110797	0.0358739	0.0103613	0.0210255	0.15936
5.1703	0.16883	0.611234	120	PRC-PLGA			0.0495176	0.0421183	5.76839e-05	0.00154737	0.0321265	0.00157438	0.0167083	0.0328338	0.0079494	0.109099	0.0340909	0.0115011	0.0199602	0.167681
6.12089	0.189108	0.58351	120	PRC-PLGA			0.0494045	0.0421984	0.000196707	0.00153353	0.0321355	0.00109021	0.0158131	0.031945	0.0078583	0.108216	0.0326693	0.0115526	0.0194134	0.171949
8.34102	0.212828	0.506352	120	PRC-PLGA			0.0198057	0.0132528	0.000268842	0.00157511	0.0106443	-0.00328821	-0.00156481	0.00974543	0.0025244	0.0181276	0.0248789	0.00542812	0.000675752	-0.565397
10.56	0.250031	0.587924	120	PRC-PLGA			0.020736	0.012957	-0.00064747	0.00398802	0.0138521	-0.00454545	-0.00476317	0.00810693	0.00241527	0.0177137	0.0252748	0.00725302	0.00238223	-0.504296
12.3586	0.253503	0.684647	120	PRC-PLGA			0.024534	0.0144346	3.04122e-05	0.000590708	0.0213338	-0.00684542	-0.00967228	0.00764907	0.00614894	0.0155725	0.0465279	0.00557203	0.00121096	-0.345829
14.0493	0.280565	0.694376	120	PRC-PLGA			0.0280107	0.0193836	-6.72872e-05	0.000115785	0.0272806	-0.00775198	-0.00989529	0.00688539	0.00925455	0.0151082	0.0600097	0.00530577	0.000963593	-0.293515
15.3177	0.29749	0.880888	120	PRC-PLGA			0.0318803	0.0249858	-0.00060886	0.00237289	0.0348956	-0.012804	-0.0127325	0.00706954	0.00978051	0.00939349	0.0879591	0.0079244	0.000411846	-0.186054
18.5951	0.331382	0.9209	120	PRC-PLGA			0.0344682	0.0323598	-0.000651784	0.00327914	0.0481314	-0.0104857	-0.00928664	0.0141993	0.0100441	0.0136017	0.110486	0.010782	0.00316552	-0.0759816
21.2376	0.365238	0.941367	120	PRC-PLGA			0.0368821	0.0360565	-0.000852416	0.00400731	0.0482476	-0.0108059	-0.00741164	0.0182236	0.00997762	0.0170165	0.119908	0.0129759	0.00427357	-0.0350122
22.6112	0.388911	0.94586	120	PRC-PLGA			0.0622562	0.0332902	-0.00128858	0.00454529	0.0298533	-0.010543	-0.00529555	0.034062	0.00920586	0.0497223	0.116403	0.0161643	0.00499899	0.0529274
25.7769	0.490212	0.951405	120	PRC-PLGA			0.0646235	0.035723	-0.00069486	0.00357565	0.0301971	-0.00854373	-0.00458504	0.034599	0.00947021	0.0499131	0.108243	0.0148357	0.00594512	0.0938357
28.1947	0.67237	0.954781	120	PRC-PLGA			0.0616019	0.0371582	0.000691609	0.00619292	0.0426428	-0.000266798	0.000309879	0.0391144	0.00555264	0.0877746	0.0475797	0.0153019	0.00702769	0.129987
29.351	0.760076	0.95516	120	PRC-PLGA			0.0601324	0.0392375	0.000790171	0.000277933	0.0422873	-0.00235667	-0.000221716	0.0434329	0.00530337	0.0840748	0.0449362	0.0170636	0.00489424	0.1571
29.8732	0.837633	0.95516	120	PRC-PLGA			0.0200369	0.0140646	0.000640087	0.00410474	0.00882599	-0.000283685	0.00723106	0.0115211	0.00225413	0.0163012	0.0254337	0.0052723	0.000582122	-0.579307
31.4528	0.925363	0.957837	120	PRC-PLGA			0.0209363	0.0137822	-0.000156277	0.00639527	0.0121543	-0.00214738	0.00547923	0.00976192	0.00216411	0.015903	0.0263014	0.00724988	0.00237338	-0.517119
32.6135	0.962506	0.958853	120	PRC-PLGA			0.0245465	0.0214745	0.000535338	0.00225007	0.0200848	0.00141111	0.0137885	0.00796708	0.00548616	0.0137912	0.0651853	0.00488936	-0.000388322	-0.289293
33.6702	0.97942	0.960255	120	PRC-PLGA			0.0270811	0.027183	0.000300261	0.0027658	0.0211683	-0.00178901	0.0145178	0.00434713	0.0062112	0.00909034	0.0881311	0.00655036	-0.00124751	-0.191293
35.1517	0.979503	0.967656	120	PRC-PLGA			0.0295936	0.0337146	0.000198704	0.00483266	0.0320224	0.0010684	0.0154289	0.00987268	0.00678374	0.0117379	0.112478	0.00961378	0.00072031	-0.0738152
37.0553	0.993093	0.968399	120	PRC-PLGA			0.0558578	0.0343912	0.00064083	0.0246574	0.0248984	0.00473829	0.0109336	0.0253327	0.00817176	0.0341804	0.111523	0.0154808	0.00399489	0.0226389
40.0185	0.989889	0.968949	120	PRC-PLGA			0.0637635	0.036652	0.000824327	0.0258936	0.0224439	0.00354333	0.0104706	0.0285479	0.00859886	0.0478518	0.111645	0.0170965	0.00502875	0.0762224
42.1346	0.993378	0.970299	120	PRC-PLGA			0.066244	0.0371977	0.00125863	0.0228723	0.0220719	0.0038709	0.010697	0.0271696	0.00821736	0.0466545	0.104355	0.0151428	0.00458247	0.108755
47.6366	1.00043	0.971435	120	PRC-PLGA			0.061103	0.0368831	0.00141458	0.0107502	0.0325729	0.00429291	0.0134374	0.0358395	0.00484245	0.0697531	0.0454857	0.0137636	0.00631769	0.122591
0	0	0	121	PRC-PLGA			0.0199538	0.0139572	0.000608089	0.00422307	0.00923011	-0.00171576	0.003726	0.0122785	0.00241336	0.0165932	0.023798	0.005189	0.000724297	-0.574302
0.217277	0.0142921	0.119796	121	PRC-PLGA			0.0210726	0.0124931	4.63205e-05	0.00570872	0.0108257	-0.00358368	-0.000958633	0.0102058	0.00211924	0.0155422	0.024869	0.00613809	0.00196339	-0.503023
0.978397	0.0571946	0.263903	121	PRC-PLGA			0.0235797	0.0171359	0.00062185	0.00313945	0.0178237	-0.00251398	-0.000287857	0.0126459	0.00571305	0.0138637	0.0455216	0.00807055	0.0014068	-0.367565
1.19437	0.0857789	0.274729	121	PRC-PLGA			0.0279452	0.0257554	9.54675e-05	0.00357198	0.0196043	-0.00919595	-0.00324071	0.00742385	0.0091009	0.00984749	0.0686066	0.0052894	0.000379085	-0.252443
2.06511	0.125116	0.383457	121	PRC-PLGA			0.029693	0.0264342	0.000129338	0.0052769	0.0235353	-0.00793819	-0.00269848	0.00915585	0.00924904	0.00931277	0.0791269	0.00661859	-0.000216924	-0.202736
3.04611	0.153746	0.487005	121	PRC-PLGA			0.0327913	0.0341548	0.000107236	0.00734691	0.0365876	-0.00787774	0.000737535	0.01554	0.00943327	0.0127401	0.106384	0.0111612	0.00287447	-0.071503
5.33857	0.182454	0.603331	121	PRC-PLGA			0.0331304	0.0353145	-8.80114e-05	0.00799013	0.0379422	-0.00829845	0.00105502	0.016766	0.00939728	0.0136307	0.108415	0.0113978	0.00256247	-0.0579754
6.53945	0.196811	0.575695	121	PRC-PLGA			0.0559536	0.0342816	0.000582774	0.0242568	0.0251221	-0.00413749	0.00340114	0.0309749	0.00861642	0.03289	0.102329	0.0149398	0.00401454	0.0170418
7.95566	0.246896	0.500774	121	PRC-PLGA			0.0628055	0.0359062	0.000793662	0.0239829	0.0232467	-0.00184286	0.00485507	0.034463	0.00855391	0.0425735	0.102936	0.0157095	0.0047904	0.0696819
10.1395	0.268454	0.566524	121	PRC-PLGA			0.066234	0.037807	0.0013868	0.0223348	0.0232356	-0.000378326	0.00532226	0.0344384	0.00811759	0.0465006	0.096181	0.0141712	0.00520076	0.111195
11.5573	0.300681	0.614059	121	PRC-PLGA			0.0198843	0.0131166	0.000310605	0.00449271	0.0107542	-0.00336096	-0.00163072	0.00775521	0.00242518	0.0187892	0.0256928	0.00539019	0.000680906	-0.567623
13.9587	0.332967	0.696606	121	PRC-PLGA			0.0207602	0.0129892	-0.000552748	0.00721652	0.0143083	-0.00463372	-0.00464091	0.0058933	0.00232761	0.0184584	0.026272	0.00741287	0.00258453	-0.506644
15.815	0.350935	0.876644	121	PRC-PLGA			0.0241889	0.0139545	6.85076e-05	0.00486424	0.0216963	-0.00683957	-0.00900384	0.00346938	0.00579542	0.015948	0.0476841	0.00607235	0.00162278	-0.355065
19.1988	0.397565	0.93225	121	PRC-PLGA			0.0307542	0.0237954	-0.000456971	0.00666448	0.0295656	-0.0113256	-0.0113783	-0.000455665	0.0100256	0.0119138	0.0826515	0.00678016	0.000688669	-0.212539
20.8355	0.426234	0.938195	121	PRC-PLGA			0.0342679	0.0315099	-0.000723261	0.00842088	0.0478891	-0.0107781	-0.00885913	0.00807861	0.00982843	0.0144685	0.113738	0.0109239	0.00248661	-0.0844248
22.9078	0.472786	0.94983	121	PRC-PLGA			0.0567107	0.0306371	-0.000668016	0.0313407	0.0315795	-0.0134773	-0.00766664	0.020347	0.0084395	0.0431199	0.125939	0.0157109	0.00406286	0.00990938
25.9597	0.562253	0.95441	121	PRC-PLGA			0.0637009	0.0330151	-0.000500994	0.0312277	0.0297982	-0.0111006	-0.00685195	0.024139	0.00830833	0.0568571	0.128946	0.0166462	0.00629227	0.0658933
27.8046	0.70522	0.954284	121	PRC-PLGA			0.0658146	0.0348981	0.000295868	0.0267476	0.0297828	-0.00846323	-0.00615907	0.0272814	0.00790127	0.0545639	0.114531	0.01481	0.00559476	0.104261
28.7791	0.805278	0.957465	121	PRC-PLGA			0.0620374	0.0368164	0.000806339	0.0100111	0.043289	-0.000444348	0.000101752	0.0397775	0.00548567	0.0914653	0.0487228	0.015283	0.00649976	0.131141
29.8655	0.876771	0.957465	121	PRC-PLGA			0.0195968	0.0133262	0.000750198	0.00457003	0.0105335	-0.00372526	-0.00584638	0.00977433	0.00243348	0.0206158	0.0251453	0.00519946	0.000707596	-0.566404
31.2801	0.944713	0.959595	121	PRC-PLGA			0.0203236	0.013088	-9.27718e-05	0.00779147	0.0138736	-0.00468957	-0.00855114	0.00829662	0.00225531	0.0202494	0.0256878	0.00724026	0.00268027	-0.504768
32.4797	0.973355	0.960958	121	PRC-PLGA			0.0234822	0.0144252	0.000591391	0.00490244	0.0203019	-0.00667256	-0.012177	0.00557271	0.0052278	0.018419	0.045132	0.00601867	0.00134651	-0.350857
33.7898	0.987719	0.962201	121	PRC-PLGA			0.0298171	0.0237751	0.000129086	0.00525588	0.025594	-0.0120933	-0.0140861	0.00134212	0.00909618	0.0154266	0.0685136	0.00597212	0.000592368	-0.24661
34.991	0.998505	0.964186	121	PRC-PLGA			0.0313498	0.026305	-0.00017054	0.00806621	0.0357465	-0.0118804	-0.014067	0.00640765	0.00971633	0.0148715	0.0876227	0.00838564	0.000795218	-0.167428
36.9579	1.00219	0.964253	121	PRC-PLGA			0.0341112	0.0332619	0.000217305	0.00894799	0.0490363	-0.00927923	-0.0132911	0.0160304	0.0102095	0.0184518	0.114325	0.0119952	0.00335952	-0.0622274
39.6901	1.00236	0.966514	121	PRC-PLGA			0.0561718	0.0317203	0.000165048	0.028503	0.0310418	-0.0108655	-0.0115979	0.0276213	0.00869084	0.0425173	0.115785	0.0148278	0.00377704	0.0157381
41.8756	1.00606	0.967084	121	PRC-PLGA			0.0619016	0.0326826	0.000134107	0.0268947	0.0286329	-0.0109666	-0.0115436	0.0303005	0.00833555	0.0522335	0.115536	0.015221	0.00477739	0.0620269
47.9958	1.00642	0.969189	121	PRC-PLGA			0.0650252	0.0355478	0.000616096	0.0246891	0.0288481	-0.00950593	-0.0118265	0.0315006	0.00805982	0.0562167	0.108583	0.0146601	0.00527277	0.103267
0	0	0	122	PRC-PLGA			0.061186	0.0357319	0.000787577	0.0113243	0.0438808	-0.00809779	-0.0114655	0.0401179	0.00538741	0.110302	0.0527039	0.0130871	0.0070489	0.119301
0.441176	0.0213846	0.193377	122	PRC-PLGA			0.0599657	0.0384185	0.00101787	0.00504987	0.0426691	-0.00550309	-0.00932293	0.0430581	0.00517562	0.0995576	0.0492919	0.0156919	0.00531665	0.15071
0.882353	0.0961883	0.25652	122	PRC-PLGA			0.020243	0.0130111	0.000537244	0.00490442	0.0113685	0.00051417	-0.000965999	0.00302792	0.0020735	0.0214531	0.0269003	0.00522158	0.000258601	-0.571808
1.65441	0.135403	0.313494	122	PRC-PLGA			0.0206937	0.012841	-2.89468e-05	0.00986842	0.015608	0.000434888	-0.00310519	0.00744085	0.00172404	0.0206244	0.0274528	0.00790502	0.0020489	-0.50377
2.42647	0.185301	0.388767	122	PRC-PLGA			0.0220187	0.0143189	-1.94819e-05	0.00599318	0.0253133	0.00223178	-0.00107786	0.00297183	0.00253821	0.017535	0.0520841	0.00678718	0.000293929	-0.338926
3.86029	0.235237	0.456657	122	PRC-PLGA			0.0245519	0.0242001	-0.000101037	0.00660032	0.0335284	0.0115148	0.00574667	0.0077008	0.00291343	0.0131124	0.0896238	0.00811157	-0.000896079	-0.208157
5.51471	0.285187	0.570298	122	PRC-PLGA			0.0269539	0.0265376	-0.000240899	0.00845179	0.0428702	0.0113323	0.00389487	0.00597921	0.00525164	0.0126787	0.110825	0.00992202	-0.000613036	-0.142957
6.61765	0.306618	0.552638	122	PRC-PLGA			0.0288641	0.0274185	-0.000274425	0.00827161	0.046857	0.0111052	0.00264971	0.00653827	0.0056167	0.0147309	0.113018	0.00956812	-0.000292423	-0.110629
8.71324	0.363715	0.515564	122	PRC-PLGA			0.0315339	0.0330889	-0.000345615	0.00937456	0.054401	0.00206467	-0.00199212	0.00688127	0.00633029	0.0183035	0.125662	0.0122254	-0.000372467	-0.0457542
10.9191	0.42082	0.576381	122	PRC-PLGA			0.0617154	0.0299999	-0.000986144	0.0294641	0.0328077	-0.00356787	-0.00548013	0.012646	0.00814227	0.0498122	0.122621	0.0142466	0.00278042	0.0205585
13.7868	0.460159	0.660084	122	PRC-PLGA			0.0675316	0.0325998	-0.000896798	0.0309709	0.0306149	-0.00374381	-0.00561866	0.0143052	0.00780526	0.0627175	0.124541	0.014618	0.00372391	0.0603416
15.1103	0.495846	0.784073	122	PRC-PLGA			0.0692348	0.0341869	-0.000424183	0.0274865	0.0304288	-0.00332317	-0.00484961	0.0150759	0.00775562	0.0617567	0.11394	0.013426	0.003309	0.08819
16.5441	0.517296	0.815589	122	PRC-PLGA			0.0669631	0.0370236	0.000624308	0.0124358	0.0392063	-0.00160988	0.00259861	0.0217803	0.00516837	0.0994563	0.0595467	0.0115803	0.00499451	0.106797
20.0735	0.578039	0.852889	122	PRC-PLGA			0.0677386	0.0381942	0.000942428	0.00760435	0.0439825	0.0012332	0.00413142	0.0227995	0.00510681	0.101557	0.0464281	0.0150627	0.00449994	0.134419
21.8382	0.631557	0.880567	122	PRC-PLGA			0.0173447	0.0132212	0.000598964	0.000701085	0.00793169	-0.00349332	-0.00264	-0.000191279	-0.00494229	0.0123804	0.0167033	0.00445465	-6.84797e-05	-0.525324
23.7132	0.670837	0.883756	122	PRC-PLGA			0.017367	0.0138891	0.000439769	0.000393715	0.010188	-0.00824772	-0.0101502	-0.00805839	-0.00336342	0.00890844	0.0168965	0.0050939	-0.000635044	-0.412371
26.6912	0.760034	0.892621	122	PRC-PLGA			0.0172953	0.0142331	0.000451522	0.000917956	0.0105591	-0.00836769	-0.0103757	-0.00965173	-0.00319883	0.00838599	0.017846	0.00511549	-0.000695873	-0.405732
28.6765	0.866977	0.90448	122	PRC-PLGA			0.0158902	0.0154263	0.000331788	-0.00172407	0.0160801	-0.00854858	-0.0124065	-0.00561394	-0.00132746	0.0091419	0.0172857	0.00453051	7.69006e-05	-0.313561
29.6691	0.906205	0.90448	122	PRC-PLGA			0.0127607	0.0218616	0.000101461	-0.000351533	0.0196303	-0.0145638	-0.0163611	-0.014376	0.00432041	0.00314539	0.0322618	0.00468745	-0.000306675	-0.216574
30.5515	0.938305	0.904872	122	PRC-PLGA			0.00639177	0.0169942	-0.000108688	0.000534123	0.0292612	-0.0172827	-0.0151408	-0.0177746	0.00257735	0.000502895	0.0452385	0.00648115	-6.07411e-05	-0.147636
32.0956	0.963323	0.915478	122	PRC-PLGA			0.0326382	0.00908161	-0.000883766	-0.000498352	0.0201251	-0.0170243	-0.0166367	-0.022896	-0.0205063	0.0105818	0.0497795	0.00740915	-0.00304195	-0.0472439
33.75	0.974103	0.917146	122	PRC-PLGA			0.041421	0.0085475	-0.000687415	-0.00205531	0.0176929	-0.0151202	-0.0170188	-0.0229224	-0.0281983	0.0121023	0.0451489	0.00589198	-0.00375576	0.00208015
35.8456	0.98491	0.918881	122	PRC-PLGA			0.0427686	0.00961609	-0.000499839	-0.00187851	0.0173584	-0.013851	-0.0169837	-0.0260358	-0.0308203	0.010085	0.0409161	0.00577118	-0.00234482	0.0273733
37.8309	0.988589	0.919325	122	PRC-PLGA			0.0516603	0.0201383	0.00127177	-0.00582568	0.0214834	-0.00405525	-0.00925416	0.000939497	-0.0260414	0.0439297	0.0210045	0.0136179	0.00134941	0.152269
41.0294	0.9959	0.922321	122	PRC-PLGA			0.0503412	0.0263244	0.00139919	-0.00535002	0.0121327	-0.00330752	-0.00956086	-0.0002854	-0.0264409	0.0407431	0.0191038	0.0142276	3.83086e-05	0.199751
42.6838	0.999559	0.921614	122	PRC-PLGA			0.044163	0.023951	0.00167408	0.000312729	0.0093307	-0.00125693	-0.00583817	0.00386975	-0.0177596	0.0526313	0.0211717	0.0131397	-0.00167633	0.260749
48.75	1.0106	0.9241	122	PRC-PLGA			0.042007	0.0225386	0.00206969	0.00140032	0.00933966	-0.000776212	-0.0068683	0.00299554	-0.0185059	0.050111	0.0209347	0.0112627	-0.00194945	0.277033
0	0	0	123	PRC-PLGA			0.0162489	-0.0127468	0.000480377	0.000967018	0.00676118	-0.00400735	0.00201509	0.00230731	-0.00491411	0.0184764	0.0190158	0.00350372	-0.000158147	-0.511272
0.11583	0.0191767	0.112076	123	PRC-PLGA			0.0163874	-0.0140091	0.000247956	0.00172892	0.0104245	-0.00858021	-0.00287577	-0.00627679	-0.00200182	0.0143022	0.0268377	0.0041411	0.000756438	-0.394924
0.810811	0.27609	0.243102	123	PRC-PLGA			0.0149129	-0.0156165	0.000219308	-0.00139828	0.0104896	-0.0103334	-0.00234702	-0.00286649	-0.00029986	0.0145848	0.035733	0.00334769	0.000193521	-0.295038
1.27413	0.333628	0.260361	123	PRC-PLGA			0.0122682	-0.0210684	0.000218977	0.000158586	0.0105267	-0.0165929	-0.00409514	-0.00824129	0.00390175	0.00910236	0.0525902	0.00385562	-0.00124778	-0.195866
1.62162	0.387324	0.307907	123	PRC-PLGA			0.0062692	-0.0150208	-0.000252278	0.00147666	0.0187674	-0.0196831	-0.00227977	-0.0102302	0.00166511	0.00607349	0.0582111	0.00533161	-0.000915272	-0.128454
2.77992	0.502414	0.396378	123	PRC-PLGA			0.0314762	-0.0267197	-0.0013014	-0.00112868	0.0136976	-0.0194998	-0.00316443	-0.0158706	-0.0204561	0.0177417	0.0590732	0.00868075	-0.00203056	-0.0357253
3.93822	0.552328	0.449721	123	PRC-PLGA			0.0392652	-0.0281377	-0.000843947	-0.00336941	0.0126205	-0.016889	-0.00266958	-0.0172419	-0.027612	0.0245722	0.0541641	0.00718222	-0.00247863	0.0137786
5.55985	0.617608	0.566085	123	PRC-PLGA			0.0395574	-0.0277171	-0.000786183	-0.00309348	0.013095	-0.0158215	-0.00312462	-0.0212719	-0.0301779	0.0241498	0.0504373	0.00667411	-0.00248508	0.0357906
6.25483	0.632988	0.547097	123	PRC-PLGA			0.0451749	-0.0433759	0.00125072	-0.00370273	0.0193331	-0.00440397	-0.00113146	0.0119933	-0.0277019	0.0957698	0.0271352	0.00671963	-0.00149227	0.129995
8.80309	0.709828	0.507527	123	PRC-PLGA			0.0439886	-0.0514954	0.00149846	-0.00135372	0.0104569	-0.00404718	-0.0012101	0.0125743	-0.0265424	0.0968014	0.022302	0.00819207	-0.00200358	0.16848
10.5405	0.748277	0.557161	123	PRC-PLGA			0.0374033	-0.0479469	0.00175576	0.0039876	0.00673628	-0.00232939	0.00151882	0.0218283	-0.017389	0.109357	0.0223596	0.00707641	-0.00214313	0.237315
12.6255	0.794417	0.618185	123	PRC-PLGA			0.0387008	-0.0443871	0.00180976	0.00426992	0.00705035	-0.0018866	0.0016248	0.0219083	-0.0182389	0.105838	0.0217933	0.00525553	-0.00247552	0.257228
15.2896	0.829092	0.701823	123	PRC-PLGA			0.0209322	0.0171367	0.00170636	0.00172739	0.00928084	0.00963802	-0.000181792	-0.000794335	-0.00202822	0.0042904	0.00802642	0.0024346	-0.000382283	-0.535109
16.9112	0.848365	0.715404	123	PRC-PLGA			0.0219533	0.0184329	0.00283315	-0.00187353	0.00957341	0.0117411	-0.00193896	0.000405532	-0.00229828	0.00261567	0.00714803	0.00203845	-0.00243079	-0.45684
19.8069	0.894556	0.722827	123	PRC-PLGA			0.022206	0.0176201	0.00229434	-0.00175276	0.0112181	0.0134105	-0.00168069	0.00365879	-0.0017435	0.00208507	0.00776866	0.00242894	-0.00268816	-0.441607
22.0077	0.913866	0.77999	123	PRC-PLGA			0.0225042	0.0246132	0.00387137	0.00216134	0.0176037	0.013694	-0.0071628	0.00624135	-0.00159461	-0.00309175	0.0153875	0.000817523	-0.00159822	-0.306113
24.0927	0.937003	0.786035	123	PRC-PLGA			0.0286881	0.0346	0.00515834	0.00223986	0.0273164	0.0255684	-0.0133037	-0.0018208	0.00215495	-0.01184	0.0305112	-0.00210031	-0.00104633	-0.142807
26.9884	0.964025	0.802932	123	PRC-PLGA			0.0297195	0.0344346	0.00492745	0.00230661	0.0278326	0.0276809	-0.0117877	-0.00241067	0.00180404	-0.00931805	0.0349405	-0.00118011	-0.00163304	-0.116335
28.7259	0.975637	0.844893	123	PRC-PLGA			0.0332299	0.0340303	0.0062985	0.00455379	0.030159	0.0243223	-0.0104483	-0.00548017	0.00155375	-0.00696241	0.0337467	-0.00105029	-0.00198643	-0.0578344
30.2317	0.991069	0.845566	123	PRC-PLGA			0.0601071	0.0349497	0.0111635	0.0052899	0.0224846	0.0300902	-0.00934888	-0.00150508	-0.000567617	-0.00625826	0.0245608	0.00170749	0.00166866	-0.0115356
31.7375	0.994999	0.860671	123	PRC-PLGA			0.0650776	0.038903	0.0116155	0.0046486	0.023205	0.0314049	-0.00738777	0.000651511	-0.00199909	-0.0063134	0.022502	0.00216631	0.000877543	0.0330783
33.9382	1.00281	0.867292	123	PRC-PLGA			0.0676784	0.0416471	0.00917209	0.00349847	0.0349572	0.0241072	-0.00318253	0.00193965	-0.00593643	0.0179239	0.0160255	0.0080795	0.00194977	0.0923306
35.5598	1.01058	0.8716	123	PRC-PLGA			0.0691857	0.0426959	0.00825714	0.00305629	0.0360842	0.0206552	-0.00218069	0.000849831	-0.0095393	0.0243694	0.0154057	0.0126633	0.000989213	0.1211
36.9498	1.01067	0.872349	123	PRC-PLGA			0.0692244	0.0469119	0.0036699	0.00280321	0.0308713	0.0196644	-0.000100179	-0.00371357	-0.012034	0.0258141	0.011219	0.0174949	0.00099239	0.15261
40.4247	1.01472	0.881407	123	PRC-PLGA			0.0690904	0.0506316	0.00419959	0.00284155	0.028787	0.0195901	-0.000467948	-0.00449944	-0.0124721	0.0221626	0.01097	0.0177634	0.00136034	0.181414
42.6255	1.01486	0.881326	123	PRC-PLGA			0.0602041	0.048318	0.00266547	0.00439892	0.015616	0.0179162	-0.0015809	-0.00237812	-0.00856171	0.0296643	0.011872	0.0188519	0.000185895	0.220633
48.7645	1.01526	0.88031	123	PRC-PLGA			0.0490915	0.0461159	0.00179759	0.00522014	0.0144284	0.0172211	-0.000964018	-0.00165325	-0.00955145	0.031944	0.0119256	0.0195235	-0.000573239	0.233546
0	0	0	124	PRC-PLGA			0.0105552	-0.0161822	-0.0012792	-0.000571183	-0.000537086	-0.0051442	-0.00354178	0.00405037	-0.000149578	-0.0108543	-0.0111995	0.000230046	0.000857106	-0.429557
0.32082	0.0028947	0.132887	124	PRC-PLGA			0.0113613	-0.0195495	-0.00341165	-0.00241851	-0.00190834	-0.00946712	-0.00784172	0.00558675	-0.0005738	-0.0112499	-0.0116588	-0.000223487	0.000379561	-0.375816
0.634775	0.0485235	0.227621	124	PRC-PLGA			0.0114605	-0.0229983	-0.00263423	-0.0019159	-0.00562887	-0.00556097	-0.00942146	0.0121943	-0.000354222	-0.0129021	-0.0265132	-0.00265436	0.0011314	-0.263036
1.4311	0.091372	0.297776	124	PRC-PLGA			0.012715	-0.0142262	-0.00496021	-0.0044258	-0.0062435	-0.00992283	-0.01074	0.0225832	-0.00108111	-0.0142142	-0.0407162	-0.00581085	0.00118265	-0.152642
2.87228	0.120067	0.425612	124	PRC-PLGA			0.0157053	-0.016664	-0.0128504	-0.00474544	-0.00438862	-0.0297384	-0.00890044	0.0378515	0.00135633	-0.0256914	-0.0406724	-0.0027896	-0.00292352	-0.0520196
4.15327	0.145891	0.519152	124	PRC-PLGA			0.0173985	-0.0198151	-0.0128212	-0.00512143	-0.00547966	-0.0310362	-0.00937019	0.038322	0.00187422	-0.0285705	-0.0389967	-0.00365145	-0.00434813	-0.0197354
5.59719	0.157492	0.609666	124	PRC-PLGA			0.0169998	-0.0192389	-0.0116422	-0.00427019	-0.00424992	-0.0309706	-0.0110931	0.0226389	0.00295122	-0.0291627	-0.0349256	-0.00243435	-0.00382726	0.0337791
6.71892	0.174746	0.58126	124	PRC-PLGA			0.0159149	-0.0468388	-0.00804058	0.000388308	-0.000108918	-0.0157425	-0.0142072	0.00773472	0.00514137	-0.0435123	-0.014225	0.00156348	0.00116307	0.0688956
7.75941	0.197687	0.496777	124	PRC-PLGA			0.012408	-0.073015	-0.00678575	0.00133353	0.001047	-0.0134913	-0.0115582	0.00662684	0.00564673	-0.0438258	-0.0134223	0.00221469	0.0010531	0.0991063
9.76282	0.226462	0.532552	124	PRC-PLGA			0.0113861	-0.108231	-0.00299866	0.00111577	0.0018566	-0.00745308	-0.00527458	0.00629859	0.00588519	-0.0416617	-0.0110267	0.0040291	0.00174078	0.132722
12.3289	0.252469	0.680101	124	PRC-PLGA			0.00826304	-0.108149	-0.00285363	0.000318092	0.00156567	-0.00733594	-0.00611576	0.00517234	0.00556245	-0.0420056	-0.0109472	0.00298249	0.0019264	0.147733
13.8509	0.278326	0.692166	124	PRC-PLGA			0.00764994	-0.102114	-0.00229946	-0.00164806	0.000912938	-0.00662005	-0.00563707	0.0051034	0.00420052	-0.0418233	-0.0112661	-0.00132786	0.00201513	0.170007
15.7758	0.295695	0.877234	124	PRC-PLGA			0.00185319	-0.104434	-0.00221394	-0.00300491	0.00159473	-0.00669467	-0.00566524	0.0040678	0.00169793	-0.0437387	-0.0109198	-0.00129367	0.00189991	0.183365
18.9041	0.321781	0.920102	124	PRC-PLGA			0.00281169	-0.102488	-0.00194329	-0.00400226	0.0015406	-0.00644041	-0.00637239	0.00399269	0.00159538	-0.0433077	-0.0109596	-0.00421678	0.00175368	0.194142
20.986	0.361964	0.931775	124	PRC-PLGA			0.00400456	-0.101707	-0.00201896	-0.00432357	0.00131523	-0.0062348	-0.00689377	0.00353084	0.00122461	-0.0434937	-0.0114232	-0.00526121	0.00171538	0.200698
22.9881	0.399286	0.944689	124	PRC-PLGA			0.00621912	-0.100296	-0.00143968	-0.00610469	0.000678351	-0.00588245	-0.00571782	0.00311143	-0.00164307	-0.043834	-0.0117745	-0.00761084	0.00146915	0.213509
25.9434	0.502271	0.95286	124	PRC-PLGA			0.00553998	-0.0671648	-0.0012821	-0.00360529	-0.000771103	-0.00651875	0.00181512	-0.0126346	-0.0156576	-0.0445345	-0.0125859	-0.00334977	0.00125734	0.221375
28.1644	0.676377	0.953325	124	PRC-PLGA			0.00531754	-0.0673148	-0.00145508	-0.00308257	-0.00070916	-0.00649277	0.000966465	-0.0156524	-0.0175491	-0.0444815	-0.012605	-0.00282825	0.00128174	0.229729
29.2747	0.764854	0.953996	124	PRC-PLGA			0.00485771	-0.0620815	-0.00165987	-0.00186274	-0.000843032	-0.00655464	0.000294801	-0.0219119	-0.0219751	-0.0440951	-0.0122505	-0.00251054	0.00120737	0.237888
30.1486	0.824807	0.954294	124	PRC-PLGA			0.00426343	-0.0635624	-0.00167196	-0.00183379	-0.000859649	-0.00676664	-0.000167331	-0.0247373	-0.0239842	-0.0440025	-0.0123679	-0.00262498	0.0011711	0.247011
31.5774	0.930424	0.957523	124	PRC-PLGA			0.00328869	-0.0635708	-0.00200533	-0.0017731	-0.000882227	-0.00703763	-0.00173548	-0.0245076	-0.0240172	-0.043538	-0.0122335	-0.00279571	0.00109776	0.254334
32.7777	0.959085	0.958076	124	PRC-PLGA			0.00263963	-0.0642506	-0.00228528	-0.00163423	-0.000899534	-0.0068782	-0.00325649	-0.0262355	-0.0250362	-0.0429681	-0.0122942	-0.0025737	0.000841736	0.261698
34.541	0.982128	0.963317	124	PRC-PLGA			0.00168617	-0.065352	-0.00246477	-0.00168394	-0.000825655	-0.00682914	-0.00345809	-0.0285238	-0.0261155	-0.0426615	-0.0122946	-0.00275974	0.000668137	0.269438
36.4678	0.988101	0.966879	124	PRC-PLGA			0.000971305	-0.0669554	-0.00289872	-0.00161565	-0.000770118	-0.00684328	-0.004415	-0.0287774	-0.0260717	-0.0425393	-0.0123554	-0.00282097	0.000660629	0.273765
38.2348	0.988353	0.967754	124	PRC-PLGA			-0.000980013	-0.0680093	-0.00339831	-0.00165669	-0.000832188	-0.00676873	-0.00504742	-0.0295541	-0.0261454	-0.0424191	-0.0125604	-0.00284609	0.000639098	0.279589
40.3227	0.991499	0.968231	124	PRC-PLGA			-0.00149164	-0.0688007	-0.0036039	-0.00177973	-0.000911917	-0.00672648	-0.00501337	-0.0303447	-0.0262859	-0.042334	-0.0127174	-0.00300666	0.000555779	0.282175
42.0094	0.991739	0.969255	124	PRC-PLGA			-0.00195997	-0.0698916	-0.00399786	-0.00186272	-0.00105275	-0.00672974	-0.00562772	-0.031277	-0.0264001	-0.0422366	-0.0128062	-0.00314301	0.000461982	0.286238
0	0	0	125	PRC-PLGA			-0.00186215	-0.0704544	-0.00424914	-0.00191992	-0.00112887	-0.00670684	-0.00622285	-0.031392	-0.0264372	-0.0421938	-0.0128417	-0.00318016	0.000433894	0.287869
0.318989	0.0142905	0.131551	125	PRC-PLGA			-0.00166926	-0.0716561	-0.0046966	-0.00202407	-0.00120081	-0.00663517	-0.00685438	-0.0319979	-0.0265882	-0.0420735	-0.0129315	-0.00328594	0.000377402	0.29095
0.390156	0.0712806	0.14755	125	PRC-PLGA			0.0141735	0.0214772	-0.000339978	0.000467357	0.000231447	-0.00347993	0.00130338	0.00403026	-0.000468088	-0.00685495	-0.00988166	0.00292863	0.00138203	-0.488292
0.862462	0.131177	0.256353	125	PRC-PLGA			0.0149301	0.0261765	-0.00240286	-0.000288885	-0.00147656	-0.00534892	-0.000790174	0.00770856	-0.000416071	-0.00670712	-0.0102096	0.00247874	0.00146533	-0.436397
2.29585	0.208304	0.390504	125	PRC-PLGA			0.0153852	0.0327241	-0.00117145	0.00119592	0.000758955	-0.00513963	-0.000294228	0.00656969	-0.000614423	-0.00690115	-0.00968492	0.0030199	0.0028893	-0.403051
3.17342	0.245466	0.460402	125	PRC-PLGA			0.0133479	0.0622736	-0.00225036	-0.00190192	-0.00399089	-0.009968	-0.00464471	0.0061924	-0.00117112	-0.00980005	-0.0221201	0.000792171	0.00218227	-0.215815
5.01253	0.29701	0.556871	125	PRC-PLGA			0.0121399	0.0511051	-0.00381669	-0.00281012	-0.0039226	-0.0130881	-0.00317933	0.00570579	-0.00137393	-0.0114895	-0.0242458	-0.000122477	0.00240989	-0.174255
6.21366	0.319973	0.557593	125	PRC-PLGA			0.022717	0.0440167	-0.00910545	-0.0019682	-0.00369456	-0.022359	0.00290907	0.0300508	-0.00127927	-0.0179441	-0.037696	0.000699335	-6.56379e-05	-0.0640082
7.97428	0.36011	0.51392	125	PRC-PLGA			0.0279393	0.044257	-0.00732674	-0.00118255	-0.00162509	-0.0168898	0.00374096	0.0187221	-0.000244715	-0.0199192	-0.0367396	0.00175417	-0.00109	0.00770107
10.2953	0.411723	0.574665	125	PRC-PLGA			0.0337984	0.0497691	-0.00261153	0.00872649	0.00426002	0.00230091	0.00364887	0.00328341	0.00407497	-0.0155546	-0.011575	0.0229991	0.00336579	0.146776
11.8967	0.44329	0.642687	125	PRC-PLGA			0.038397	0.0558834	-0.000418315	0.00962299	0.00792799	-0.00280715	-0.00433962	0.00515033	0.00462315	-0.0125866	-0.00844282	0.0302509	0.0037011	0.209239
13.8973	0.489159	0.692185	125	PRC-PLGA			0.0371757	0.0590009	-0.000483005	0.00863344	0.00783292	-0.00255281	-0.0049527	0.0032361	0.00489846	-0.0125013	-0.0086392	0.0286684	0.00377244	0.22187
15.8195	0.523621	0.844746	125	PRC-PLGA			0.033488	0.0602376	0.000153708	0.00738919	0.00563565	-0.00156087	-0.00604204	0.0033336	0.00343916	-0.0160195	-0.00902188	0.0263848	0.00341065	0.244734
18.9451	0.566801	0.901543	125	PRC-PLGA			0.0130366	0.0157587	-0.000728263	0.000549102	0.000115637	-0.00444593	-7.12245e-06	0.00383945	-0.000438962	-0.00746614	-0.0115209	0.00325246	0.00128114	-0.476549
20.9426	0.632613	0.925395	125	PRC-PLGA			0.0139769	0.0191149	-0.00163028	0.000312826	0.000360313	-0.0069756	-0.00284727	0.00586268	-0.000516692	-0.00755246	-0.0115587	0.00310213	0.0024806	-0.404172
22.6224	0.675587	0.934997	125	PRC-PLGA			0.0141453	0.0193752	-0.00128422	0.00103924	-0.000374684	-0.00749489	-0.00349777	0.00431467	-0.00150986	-0.0084921	-0.0119942	0.00318845	0.00236939	-0.387706
25.7398	0.770048	0.939846	125	PRC-PLGA			0.0126127	0.0235977	-0.00286924	-0.00124796	-0.00496905	-0.0109125	-0.00691132	0.00629194	-0.00127668	-0.00915727	-0.0240927	0.00136628	0.00202416	-0.301894
27.8924	0.87007	0.940455	125	PRC-PLGA			0.0121965	0.0239091	-0.00458564	-0.00244527	-0.00469764	-0.0156956	-0.0071258	0.00485113	-0.0010857	-0.0107068	-0.0377371	0.000273774	0.002175	-0.249477
29.3294	0.924406	0.94073	125	PRC-PLGA			0.0110632	0.0232927	-0.00634154	-0.00351738	-0.00384708	-0.0177458	-0.00624315	0.00289733	-0.00128388	-0.0120893	-0.0396614	-0.000389118	0.00209505	-0.191744
30.6889	0.961637	0.941121	125	PRC-PLGA			0.0137936	0.0256294	-0.0119888	-0.00302667	-0.00418767	-0.0313726	-0.00768137	0.0273808	-0.00179311	-0.0217173	-0.0450893	0.00113441	-0.00102734	-0.0973729
32.3738	0.973273	0.946474	125	PRC-PLGA			0.016072	0.028725	-0.0116939	-0.00263903	-0.00505496	-0.0320148	-0.00809138	0.0289979	-0.00271501	-0.0221599	-0.0457108	0.000889023	-0.0022837	-0.0668216
34.5406	0.984977	0.947338	125	PRC-PLGA			0.0211317	0.0318321	-0.00915219	-0.00221609	-0.00358432	-0.0240001	-0.00634075	0.0168907	-0.00112854	-0.0225937	-0.0420699	0.00188382	-0.0028627	0.00353782
36.3071	0.988078	0.948172	125	PRC-PLGA			0.0273783	0.0392462	-0.0033338	0.0105951	0.00393218	-0.000145738	-6.94039e-05	0.000272604	0.00399587	-0.0181297	-0.0132654	0.0277638	0.00352177	0.153076
38.2339	0.99405	0.949578	125	PRC-PLGA			0.031713	0.042169	-0.00131519	0.0125192	0.00786876	-0.00471706	-0.00752091	0.00338239	0.00503468	-0.0150435	-0.00998604	0.036215	0.00368321	0.212385
40.0803	1.00001	0.950724	125	PRC-PLGA			0.0265369	0.0429971	-0.00117336	0.0112215	0.00707194	-0.00514948	-0.0096543	0.00012999	0.0040674	-0.0173219	-0.0100741	0.0349583	0.00350259	0.2294
41.8469	1.00311	0.951294	125	PRC-PLGA			0.0273029	0.0450036	-0.000834337	0.00935313	0.00529495	-0.00354967	-0.00935569	0.00203077	0.00336421	-0.0202575	-0.0104742	0.030239	0.00332545	0.248713
0	0	0	126	PRC-PLGA			0.0245345	0.0444791	-0.000581527	0.00856538	0.00583416	-0.00342833	-0.00916625	0.00119899	0.00171018	-0.0213127	-0.0102867	0.0294062	0.00324823	0.260946
0.239585	0.00858114	0.121208	126	PRC-PLGA			0.025675	0.0452019	0.000383878	0.00656097	0.00559883	-0.00278245	-0.0100866	0.00177255	0.000828415	-0.0216152	-0.0108696	0.0215991	0.00312349	0.274946
0.550337	0.0741525	0.21174	126	PRC-PLGA			0.0254396	0.0285879	0.00410592	-0.000603481	0.000629584	-0.00287265	0.0186756	0.0101414	-0.0204328	-0.0308157	-0.0116997	0.00228003	0.00172958	0.271696
1.07367	0.316392	0.266137	126	PRC-PLGA			0.0146245	0.0116517	-0.000793456	0.000405061	0.000450634	-0.00311811	0.0107791	0.00361571	0.00014292	-0.00718591	-0.015139	0.00332887	0.00102218	-0.483107
1.3858	0.373417	0.268495	126	PRC-PLGA			0.014751	0.00481144	-0.00177035	-0.0022449	-0.00459785	-0.00859175	0.00926222	-0.00277467	-0.00171302	-0.0109095	-0.0240521	0.00248062	0.000576306	-0.397117
2.09769	0.441894	0.381963	126	PRC-PLGA			0.0139777	0.000353637	-0.00366611	-0.00404702	-0.00520175	-0.0186395	0.0144458	-0.00869107	-0.00046507	-0.010041	-0.0504097	-0.00313915	0.00103949	-0.31382
3.12674	0.536058	0.444183	126	PRC-PLGA			0.0141252	0.00454504	-0.00489791	-0.00498925	-0.0040392	-0.0237344	0.0169322	-0.00957881	-0.000426628	-0.0111686	-0.0668625	-0.00636134	0.00121264	-0.261158
4.32375	0.584662	0.462214	126	PRC-PLGA			0.0130988	0.00593247	-0.0071476	-0.0058428	-0.00438968	-0.0246906	0.0169784	-0.0109141	-0.00053006	-0.0121611	-0.0721693	-0.00573406	0.000778689	-0.227129
5.83929	0.650404	0.566085	126	PRC-PLGA			0.0139617	0.00390196	-0.0167202	-0.00411088	-0.0068287	-0.0473229	0.0193153	-0.0200539	0.0020472	-0.0320033	-0.0739484	-0.000556699	-0.0061433	-0.131448
6.95827	0.684752	0.548877	126	PRC-PLGA			0.0146653	0.00418497	-0.0162874	-0.00397741	-0.00602344	-0.047269	0.0196265	-0.0180659	0.00201746	-0.0325291	-0.0723097	-0.000401348	-0.00598877	-0.122736
8.71706	0.736284	0.507215	126	PRC-PLGA			0.0155765	0.00396828	-0.0165799	-0.00360146	-0.00515321	-0.0460637	0.0196714	-0.0174707	0.00220505	-0.0343645	-0.0719988	-0.000697861	-0.00602011	-0.110219
10.6397	0.767897	0.559327	126	PRC-PLGA			0.0169826	0.00600166	-0.0155443	-0.00350517	-0.00481421	-0.0427265	0.0202703	-0.0168827	0.00237476	-0.0355636	-0.0685312	-0.00078528	-0.00641282	-0.0936409
12.6408	0.810917	0.618185	126	PRC-PLGA			0.0202734	0.00997248	-0.0132378	-0.00252136	-0.00349933	-0.0339269	0.0194402	-0.0104345	0.00248483	-0.0337784	-0.0621821	0.00122796	-0.00460102	-0.0604917
14.8044	0.842565	0.674195	126	PRC-PLGA			0.0205553	0.0102741	-0.0133139	-0.00247558	-0.00337985	-0.0330625	0.0195715	-0.00983751	0.00251384	-0.0336631	-0.0617822	0.00147544	-0.00446231	-0.0582586
16.4884	0.859899	0.712266	126	PRC-PLGA			0.0384315	0.0424286	-0.00240391	0.00909332	0.00469965	0.0262965	0.0557457	0.0186033	0.00428727	-0.0132176	-0.0189493	0.0241177	0.00194855	0.136622
19.8572	0.888869	0.72466	126	PRC-PLGA			0.0397328	0.0444961	-0.00257849	0.00991735	0.00510804	0.0283819	0.0563627	0.0207347	0.00437526	-0.0110087	-0.0183588	0.0256622	0.00230336	0.147399
21.7817	0.909086	0.779827	126	PRC-PLGA			0.0402003	0.0470567	-0.00112609	0.0106229	0.00635046	0.0310831	0.0574451	0.0222296	0.00478996	-0.0109641	-0.0157959	0.0294807	0.00293834	0.167977
23.3849	0.929257	0.781249	126	PRC-PLGA			0.0403821	0.0472809	-0.00095898	0.010782	0.00655204	0.0313695	0.0580075	0.0225589	0.00476601	-0.010885	-0.0156667	0.0296754	0.00301634	0.170186
26.5127	0.958193	0.802817	126	PRC-PLGA			0.0420209	0.0494349	-0.000751452	0.0120697	0.00769892	0.0282198	0.0556032	0.0222392	0.00480139	-0.00842656	-0.0154591	0.0325004	0.00400685	0.185497
28.4399	0.961316	0.829584	126	PRC-PLGA			0.042244	0.0498041	-0.000530122	0.0123066	0.00769297	0.0278974	0.0551765	0.0222775	0.00479018	-0.00837029	-0.0154091	0.0327987	0.00407493	0.188111
30.6875	0.970183	0.845684	126	PRC-PLGA			0.0423935	0.0510017	-0.000762089	0.0125161	0.00830525	0.0240906	0.0489923	0.0213488	0.00478506	-0.00754889	-0.0154015	0.0334452	0.00427041	0.192637
32.5335	0.978993	0.865926	126	PRC-PLGA			0.0396773	0.0529911	-0.000260395	0.0121901	0.0110795	0.00939879	0.0294669	0.0201215	0.00583013	-0.00795277	-0.0143491	0.0364205	0.00434278	0.214993
34.6213	0.98214	0.866881	126	PRC-PLGA			0.0406443	0.0539399	-9.56336e-05	0.0122912	0.0126695	0.00582739	0.0237829	0.0204686	0.00577638	-0.00784587	-0.014126	0.0388488	0.00503837	0.221695
36.6284	0.988124	0.872467	126	PRC-PLGA			0.0414163	0.0540173	-0.000554462	0.0123391	0.0135586	0.00206083	0.0190307	0.0200415	0.00585184	-0.00856108	-0.0136551	0.0395807	0.00487025	0.226743
38.635	0.996957	0.874051	126	PRC-PLGA			0.0412271	0.0538924	-0.000525729	0.0124963	0.0137325	0.00147297	0.0166298	0.019871	0.005799	-0.00836891	-0.013663	0.0394117	0.00486458	0.23007
40.241	1.00003	0.881525	126	PRC-PLGA			0.0412336	0.0541981	-0.000672227	0.0123952	0.0134634	0.000984966	0.0155388	0.0204776	0.00568011	-0.0084164	-0.0137084	0.0393685	0.00490013	0.234972
42.2489	1.00032	0.883176	126	PRC-PLGA			0.0415967	0.0541923	-0.000588269	0.0124276	0.01358	0.00025023	0.014084	0.0208704	0.00571301	-0.00832856	-0.0137229	0.039734	0.00491963	0.239378
0	0	0	46	PTX-PLGA			0.0403972	0.05409	-0.000562805	0.0121486	0.0136868	-3.58317e-06	0.012841	0.0211524	0.00609896	-0.00814346	-0.0136969	0.0397117	0.00497908	0.244961
0.415511	0.0349079	0.0900884	46	PTX-PLGA			0.0135487	0.0111231	-0.00115236	0.000319867	0.000294387	-0.0054934	0.000785416	0.00277389	0.000224298	-0.0075011	-0.0140222	0.00337764	0.0010204	-0.468622
0.866351	0.244236	0.115069	46	PTX-PLGA			0.0140772	0.0069745	-0.00275569	-0.000759548	-0.00181694	-0.0115386	-0.00390354	-0.00249036	-0.00105094	-0.00888903	-0.0146001	0.00310793	0.000264715	-0.40225
2.05697	0.276864	0.207752	46	PTX-PLGA			0.0126256	-0.00166095	-0.00395655	-0.00342357	-0.00599743	-0.0197102	-0.00871086	-0.0102138	-0.00082443	-0.0102769	-0.0371583	-0.00193903	0.000739765	-0.330504
4.93256	0.33517	0.278435	46	PTX-PLGA			0.0124467	-0.000568584	-0.00559146	-0.00456337	-0.00598017	-0.0232609	-0.00846229	-0.0127765	-0.000578533	-0.0109724	-0.0508679	-0.0035108	0.000928586	-0.302544
6.68609	0.370156	0.322805	46	PTX-PLGA			0.0115967	0.00242859	-0.00924679	-0.0066733	-0.00543552	-0.0296773	-0.0107064	-0.02253	-0.000810885	-0.0129731	-0.0615694	-0.00453709	0.00029475	-0.253041
8.78563	0.435395	0.341533	46	PTX-PLGA			0.011422	0.00245983	-0.00970308	-0.00686418	-0.00494494	-0.0294124	-0.0105749	-0.0226776	-0.000638068	-0.0128826	-0.0668697	-0.00470854	6.79777e-05	-0.239369
13.0711	0.486806	0.399504	46	PTX-PLGA			0.00915255	0.00351422	-0.018674	-0.00415214	-0.00717632	-0.0557366	-0.00733831	-0.0242825	0.00175946	-0.0298321	-0.0663956	-0.000691982	-0.00493576	-0.154622
16.0824	0.570702	0.418438	46	PTX-PLGA			0.00962373	0.00129957	-0.0187008	-0.00413015	-0.00801989	-0.0573668	-0.00806433	-0.0257462	0.00187254	-0.0298909	-0.0688345	-0.000573596	-0.0060046	-0.145929
21.8443	0.633828	0.406666	46	PTX-PLGA			0.010442	0.00144631	-0.0184746	-0.00405766	-0.00800926	-0.0578844	-0.00792337	-0.0247424	0.00196043	-0.0322939	-0.0686219	-0.000619143	-0.00631968	-0.135089
29.8621	0.685457	0.443718	46	PTX-PLGA			0.0111462	0.00248513	-0.018022	-0.00397256	-0.00723688	-0.0560212	-0.00742032	-0.0232026	0.0019249	-0.0318136	-0.0667875	-6.19369e-05	-0.00596852	-0.127395
0	0	0	47	PTX-PLGA			0.0118284	0.00196839	-0.0183083	-0.00370236	-0.00679057	-0.0547438	-0.00686422	-0.0222473	0.00221496	-0.0335303	-0.0675114	-0.000337425	-0.00609593	-0.115487
0.4113	0.0558379	0.0956862	47	PTX-PLGA			0.0123332	0.00254482	-0.0180043	-0.00389461	-0.00695578	-0.0534284	-0.00722746	-0.0228538	0.00233411	-0.0350083	-0.0658592	-0.00101253	-0.00657934	-0.106326
0.805755	0.195396	0.112522	47	PTX-PLGA			0.0170881	0.008846	-0.0148689	-0.00287403	-0.00491656	-0.0413503	-0.00416706	-0.011655	0.00252902	-0.0329147	-0.0568133	0.00120532	-0.00490581	-0.0614107
1.36211	0.230312	0.164406	47	PTX-PLGA			0.0180048	0.0101713	-0.0143579	-0.00251672	-0.00427036	-0.0383354	-0.0034021	-0.00968198	0.00264892	-0.0322632	-0.0550272	0.0016896	-0.00437357	-0.0527054
2.20343	0.248965	0.220907	47	PTX-PLGA			0.0235124	0.0265795	-0.00978848	0.00186771	-0.000633988	-0.010794	0.00666154	0.00374244	0.00380286	-0.0270161	-0.0361005	0.00997655	-0.000375357	0.040104
5.14991	0.304951	0.319256	47	PTX-PLGA			0.0261584	0.030411	-0.00795499	0.00293032	0.0004026	-0.00307476	0.0110697	0.00644198	0.00410773	-0.0259389	-0.0284095	0.0130435	0.000476107	0.0619152
7.18512	0.339953	0.375109	47	PTX-PLGA			0.0318802	0.0371962	-0.00569751	0.00727053	0.00219586	0.0122489	0.0178565	0.00925595	0.00453535	-0.0218135	-0.0183728	0.0210538	0.00187531	0.109351
9.0086	0.377268	0.381086	47	PTX-PLGA			0.0321649	0.037676	-0.00558489	0.0074007	0.00248388	0.0130222	0.018709	0.0105185	0.00449707	-0.02102	-0.0183754	0.0213651	0.00184434	0.111686
12.8001	0.433302	0.44993	47	PTX-PLGA			0.0324596	0.0402898	-0.0041464	0.00771193	0.00375313	0.0149502	0.0187865	0.0125173	0.00488204	-0.0211314	-0.0164566	0.025187	0.0025123	0.132054
15.8875	0.489296	0.462911	47	PTX-PLGA			0.0330713	0.0409796	-0.0037876	0.00807071	0.00405477	0.01511	0.0186206	0.0133017	0.0048948	-0.0211611	-0.0161197	0.0262447	0.00273227	0.13724
21.9325	0.545461	0.442602	47	PTX-PLGA			0.0352998	0.0437252	-0.00365325	0.010197	0.00555647	0.0149802	0.016593	0.0164614	0.00508678	-0.0177216	-0.0158736	0.0307163	0.00365616	0.156349
29.8766	0.613365	0.471985	47	PTX-PLGA			0.0356913	0.044571	-0.00337929	0.0105802	0.00571	0.0153572	0.0155824	0.0176027	0.00501433	-0.0172038	-0.0155785	0.0318612	0.00372562	0.163332
0	0	0	48	PTX-PLGA			0.0374493	0.0475582	-0.00299689	0.0118653	0.00687091	0.01351	0.0137708	0.020115	0.00515464	-0.0153865	-0.0151165	0.0333244	0.00401227	0.177252
0.263632	0.0625	0.0587868	48	PTX-PLGA			0.0367679	0.0486881	-0.00295324	0.0123084	0.00755125	0.0119434	0.0129727	0.0217616	0.00539218	-0.0146279	-0.0150854	0.033743	0.00422079	0.183025
0.790897	0.1875	0.119726	48	PTX-PLGA			0.0391511	0.0554956	-0.000580221	0.0145589	0.0127515	0.00248497	0.0053537	0.0282183	0.00617642	-0.00849103	-0.013015	0.0440921	0.0056037	0.23547
1.31591	0.3	0.1819	48	PTX-PLGA			0.0413172	0.0580267	-0.000953293	0.0159242	0.0147162	0.00191548	0.00555359	0.0319526	0.00629272	-0.00671316	-0.0122728	0.0464658	0.00567771	0.250474
5.11341	0.366667	0.312117	48	PTX-PLGA			0.0412423	0.0584505	-0.000986643	0.0160146	0.0147375	0.00125981	0.0043106	0.0312738	0.00639174	-0.00660589	-0.0122619	0.0460101	0.00558821	0.256095
9.04762	0.491667	0.344554	48	PTX-PLGA			0.0419147	0.0590677	-0.000985339	0.0159031	0.0147036	0.000760989	0.00300234	0.0308995	0.00639458	-0.00628406	-0.0122805	0.0470032	0.00567663	0.264543
15.8728	0.554167	0.419023	48	PTX-PLGA			0.040169	0.0582337	-0.00092779	0.0152199	0.0146805	0.000763602	0.00232484	0.0304827	0.00668899	-0.00632413	-0.0122971	0.0461204	0.00571113	0.268056
22.1954	0.629167	0.408258	48	PTX-PLGA			0.0130208	0.0105551	-0.00128121	2.61726e-05	8.89714e-05	-0.00816946	-0.00243706	0.00241376	0.000199746	-0.00806884	-0.0140619	0.00249686	0.000766951	-0.458873
30.1562	0.691667	0.446343	48	PTX-PLGA			0.0130674	0.00459184	-0.00229435	-0.00224274	-0.00389534	-0.0150026	-0.00893248	-0.00352628	-0.00184958	-0.0114164	-0.0210338	0.00169258	0.000200759	-0.376413
0	0	0	49	PTX-PLGA			0.0122113	-0.000445313	-0.00416667	-0.00374077	-0.00542487	-0.0195287	-0.0122704	-0.0101443	-0.000944192	-0.0111881	-0.0369486	-0.00324799	0.000564126	-0.313578
0.639177	0.0458333	0.113279	49	PTX-PLGA			0.0120613	0.00279886	-0.00680466	-0.0059277	-0.00495813	-0.0256635	-0.0134313	-0.0173386	-0.000392132	-0.012224	-0.0541423	-0.00467578	0.000438986	-0.267657
0.909569	0.145833	0.141268	49	PTX-PLGA			0.0111057	0.0034629	-0.00892943	-0.00638012	-0.00553539	-0.0293719	-0.0155272	-0.0208172	-0.000900329	-0.0135186	-0.0599363	-0.00504561	1.55187e-05	-0.237697
2.05798	0.216667	0.227098	49	PTX-PLGA			0.0109741	0.00497638	-0.00894937	-0.00707288	-0.00449698	-0.0279011	-0.0132691	-0.0207117	-0.000738419	-0.0132793	-0.0598092	-0.00417034	-4.15071e-05	-0.210635
4.9677	0.258333	0.295416	49	PTX-PLGA			0.0108443	0.00226462	-0.0175371	-0.00441915	-0.00741431	-0.0582825	-0.0115225	-0.0176599	0.00200229	-0.0314886	-0.0658966	-0.00129416	-0.0078547	-0.116267
6.9994	0.329167	0.332358	49	PTX-PLGA			0.0124944	0.0024803	-0.017197	-0.00441125	-0.00690965	-0.0554596	-0.0115161	-0.0184389	0.00238393	-0.0352345	-0.0640908	-0.00179739	-0.0085575	-0.0912345
9.52531	0.341667	0.346742	49	PTX-PLGA			0.0152233	0.00660333	-0.0151353	-0.0037862	-0.00570527	-0.0494048	-0.0112074	-0.012649	0.00248021	-0.0336794	-0.0584601	-0.000726241	-0.00741371	-0.0630139
13.3191	0.3875	0.405368	49	PTX-PLGA			0.016441	0.00857714	-0.0148457	-0.00345156	-0.00500327	-0.0464827	-0.0108882	-0.0102755	0.00258282	-0.0328643	-0.0565787	1.57429e-05	-0.00663933	-0.0499934
15.8502	0.429167	0.419023	49	PTX-PLGA			0.0150058	0.0119131	-0.0137919	-0.00337571	-0.00441317	-0.0460954	-0.0131347	-0.00616396	0.00302207	-0.0299558	-0.0558219	0.00070867	-0.00626345	-0.024158
21.7898	0.479167	0.407463	49	PTX-PLGA			0.018982	0.0206399	-0.0120057	-0.00217165	-0.00258843	-0.0365097	-0.0234107	-0.0012613	0.00401158	-0.035287	-0.0321691	0.00271226	-0.00151391	0.0188411
30.1292	0.541667	0.446343	49	PTX-PLGA			0.0211221	0.0227368	-0.00978922	-8.64247e-05	-0.00184644	-0.0355913	-0.0292454	-0.00253887	0.00433421	-0.037062	-0.0231138	0.00356534	-0.000340113	0.0389595
0	0	0	50	PTX-PLGA			0.0219873	0.0244522	-0.00980716	0.000704248	-0.00157894	-0.0343144	-0.0293008	-0.00197826	0.00430756	-0.0356292	-0.0228729	0.00453944	-0.000314674	0.0470383
0.292593	0.136111	0.0599251	50	PTX-PLGA			0.0216311	0.026564	-0.00849355	0.000931433	-0.00123123	-0.0332875	-0.0302692	6.62951e-05	0.00473309	-0.0368656	-0.0207859	0.00588523	0.000218993	0.0617465
0.838519	0.202222	0.134795	50	PTX-PLGA			0.0225964	0.0275404	-0.00823549	0.00152023	-0.000585931	-0.0333005	-0.0302511	0.00219095	0.00473927	-0.0362255	-0.0206148	0.00743088	0.000432307	0.0697356
2.58519	0.272222	0.268453	50	PTX-PLGA			0.0242705	0.0296307	-0.00801565	0.0034102	6.66433e-05	-0.0303988	-0.0293401	0.00361212	0.00476712	-0.0331878	-0.0201352	0.0117322	0.000839442	0.086649
5.92963	0.330556	0.334423	50	PTX-PLGA			0.0258253	0.0313938	-0.00754616	0.00435926	0.000503115	-0.0287458	-0.0285981	0.005606	0.00483714	-0.0310191	-0.0197614	0.014085	0.00151037	0.0993194
7.93778	0.373333	0.380124	50	PTX-PLGA			0.0283763	0.0355841	-0.0067364	0.00610152	0.00189408	-0.0250826	-0.0261239	0.00930257	0.0048948	-0.0280364	-0.0189134	0.0180122	0.00162965	0.122177
12.8793	0.416111	0.451162	50	PTX-PLGA			0.0281661	0.0375062	-0.00661967	0.00692259	0.00313905	-0.0234073	-0.0241184	0.0112125	0.00511627	-0.0260281	-0.01862	0.0200479	0.0021105	0.135724
15.683	0.435556	0.46383	50	PTX-PLGA			0.0356395	0.0498953	-0.00147126	0.013185	0.010106	-0.0113214	-0.00888123	0.0205652	0.00601152	-0.0137596	-0.0141126	0.0379327	0.00434268	0.223265
21.8481	0.602778	0.443399	50	PTX-PLGA			0.0377478	0.0523804	-0.0012563	0.0139288	0.0115839	-0.00902995	-0.0061761	0.0239726	0.00609762	-0.0121395	-0.013041	0.0403321	0.00448797	0.237874
30.1281	0.672778	0.47461	50	PTX-PLGA			0.0386179	0.0538469	-0.00118197	0.0151265	0.0129511	-0.00774694	-0.00486182	0.0259635	0.00619947	-0.00991021	-0.0127833	0.0425593	0.00469651	0.249096
0	0	0	51	PTX-PLGA			0.0387566	0.0543432	-0.00122467	0.0147838	0.0130726	-0.00770708	-0.00503043	0.0255676	0.00619251	-0.00985699	-0.0128002	0.041982	0.00467374	0.252054
0.280741	0.0738889	0.0592124	51	PTX-PLGA			0.0388801	0.0547472	-0.00132566	0.0146853	0.0128064	-0.00734841	-0.00522575	0.0251632	0.00611157	-0.00988654	-0.0128087	0.0423058	0.00470099	0.255302
0.697037	0.159444	0.121394	51	PTX-PLGA			0.0396653	0.0551025	-0.00122881	0.0148735	0.0133821	-0.0063937	-0.00451887	0.0251606	0.00615634	-0.00919588	-0.0127045	0.0431873	0.0049695	0.261995
1.91333	0.245	0.206283	51	PTX-PLGA			0.0401579	0.0556715	-0.00118797	0.0150512	0.0135647	-0.00630062	-0.00467608	0.0255167	0.00627233	-0.00905473	-0.0125785	0.0438589	0.00502705	0.265215
5.51926	0.276111	0.333747	51	PTX-PLGA			0.0125186	0.0106611	-0.000683915	-0.000226165	-0.000115249	-0.00627061	-0.00747189	-0.000173132	0.000367489	-0.00885729	-0.0145969	0.00214063	0.000667644	-0.451283
7.5237	0.299444	0.381121	51	PTX-PLGA			0.0129933	0.00623733	-0.00262853	-0.00196769	-0.00203239	-0.00929617	-0.0120904	-0.00332997	-7.59837e-05	-0.0099794	-0.0149671	0.00160848	0.000291863	-0.389565
9.4	0.35	0.385783	51	PTX-PLGA			0.0118368	0.000593579	-0.00326875	-0.00368577	-0.0053149	-0.00710245	-0.0161891	-0.0116809	-8.36633e-05	-0.0111375	-0.0372018	-0.0030381	0.0004532	-0.299158
13.1393	0.381111	0.453088	51	PTX-PLGA			0.010982	0.00429902	-0.00711379	-0.00631398	-0.00577552	-0.0126212	-0.0171281	-0.0200933	-0.000366816	-0.0133266	-0.0667157	-0.00516429	-9.55478e-06	-0.228304
16.343	0.400556	0.466039	51	PTX-PLGA			0.0107312	0.0072411	-0.00713277	-0.00654747	-0.0050342	-0.0145981	-0.0176733	-0.0216658	-0.000293332	-0.0138002	-0.0649603	-0.00428001	0.000211921	-0.193563
22.3563	0.470556	0.444659	51	PTX-PLGA			0.00805416	0.00388994	-0.0185533	-0.00472339	-0.00766786	-0.0528453	-0.0179047	-0.0304179	0.00190683	-0.0325905	-0.06692	-0.00198368	-0.00676637	-0.138571
29.9667	0.525	0.473939	51	PTX-PLGA			0.00843562	0.00156872	-0.0190189	-0.00493638	-0.00848911	-0.0542139	-0.0183473	-0.0326623	0.00194178	-0.0325829	-0.0692812	-0.00186462	-0.00820734	-0.129244
0	0	0	96	PTX-PLGA			0.00921482	0.00168483	-0.0184777	-0.00478847	-0.00826872	-0.0555648	-0.0183028	-0.0319483	0.00200341	-0.0345767	-0.069515	-0.00199877	-0.00837408	-0.119332
0.426556	0.0105665	0.0937827	96	PTX-PLGA			0.010226	0.00180783	-0.0183998	-0.00446196	-0.0073894	-0.0546776	-0.0185572	-0.0296326	0.00230771	-0.0372974	-0.0671049	-0.00229873	-0.0084127	-0.10081
1.07198	0.042285	0.165184	96	PTX-PLGA			0.0107981	0.0023081	-0.0182989	-0.00460681	-0.00757369	-0.0540888	-0.0190856	-0.0312012	0.00233464	-0.03797	-0.0667337	-0.00250873	-0.0090646	-0.0937803
1.71475	0.0664469	0.186065	96	PTX-PLGA			0.0128861	0.00515707	-0.0164775	-0.00428951	-0.00728138	-0.050983	-0.0187339	-0.0273508	0.00243002	-0.0367204	-0.063191	-0.00193947	-0.00826894	-0.0726373
2.99015	0.0860557	0.241946	96	PTX-PLGA			0.0145743	0.00751943	-0.0160051	-0.00388209	-0.00591945	-0.0482152	-0.018241	-0.0233197	0.00265759	-0.0358552	-0.0598266	-0.000648911	-0.00746266	-0.0553753
3.84167	0.102655	0.25739	96	PTX-PLGA			0.0127955	0.0106092	-0.0150086	-0.00392593	-0.00527253	-0.0489885	-0.0212508	-0.0208294	0.00296312	-0.0333266	-0.0592261	-0.000480674	-0.00717152	-0.0316018
5.11495	0.116218	0.30317	96	PTX-PLGA			0.014575	0.0178534	-0.0142127	-0.00350944	-0.00427022	-0.0435928	-0.037319	-0.0192538	0.00391011	-0.0407759	-0.0358986	-0.000873211	-0.00323005	-0.00215225
5.96806	0.137351	0.310791	96	PTX-PLGA			0.0169294	0.0206363	-0.0109366	-0.00288088	-0.00328418	-0.043251	-0.0476113	-0.0164668	0.00441986	-0.0425247	-0.026293	-0.00107113	-0.00177379	0.0185345
8.09179	0.164491	0.338858	96	PTX-PLGA			0.0176996	0.0218922	-0.0107041	-0.00203231	-0.00297773	-0.0428509	-0.0484451	-0.0162039	0.00416031	-0.0420897	-0.0248305	-0.000258118	-0.00166206	0.0248205
8.9417	0.176556	0.342422	96	PTX-PLGA			0.0169561	0.0231878	-0.00973998	-0.00204815	-0.002874	-0.0427921	-0.0513753	-0.0155965	0.00459917	-0.0439647	-0.0229353	0.00102546	-0.00130501	0.0372442
11.4941	0.220307	0.384922	96	PTX-PLGA			0.0175426	0.0239851	-0.00947653	-0.00141895	-0.00249663	-0.0425326	-0.0510766	-0.0151699	0.00459074	-0.0436673	-0.0227754	0.00223219	-0.00100457	0.042971
13.1908	0.23537	0.398295	96	PTX-PLGA			0.0186033	0.0249396	-0.00919424	-0.000765363	-0.00189909	-0.0413774	-0.0506912	-0.0136109	0.00460282	-0.0422581	-0.0225149	0.00443906	-0.000768925	0.0536889
14.6765	0.251949	0.400373	96	PTX-PLGA			0.0211228	0.0277566	-0.00871503	0.00139087	-0.0014319	-0.0369485	-0.0501828	-0.00958123	0.0047645	-0.0382502	-0.0219596	0.00968739	4.17652e-05	0.075302
16.5856	0.270028	0.410562	96	PTX-PLGA			0.0223427	0.0296423	-0.0080191	0.00232021	-0.00104579	-0.0338522	-0.0492699	-0.00607411	0.00480133	-0.0358963	-0.0214475	0.011918	0.000331723	0.0879136
18.2833	0.288112	0.403437	96	PTX-PLGA			0.0247218	0.0325481	-0.00726186	0.00391084	0.000311465	-0.0297217	-0.0445139	-0.00485991	0.00483106	-0.0330657	-0.020626	0.0148713	0.000494693	0.108134
21.6692	0.297078	0.394419	96	PTX-PLGA			0.0284611	0.0421031	-0.00265212	0.00925512	0.00597087	-0.016979	-0.0301582	0.000296203	0.00612032	-0.0225364	-0.0167068	0.0273462	0.00199137	0.182881
22.9408	0.306108	0.398767	96	PTX-PLGA			0.0306798	0.0444578	-0.000898053	0.0101919	0.0071447	-0.0144174	-0.0274651	0.00166702	0.00611392	-0.02081	-0.0156344	0.0306443	0.00281107	0.197238
26.537	0.312044	0.4046	96	PTX-PLGA			0.0324702	0.045646	-0.000589306	0.0104707	0.00800688	-0.0121677	-0.0257419	0.00378962	0.00620542	-0.0197043	-0.0145387	0.032332	0.00327201	0.210601
30.1358	0.325537	0.434232	96	PTX-PLGA			0.034031	0.0480761	-0.000571107	0.0119499	0.0101522	-0.0096233	-0.0222526	0.00663524	0.00614189	-0.0166385	-0.0138921	0.0360368	0.00379819	0.227425
33.9456	0.337513	0.455993	96	PTX-PLGA			0.035064	0.0496239	-0.00059164	0.0120602	0.0108513	-0.00894357	-0.0208079	0.00781267	0.0062701	-0.0155728	-0.0138865	0.0370761	0.00383553	0.236391
38.6079	0.36911	0.479643	96	PTX-PLGA			0.0352767	0.0497786	-0.000554185	0.0121794	0.0109752	-0.00897193	-0.0203235	0.00826842	0.00621577	-0.0155618	-0.0138443	0.0374483	0.0036361	0.237726
43.054	0.387112	0.501824	96	PTX-PLGA			0.0359182	0.050236	-0.000652	0.0123934	0.0114102	-0.00827598	-0.0201943	0.00915009	0.00624934	-0.0148723	-0.0136543	0.0382051	0.00380475	0.245832
64.8424	0.422725	0.68955	96	PTX-PLGA			0.036452	0.0509178	-0.000576921	0.0126456	0.0116561	-0.00771719	-0.0198803	0.0101606	0.0062772	-0.0141235	-0.0135453	0.039097	0.00394452	0.249806
93.1948	0.486856	0.712436	96	PTX-PLGA			0.0352429	0.0511596	-0.000452726	0.0121951	0.0118623	-0.00725555	-0.0201046	0.0109931	0.0066913	-0.0135432	-0.0134236	0.0388754	0.00397565	0.256125
0	0	0	97	PTX-PLGA			0.014232	0.0124597	-0.000246132	0.000348281	0.000501087	0.0020956	-0.0050551	0.00793345	0.0012651	-0.00754127	-0.0131036	0.00359992	0.00121084	-0.481023
0.427621	0.0135891	0.0934024	97	PTX-PLGA			0.0144704	0.0116528	-0.00269994	-0.00140108	-0.00224976	-0.00100646	-0.00760203	0.00975182	0.00128324	-0.00779345	-0.0139299	0.00287549	0.00083286	-0.440979
1.07358	0.0468189	0.165461	97	PTX-PLGA			0.0149464	0.00924178	-0.00165636	-0.0010153	-0.00147221	-0.00077851	-0.00958824	0.00623789	0.000714709	-0.00880539	-0.0136556	0.00340135	0.00109015	-0.410618
2.56306	0.0739779	0.238483	97	PTX-PLGA			0.0141721	0.00827564	-0.00119284	-0.000667894	-0.0029803	0.00343496	-0.00773196	0.00734988	0.00134756	-0.0105261	-0.0300751	0.00252202	0.00188479	-0.330997
3.83847	0.0935867	0.256293	97	PTX-PLGA			0.0141506	0.00653691	-0.0024319	-0.0017578	-0.00469924	0.00466654	-0.00856296	0.00607746	0.00158028	-0.00961416	-0.0322641	0.000978187	0.00125826	-0.314147
5.96167	0.119215	0.308497	97	PTX-PLGA			0.0140138	0.013319	-0.00394192	-0.0025911	-0.00424349	0.00603298	-0.00661707	0.00586913	0.00175057	-0.0105967	-0.0564002	0.00046814	0.00162606	-0.248242
8.08433	0.143332	0.337662	97	PTX-PLGA			0.0138684	0.0120249	-0.00454278	-0.0029587	-0.00401794	0.00549773	-0.00733241	0.00593671	0.00145099	-0.0108025	-0.0593591	3.24595e-05	0.00133143	-0.236343
11.0527	0.167424	0.37069	97	PTX-PLGA			0.0134116	0.0159409	-0.0048236	-0.00357098	-0.00438347	0.0053158	-0.00841106	0.00609265	0.000952359	-0.0114461	-0.0585179	2.22595e-05	0.0015522	-0.211158
13.3857	0.188512	0.400587	97	PTX-PLGA			0.0133224	0.0140946	-0.00546364	-0.00377066	-0.00375299	0.00458504	-0.00703329	0.00549961	0.00116608	-0.0113601	-0.0623408	-0.000129409	0.00158394	-0.2048
14.8709	0.203581	0.396283	97	PTX-PLGA			0.0131635	0.0144375	-0.00519867	-0.0039932	-0.00375295	0.00305645	-0.00832976	0.00488907	0.0011807	-0.0116673	-0.0629843	0.000331745	0.00176307	-0.197289
16.5675	0.218643	0.410562	97	PTX-PLGA			0.0213525	0.0214133	-0.0111495	-0.00234395	-0.00217568	0.00127316	-0.00331135	0.0254647	0.00282912	-0.0221349	-0.0466387	0.00277117	-0.000854229	-0.0855941
18.6854	0.229158	0.403706	97	PTX-PLGA			0.0218878	0.0218252	-0.0106673	-0.00206125	-0.00186376	0.00225442	-0.00246487	0.0262993	0.0029826	-0.0223868	-0.0456524	0.00275973	-0.00111005	-0.0787226
21.6463	0.232091	0.394419	97	PTX-PLGA			0.022199	0.0210291	-0.010665	-0.0020911	-0.00165718	0.0025044	-0.00240546	0.0269672	0.00301468	-0.0222799	-0.0455803	0.00267356	-0.00162746	-0.0744143
23.1294	0.241114	0.398902	97	PTX-PLGA			0.022787	0.0199491	-0.0110664	-0.00221202	-0.00215237	0.00320653	-0.00215825	0.0282018	0.00312312	-0.0217685	-0.046716	0.00276624	-0.00199541	-0.0678485
26.7293	0.25763	0.40377	97	PTX-PLGA			0.024007	0.0208113	-0.0102694	-0.00222755	-0.00233781	0.00477332	-0.00244737	0.0289474	0.00317353	-0.0232952	-0.0454263	0.00284229	-0.00195005	-0.0561906
30.1183	0.275664	0.434232	97	PTX-PLGA			0.0248876	0.0213218	-0.010075	-0.00193739	-0.00171067	0.00468125	-0.00216394	0.0273388	0.00316987	-0.0234222	-0.0448686	0.00296946	-0.0021366	-0.0466998
33.7176	0.290668	0.455993	97	PTX-PLGA			0.0262564	0.0211038	-0.00970469	-0.00212994	-0.00166645	0.00603151	-0.00169382	0.0287058	0.00336648	-0.0259918	-0.0447433	0.00248994	-0.00287401	-0.0321997
38.798	0.308651	0.479777	97	PTX-PLGA			0.0272398	0.021885	-0.00886266	-0.00180288	-0.00159131	0.00445857	-0.00209862	0.0270636	0.00337764	-0.0260929	-0.0431706	0.00244249	-0.0029663	-0.0207485
43.0316	0.323636	0.501824	97	PTX-PLGA			0.028275	0.0231187	-0.00865573	-0.00140586	-0.00121563	0.00378914	-0.000971919	0.0242902	0.00370898	-0.0260597	-0.0413772	0.00340064	-0.00251669	-0.00929753
65.0373	0.375868	0.68955	97	PTX-PLGA			0.0289156	0.0243872	-0.00848552	-0.00147886	-0.000830446	0.0035331	-0.000392735	0.0232907	0.00362318	-0.0250197	-0.0410721	0.00369792	-0.0024723	7.77835e-05
92.9621	0.426409	0.712453	97	PTX-PLGA			0.0297058	0.0258326	-0.00820999	-0.00103083	-0.00103293	0.00251187	0.00103874	0.0240948	0.00373959	-0.0239069	-0.0418691	0.00411726	-0.00229277	0.0190045
0	0	0	98	PTX-PLGA			0.0316724	0.0350998	-0.00719761	0.00158141	-0.00135861	0.00701657	0.0100969	0.0179303	0.00484409	-0.0252065	-0.0251949	0.0093803	0.00034218	0.0648052
0.639035	0.0135827	0.106002	98	PTX-PLGA			0.0334619	0.0375909	-0.0063672	0.00258803	-0.00118095	0.0105771	0.0118405	0.0170357	0.005207	-0.0249249	-0.0195242	0.0116324	0.000854808	0.0837062
1.70569	0.0407545	0.185654	98	PTX-PLGA			0.0355286	0.040552	-0.00466611	0.00471172	0.000961136	0.0136282	0.0157005	0.0187338	0.00560237	-0.0232336	-0.0165257	0.0164279	0.00155777	0.114322
4.03711	0.0573087	0.259327	98	PTX-PLGA			0.0364239	0.0415736	-0.00414156	0.00513202	0.00162708	0.0133887	0.0159618	0.0200227	0.00564519	-0.0225655	-0.0162604	0.0181907	0.00191226	0.122598
5.31251	0.0769175	0.309018	98	PTX-PLGA			0.0375978	0.0431734	-0.00368214	0.00717935	0.00291553	0.012236	0.0161449	0.0217912	0.00568456	-0.020492	-0.0156512	0.0216582	0.00239116	0.13644
5.95208	0.0920115	0.310797	98	PTX-PLGA			0.0391854	0.0455438	-0.00292996	0.00807187	0.0038773	0.0124429	0.0168075	0.0257952	0.00571025	-0.0180016	-0.0149414	0.0243309	0.00318838	0.151934
6.59165	0.107106	0.327616	98	PTX-PLGA			0.040291	0.0471157	-0.00251951	0.0086094	0.0044188	0.0124795	0.0175492	0.0269272	0.00576044	-0.016655	-0.0147824	0.0257077	0.00347865	0.159322
9.13608	0.128187	0.342935	98	PTX-PLGA			0.0407357	0.049727	-0.00239599	0.00933416	0.00621307	0.0112037	0.0157588	0.0293841	0.00604069	-0.0147688	-0.0144241	0.0276472	0.00380139	0.173752
11.8914	0.147751	0.389579	98	PTX-PLGA			0.0429289	0.0553683	0.000455542	0.0116865	0.0118064	0.00762946	0.00407906	0.0335706	0.00684172	-0.0104326	-0.0126813	0.0373612	0.0054245	0.218471
13.1636	0.158292	0.398295	98	PTX-PLGA			0.0453353	0.0584168	0.000457883	0.0134596	0.0143656	0.00716262	0.00079699	0.0373307	0.00690047	-0.00794092	-0.011777	0.0409061	0.00569265	0.237224
14.6472	0.168827	0.400373	98	PTX-PLGA			0.0450705	0.0587567	0.000427271	0.0137499	0.0146689	0.00662716	3.20283e-05	0.0366684	0.0069439	-0.00737455	-0.0117632	0.0409017	0.00550498	0.243092
16.9781	0.18387	0.410753	98	PTX-PLGA			0.0144255	0.0142045	0.00146185	0.00117856	0.00112278	-0.000366782	0.0154843	0.00644509	0.00147256	-0.00758125	-0.0111504	0.00470031	0.00169731	-0.506417
18.6731	0.194398	0.403706	98	PTX-PLGA			0.0148265	0.0156756	0.00082021	0.00109569	0.000981945	0.0046488	0.0302866	0.0178949	0.00187806	-0.00700628	-0.0111962	0.00455931	0.00186734	-0.438279
21.0003	0.198861	0.411241	98	PTX-PLGA			0.0152028	0.0143333	0.000420754	0.000987497	0.00113775	0.00676961	0.0645305	0.0106427	0.00186174	-0.00712296	-0.010999	0.00466988	0.00362251	-0.402031
23.328	0.204836	0.39961	98	PTX-PLGA			0.0155277	0.0133349	0.00139303	0.00200737	0.0020657	0.00850176	0.070909	0.00937921	0.00175073	-0.00708793	-0.0107658	0.00483579	0.00459763	-0.37521
26.9247	0.212284	0.404477	98	PTX-PLGA			0.0156112	0.0135595	0.0015756	0.00218243	0.00192608	0.0087499	0.0707965	0.00799038	0.00153126	-0.00717474	-0.0106057	0.00526868	0.00448812	-0.368078
30.5209	0.218221	0.43494	98	PTX-PLGA			0.015827	0.0139238	0.00152146	0.00205717	0.00160244	0.00882168	0.0717406	0.00721799	0.00120045	-0.00755871	-0.0107185	0.00505665	0.00437097	-0.357979
34.3285	0.224151	0.460597	98	PTX-PLGA			0.0150884	0.0240316	0.00154655	0.000878887	0.00206078	0.0116928	0.0957877	0.00670654	0.00245338	-0.00749998	-0.00833261	0.00476538	0.00290188	-0.25407
38.1366	0.231593	0.480113	98	PTX-PLGA			0.0150876	0.0264342	0.00151659	0.000682345	0.00265159	0.0141637	0.103771	0.00591663	0.00234156	-0.00764059	-0.00741275	0.00387342	0.00286575	-0.239714
42.7903	0.239009	0.502532	98	PTX-PLGA			0.0150736	0.0267651	0.00149773	0.000627428	0.00288927	0.0141642	0.103566	0.00621607	0.00233598	-0.00751935	-0.00816277	0.00389324	0.0032505	-0.2346
64.369	0.279163	0.689999	98	PTX-PLGA			0.0146526	0.0284269	0.00178461	0.00059511	0.00198847	0.0176241	0.0956107	0.00971399	0.00217095	-0.00816369	-0.0320792	0.00329759	0.0039647	-0.192075
93.1346	0.316077	0.713144	98	PTX-PLGA			0.0137153	0.0272562	0.00183298	4.73201e-05	0.00197253	0.0172211	0.0831658	0.0110868	0.00117104	-0.0095525	-0.0414752	0.0032614	0.00405983	-0.169501
0	0	0	99	PTX-PLGA			0.0138747	0.0275296	0.00236741	6.84026e-06	0.00201395	0.0159143	0.0819991	0.0113558	0.00115058	-0.00959039	-0.0402579	0.00328228	0.00410401	-0.165302
0.427089	0.0120778	0.0967981	99	PTX-PLGA			0.0135728	0.02558	0.0020299	-0.00014183	0.00203508	0.0131268	0.0710208	0.0129639	0.00136914	-0.00937061	-0.0472361	0.00325531	0.00451414	-0.158255
1.49428	0.0407609	0.168676	99	PTX-PLGA			0.0287279	0.0331617	0.00483315	0.000410173	0.00376031	0.0617251	0.0265812	0.0115874	0.00409016	-0.0203773	-0.0345766	0.00399222	0.00325712	-0.0631059
2.98057	0.058852	0.242849	99	PTX-PLGA			0.0289195	0.033505	0.0049529	0.000468591	0.00384795	0.06213	0.0262987	0.0113544	0.00410405	-0.0203338	-0.0337628	0.0041891	0.00299976	-0.0596292
4.25651	0.0799721	0.268177	99	PTX-PLGA			0.0292097	0.0326809	0.00497516	0.000385597	0.00401998	0.0626764	0.0242199	0.0110791	0.00410417	-0.0202143	-0.0349096	0.00416153	0.00260265	-0.0542265
5.32317	0.107144	0.310782	99	PTX-PLGA			0.0299749	0.0327043	0.00492922	0.000402664	0.00385786	0.0636511	0.0241822	0.010907	0.0041853	-0.0202829	-0.0350439	0.00412079	0.00269742	-0.0521053
7.23335	0.128245	0.333481	99	PTX-PLGA			0.0307487	0.0334688	0.00501434	0.000381788	0.00371012	0.0637191	0.0226783	0.0106678	0.00418026	-0.0217379	-0.0343822	0.00403106	0.00265511	-0.0452586
8.08327	0.14031	0.337662	99	PTX-PLGA			0.0309773	0.033714	0.00511197	0.000386779	0.00393789	0.0618136	0.0224457	0.0110238	0.00417816	-0.0219159	-0.0346274	0.00418366	0.00266948	-0.0416661
12.9575	0.173412	0.395732	99	PTX-PLGA			0.0324878	0.0336757	0.00524645	0.000571999	0.00356743	0.056922	0.0211666	0.0109058	0.00439926	-0.0244383	-0.0355075	0.00429944	0.00236919	-0.0318303
14.4427	0.18848	0.400316	99	PTX-PLGA			0.032816	0.0341433	0.0055398	0.000526023	0.00367209	0.0536606	0.0202924	0.0110315	0.00434928	-0.0246372	-0.0350597	0.00440637	0.00223041	-0.0275488
18.0421	0.203485	0.404065	99	PTX-PLGA			0.0337037	0.034992	0.00606399	0.000324661	0.00413031	0.0416198	0.0185667	0.0124604	0.00442387	-0.0246728	-0.0340269	0.00508767	0.00227879	-0.0151146
20.7947	0.215492	0.411657	99	PTX-PLGA			0.0339377	0.0355764	0.00638477	0.00034979	0.00433819	0.0393654	0.0182986	0.0125317	0.00444842	-0.0243359	-0.0338845	0.00511515	0.00221087	-0.0100049
22.7001	0.222991	0.398767	99	PTX-PLGA			0.0323336	0.0379425	0.00662105	0.00112483	0.00567918	0.0337536	0.0200408	0.0134731	0.00529818	-0.0223361	-0.0320109	0.00677603	0.00250748	0.0151181
26.2968	0.230439	0.4046	99	PTX-PLGA			0.0352852	0.0396618	0.00639808	0.00515947	0.00350528	0.0124925	0.025485	0.015438	0.00595593	-0.0254364	-0.0215354	0.0145552	0.00270854	0.0345496
30.3164	0.237875	0.434232	99	PTX-PLGA			0.0377428	0.0420091	0.0058753	0.00727166	0.0015681	-0.00330408	0.0267694	0.0189154	0.00653032	-0.0250057	-0.016219	0.0218174	0.0027082	0.0577615
33.9152	0.251368	0.455993	99	PTX-PLGA			0.0379846	0.0420463	0.00583485	0.00734298	0.00159301	-0.0032277	0.0267425	0.0188748	0.00651639	-0.0246851	-0.0162173	0.0218872	0.00266724	0.057951
37.9374	0.26636	0.479405	99	PTX-PLGA			0.0380303	0.0433948	0.00551742	0.00818641	0.00117424	-0.00608609	0.0268195	0.0199896	0.00681531	-0.0260676	-0.0144168	0.0244342	0.00258883	0.0741406
43.226	0.275268	0.533065	99	PTX-PLGA			0.0381079	0.0435371	0.00565644	0.00828312	0.00118324	-0.00628654	0.0269428	0.0200042	0.00683242	-0.0260842	-0.0143384	0.0246428	0.00260667	0.0752022
64.5905	0.307871	0.68955	99	PTX-PLGA			0.0394235	0.0449596	0.00614055	0.00996336	0.00198629	-0.0101553	0.0266475	0.0202162	0.00707486	-0.0242166	-0.0136798	0.0285542	0.00315165	0.0891921
93.1533	0.368973	0.712436	99	PTX-PLGA			0.0400567	0.0457271	0.00635151	0.0101689	0.00204605	-0.0109221	0.0271631	0.0201879	0.00712688	-0.0234785	-0.0136148	0.0292826	0.0034956	0.0947944
0	0	0	100	PTX-PLGA			0.04132	0.0474285	0.00678779	0.011331	0.00282369	-0.0119155	0.028898	0.0211164	0.00753082	-0.0213436	-0.0129343	0.0309742	0.00377072	0.107567
0.441467	0.0528834	0.0961394	100	PTX-PLGA			0.041867	0.0483897	0.00682602	0.0118649	0.00344297	-0.0127024	0.0283048	0.0212876	0.00752704	-0.020588	-0.0128905	0.0319658	0.00373681	0.113898
0.881336	0.101233	0.123636	100	PTX-PLGA			0.0443324	0.0545318	0.00724559	0.0169965	0.00690524	-0.00677372	0.0323181	0.0253209	0.00868129	-0.0130891	-0.0109007	0.0426606	0.00478446	0.172099
0.891987	0.131459	0.125452	100	PTX-PLGA			0.0465288	0.057137	0.00644911	0.0181958	0.00757973	-0.00914549	0.0313135	0.0267677	0.00873612	-0.0117405	-0.0101408	0.0471452	0.00548221	0.186967
2.16793	0.152579	0.215289	100	PTX-PLGA			0.0483121	0.057978	0.00559298	0.0188283	0.00818202	-0.00883601	0.0311055	0.0294424	0.00880935	-0.0111454	-0.0096123	0.0488376	0.00563665	0.196762
3.01785	0.164644	0.244327	100	PTX-PLGA			0.0469703	0.0586761	0.00538685	0.0189641	0.00816108	-0.00863766	0.0322164	0.0298652	0.00832185	-0.0097115	-0.00959151	0.0491601	0.00543936	0.212197
3.86776	0.176709	0.261429	100	PTX-PLGA			0.0478461	0.0591418	0.00538158	0.0194342	0.00844076	-0.00887492	0.033036	0.0306681	0.00834338	-0.00916884	-0.00948773	0.0500433	0.00557214	0.218635
5.56387	0.19026	0.309537	100	PTX-PLGA			0.0486147	0.0598401	0.00541974	0.0198219	0.00871644	-0.00966526	0.0333631	0.0314652	0.00834624	-0.00872382	-0.00946613	0.0508886	0.00556117	0.223561
6.83502	0.197778	0.327334	100	PTX-PLGA			0.0465941	0.0599378	0.00539609	0.0200379	0.00871166	-0.00992795	0.0352699	0.0319225	0.00852789	-0.00830469	-0.00940891	0.0510764	0.00566257	0.228912
9.37572	0.208281	0.343505	100	PTX-PLGA			0.016401	0.0127287	0.000320081	0.00288528	0.00236262	-0.000364493	0.00617169	0.00803478	0.00180162	0.0269852	-0.00772879	0.00173942	0.00993496	-0.544595
11.7045	0.217278	0.387522	100	PTX-PLGA			0.0163578	0.00999043	-3.87284e-05	0.0041361	0.000454971	0.00146309	0.003695	0.00252473	0.00128692	0.0259796	-0.0109391	0.00140769	0.0131886	-0.407581
14.0348	0.23081	0.403771	100	PTX-PLGA			0.0163162	0.00934148	0.000179513	0.00480641	0.001656	0.00266959	0.00705921	0.00502622	0.00177127	0.0289254	-0.0136109	0.001397	0.0145264	-0.378197
16.5745	0.23829	0.410562	100	PTX-PLGA			0.0163066	0.0145863	-2.05655e-05	0.00594368	0.00373119	0.00569669	0.0166645	0.00681599	0.00161734	0.0300782	-0.0107588	0.00319723	0.0177018	-0.317699
17.8445	0.242786	0.408147	100	PTX-PLGA			0.0164146	0.0221289	0.000927688	0.00852526	0.00563144	0.00634	0.0232422	0.0106854	0.00238221	0.0314942	-0.0155087	0.00320905	0.0226938	-0.241603
20.3836	0.248754	0.409004	100	PTX-PLGA			0.0164517	0.0256142	0.00114733	0.0080687	0.00421017	0.0067806	0.0239292	0.0138434	0.00192026	0.0340333	-0.0122465	0.00262724	0.0231714	-0.208927
22.9211	0.250189	0.399475	100	PTX-PLGA			0.0163437	0.0249989	0.000812778	0.00869199	0.00284582	0.00573583	0.0218611	0.0172134	0.00197928	0.0359136	-0.0118404	0.00219352	0.0236357	-0.189
26.7293	0.25763	0.404477	100	PTX-PLGA			0.033029	0.0270608	-0.000910557	0.00870327	0.0090125	0.00529613	0.0130913	0.0173607	0.00338939	0.0869642	-0.0176169	0.00223863	0.0631829	-0.0318617
30.5347	0.257515	0.43494	100	PTX-PLGA			0.0337183	0.0276607	-0.000495239	0.00874274	0.00864892	0.00704373	0.0128419	0.0173668	0.00319894	0.0867112	-0.0147862	0.00223694	0.0673656	-0.0218841
34.3407	0.258912	0.460597	100	PTX-PLGA			0.0427793	0.0318655	0.00258067	0.00881264	0.013063	0.00980998	0.0127909	0.0174739	0.00428317	0.106738	-0.0140371	0.00402295	0.0758205	0.0618145
38.5716	0.26634	0.480351	100	PTX-PLGA			0.0436469	0.0341542	0.00211653	0.00796937	0.0127249	0.00808397	0.0124503	0.0189949	0.00462433	0.100909	-0.0169215	0.00394374	0.0698395	0.0863831
43.2217	0.263177	0.533773	100	PTX-PLGA			0.04362	0.0411789	0.00123256	0.00370471	0.0327838	0.00125557	0.0101512	0.0329063	0.00830678	0.0983513	-0.00884365	0.00851066	0.0222496	0.184139
65.2104	0.267047	0.691526	100	PTX-PLGA			0.0159763	0.0119033	3.55571e-05	0.00279833	0.00217696	-0.00352483	0.0057604	0.00153229	0.00188392	0.0283873	-0.00826709	0.00163836	0.00991293	-0.533537
92.6948	0.267727	0.713161	100	PTX-PLGA			0.0159077	0.00601004	-0.00119633	0.00259095	-0.00285023	-0.0108404	-0.000774731	-0.00442274	3.28289e-05	0.0248973	-0.014081	0.000792665	0.0131414	-0.446048
0	0	0	101	PTX-PLGA			0.0155095	0.0035967	-0.00177083	0.00485865	-0.00216593	-0.0132976	-2.47733e-05	-0.0129205	0.00132754	0.0283512	-0.0162226	0.00199044	0.0126592	-0.369348
0.427621	0.0135891	0.0968432	101	PTX-PLGA			0.0155325	0.00551079	-0.00206206	0.0050577	-0.00247195	-0.0136438	0.000158882	-0.0146324	0.00140044	0.0285364	-0.0190183	0.00230884	0.0135534	-0.347457
0.651284	0.048343	0.107908	101	PTX-PLGA			0.0157244	0.0136703	-0.00231383	0.00581532	0.000683049	-0.0128019	0.00537347	-0.0166152	0.00190129	0.0301258	-0.0201203	0.00217301	0.0184259	-0.284807
0.872816	0.0770517	0.123636	101	PTX-PLGA			0.0155321	0.0153207	-0.00308735	0.00548363	9.62094e-05	-0.0110816	0.00707742	-0.0180417	0.0020566	0.0322578	-0.0206419	0.00165228	0.0191295	-0.248592
0.884532	0.110301	0.125355	101	PTX-PLGA			0.0154642	0.0141849	-0.00348555	0.00518762	-0.000694453	-0.0109081	0.00842142	-0.0175504	0.0021339	0.0336545	-0.0243854	0.00161334	0.0196852	-0.236329
3.84912	0.123813	0.25949	101	PTX-PLGA			0.0310077	0.0258783	-0.00149436	0.00771727	0.0074007	-0.00515044	0.00910567	0.00156754	0.00288941	0.0807326	-0.0191523	0.00119206	0.0614822	-0.036061
6.38769	0.12827	0.32687	101	PTX-PLGA			0.0324742	0.0263857	-0.000947323	0.00788212	0.007344	-0.00312724	0.00983363	0.0011741	0.00303527	0.0822783	-0.0186447	0.00135002	0.0672958	-0.021095
9.13767	0.132721	0.34209	101	PTX-PLGA			0.034096	0.0275706	-0.000477862	0.00799235	0.00852685	-0.0010786	0.0110227	0.00274029	0.00331121	0.0866464	-0.0159234	0.00199952	0.0697978	-0.0045522
11.6762	0.137179	0.386621	101	PTX-PLGA			0.0414174	0.0311443	0.00203011	0.00860835	0.0115159	0.0040978	0.0141945	0.00949627	0.00425844	0.109651	-0.015474	0.00384165	0.07566	0.0629689
14.4278	0.146163	0.399225	101	PTX-PLGA			0.0426305	0.0323653	0.00201682	0.00802907	0.0125806	0.00471742	0.0135903	0.0105108	0.00449674	0.107685	-0.0142189	0.00357265	0.0726682	0.07843
16.1202	0.149135	0.40828	101	PTX-PLGA			0.0444818	0.03991	-0.000622276	0.00493596	0.0347837	-0.00434005	0.0211882	0.027016	0.00783157	0.127229	-0.00942265	0.00584203	0.0302942	0.150799
19.2914	0.149039	0.402124	101	PTX-PLGA			0.0422261	0.0384559	0.000244481	0.00754848	0.0199731	-0.0022527	0.0118221	0.0234758	0.00832258	0.110748	-0.00829884	0.00917848	0.0192618	0.23186
24.5773	0.150391	0.398503	101	PTX-PLGA			0.0161148	0.0118377	2.46802e-05	0.00273075	0.00166681	-0.00294543	0.00205506	-0.000449208	0.00181323	0.0279911	-0.00933627	0.00160585	0.00947186	-0.525878
27.9605	0.1518	0.41127	101	PTX-PLGA			0.0161622	0.00667198	-0.00115785	0.00379153	-0.00537044	-0.00998513	-0.00398079	-0.000298969	0.000107976	0.023505	-0.0187011	0.000717922	0.0125805	-0.43258
30.9213	0.154733	0.435534	101	PTX-PLGA			0.0156531	0.00309232	-0.00193855	0.00450639	-0.00477272	-0.012708	-0.00449902	-0.0107175	0.00157332	0.0273126	-0.0241386	0.00163355	0.0123692	-0.362309
33.8811	0.154643	0.456701	101	PTX-PLGA			0.015739	0.00659013	-0.00243086	0.00490019	-0.00633658	-0.0143625	-0.0044198	-0.0120578	0.00150638	0.027554	-0.0310064	0.00208634	0.0128576	-0.335485
38.7437	0.154496	0.480485	101	PTX-PLGA			0.0155964	0.0153861	-0.0038082	0.00514606	-0.00214763	-0.0124363	-0.000381572	-0.0184418	0.00212627	0.0319489	-0.0303835	0.00134817	0.0183913	-0.240685
42.5502	0.157404	0.502051	101	PTX-PLGA			0.0315093	0.0242746	-0.0019446	0.00689021	0.00552183	-0.0135905	-0.00149241	-0.00792775	0.00252294	0.0755327	-0.0270722	0.000711834	0.0515825	-0.0555499
64.1166	0.162797	0.69016	101	PTX-PLGA			0.0327958	0.0246548	-0.00197427	0.00696849	0.00541984	-0.0129691	-0.00111597	-0.00833501	0.00266789	0.0764759	-0.0261683	0.000772448	0.0565275	-0.0407698
92.8678	0.158906	0.713161	101	PTX-PLGA			0.0354658	0.0258851	-0.00147874	0.00753614	0.00699723	-0.00986896	-0.000170089	-0.00660724	0.00291816	0.0846813	-0.0254999	0.00161556	0.0598002	-0.0165035
0	0	0	162	PTX-PLGA-co-PAVL			0.0402906	0.0277981	-0.000610702	0.00740841	0.00811498	-0.00615573	0.0014493	-0.00203291	0.00372218	0.0996199	-0.0257273	0.00315622	0.0639119	0.0263259
0.0416667	0.0202347	0.00495175	162	PTX-PLGA-co-PAVL			0.0431742	0.0306444	0.00103965	0.00676745	0.0101341	-0.00262989	0.00123373	-0.000398385	0.00403349	0.100007	-0.0212634	0.00302822	0.0620114	0.0585896
0.166667	0.0227208	0.00874662	162	PTX-PLGA-co-PAVL			0.0488677	0.0401393	-0.00079915	0.00427178	0.0334725	0.00334627	0.00871054	0.0210853	0.00745215	0.12002	-0.0102887	0.00626706	0.0310922	0.158879
1	0.0278253	0.019289	162	PTX-PLGA-co-PAVL			0.0463038	0.0406134	0.000758147	0.00373132	0.0325323	-0.000293707	0.00698468	0.016549	0.0083267	0.115388	-0.0104451	0.00760838	0.0265654	0.191931
2	0.0332795	0.0182876	162	PTX-PLGA-co-PAVL			0.0412727	0.0379821	0.000642425	0.00765926	0.0185767	-0.0011361	0.00416839	0.016823	0.00732888	0.112331	-0.00906448	0.00939394	0.0200751	0.237985
3	0.0378487	0.018901	162	PTX-PLGA-co-PAVL			0.0159149	-0.0100412	0.00203316	0.0062315	0.000715537	3.67816e-05	0.00737248	0.00667822	0.00209756	0.0119283	0.0183684	0.00430009	-0.000880418	-0.528078
4	0.0403188	0.0188069	162	PTX-PLGA-co-PAVL			0.0164686	-0.00818972	8.84221e-05	0.00759981	0.000650252	-0.00224701	0.00612695	0.00879103	0.00199364	0.0119292	0.0180221	0.00365426	-0.000365865	-0.477778
5	0.0430104	0.0195523	162	PTX-PLGA-co-PAVL			0.0166095	-0.0137162	0.00997143	0.0220895	0.0123706	0.00359126	0.014575	0.0192339	0.00861249	0.0161467	0.0356178	0.0100928	0.000133392	-0.310222
6	0.0450599	0.0205298	162	PTX-PLGA-co-PAVL			0.0168253	-0.0403184	0.011081	0.0281222	0.00973805	0.000212822	0.0145911	0.021609	0.00953864	0.0194027	0.0445849	0.0133994	0.00062132	-0.239714
7	0.0456956	0.02089	162	PTX-PLGA-co-PAVL			0.0170796	-0.0398197	0.0126015	0.0303998	0.00958673	0.000597883	0.0159829	0.025876	0.0112952	0.0211847	0.0496844	0.0146672	0.00076547	-0.200923
8	0.046303	0.0225129	162	PTX-PLGA-co-PAVL			0.017355	-0.0315988	0.0141664	0.0335952	0.00670171	-0.000549451	0.0158906	0.0282813	0.013057	0.0215078	0.0505301	0.0162124	0.000824361	-0.171321
9	0.0472072	0.0228074	162	PTX-PLGA-co-PAVL			0.0183709	-0.0547096	0.0146817	0.034033	0.00270971	0.000612832	0.0183741	0.0300292	0.0131833	0.0219817	0.0580253	0.0167061	0.000277773	-0.127437
10	0.051401	0.0229522	162	PTX-PLGA-co-PAVL			0.018358	-0.0543378	0.0145541	0.0339942	0.00179463	0.000308685	0.0177607	0.0303843	0.0130222	0.0221888	0.0568803	0.0167049	0.000170473	-0.124925
11	0.0531044	0.0236383	162	PTX-PLGA-co-PAVL			0.0196853	-0.0541184	0.0134535	0.0316186	-0.000303299	0.000466978	0.0170854	0.030882	0.0122055	0.0208945	0.058982	0.0164988	-0.000111096	-0.11376
12	0.0537161	0.0248295	162	PTX-PLGA-co-PAVL			0.0360342	-0.00477844	0.00295412	0.0157808	-0.00878632	0.00078363	0.0143616	0.0171655	0.00480267	0.00301518	0.0621246	0.00530768	-0.00246845	-0.0386261
13	0.0543169	0.0264032	162	PTX-PLGA-co-PAVL			0.0372608	-0.00230077	0.00227312	0.0156119	-0.00931646	0.000794527	0.0140598	0.016068	0.00478484	0.00317724	0.0634822	0.00492518	-0.00286923	-0.0232555
14	0.056107	0.0282881	162	PTX-PLGA-co-PAVL			0.039114	0.00230075	0.00129216	0.0125044	-0.00801294	0.000558775	0.014563	0.0152426	0.00465413	0.00141682	0.0670961	0.00277837	-0.00281209	-0.00418537
15	0.0603008	0.0335306	162	PTX-PLGA-co-PAVL			0.041267	0.00422137	0.00203192	0.0108332	-0.00729751	0.00123977	0.0153224	0.0139175	0.00466192	0.000225112	0.0669296	0.00230821	-0.00367745	0.0200463
16	0.0626879	0.042815	162	PTX-PLGA-co-PAVL			0.0423619	0.0044617	0.00214265	0.0106055	-0.00633397	0.00191353	0.0158004	0.0126233	0.00473895	0.000812388	0.0678601	0.00343108	-0.00376138	0.0370529
17	0.0650905	0.0492736	162	PTX-PLGA-co-PAVL			0.0430735	0.00461413	0.00164859	0.0105677	-0.00621883	0.0014999	0.0173145	0.0105102	0.0049972	0.00220268	0.0692419	0.0039405	-0.0038701	0.0483046
18	0.0692773	0.061593	162	PTX-PLGA-co-PAVL			0.0424968	0.0047476	0.00173475	0.0107217	-0.00557309	0.00127681	0.0169317	0.00976294	0.00520403	0.00254542	0.070199	0.00446432	-0.00382369	0.0525678
19	0.0913115	0.0872649	162	PTX-PLGA-co-PAVL			0.0431626	0.00243149	0.00265837	0.00917478	0.00468999	0.00674874	0.0207158	0.014823	0.00671813	0.0467793	0.0405427	0.0142785	-0.00261365	0.102876
20	0.105902	0.127803	162	PTX-PLGA-co-PAVL			0.0437079	0.00153033	0.00298157	0.00952222	0.00539858	0.00807097	0.0220314	0.0176371	0.00688432	0.0553569	0.0374649	0.0164816	-0.00256495	0.116978
21	0.133998	0.145106	162	PTX-PLGA-co-PAVL			0.0443431	0.00295377	0.00310547	0.0103025	0.00696537	0.00793334	0.0229107	0.0209259	0.00728247	0.061537	0.0361846	0.018254	-0.00220371	0.136009
22	0.13669	0.154162	162	PTX-PLGA-co-PAVL			0.0444219	0.00347196	0.00332672	0.0103087	0.00770782	0.0076482	0.0231965	0.0227861	0.00730824	0.0627053	0.0368214	0.0200048	-0.00205615	0.146876
23	0.169158	0.216466	162	PTX-PLGA-co-PAVL			0.0418435	0.00488059	0.00336254	0.0101241	0.00850026	0.00654508	0.0215328	0.0241675	0.00795072	0.0657529	0.0368586	0.02018	-0.00165601	0.158067
24	0.190621	0.246601	162	PTX-PLGA-co-PAVL			0.0418651	0.00507582	0.00341852	0.00994072	0.00848071	0.00541426	0.0222209	0.0254746	0.00797572	0.0669627	0.0367048	0.0203731	-0.00167244	0.16392
26	0.20627	0.274245	162	PTX-PLGA-co-PAVL			0.0415091	0.0062306	0.00351341	0.00994001	0.00851086	0.00510285	0.0200352	0.0246865	0.00790302	0.0699053	0.0370527	0.0214635	-0.00110544	0.17331
28	0.254268	0.31163	162	PTX-PLGA-co-PAVL			0.0416864	0.011579	0.00359442	0.0146817	0.00915598	0.00459058	0.0164221	0.027899	0.00824033	0.0728544	0.0295868	0.024972	-0.000301681	0.189495
30	0.309471	0.329257	162	PTX-PLGA-co-PAVL			0.0415577	0.0126589	0.00363165	0.0149589	0.00864123	0.00418019	0.0152502	0.0284349	0.00811829	0.0729267	0.0291077	0.025866	3.82689e-05	0.196081
33	0.366625	0.334685	162	PTX-PLGA-co-PAVL			0.0412681	0.0127503	0.00362691	0.0150131	0.00777771	0.00381302	0.014879	0.0267075	0.00804803	0.0731908	0.0289105	0.0257774	5.8236e-05	0.201745
35	0.435975	0.34817	162	PTX-PLGA-co-PAVL			0.0412363	0.0130401	0.0036257	0.01467	0.00753293	0.00355777	0.0141113	0.0266252	0.0080652	0.0725303	0.0288583	0.0261159	7.67871e-05	0.205092
38	0.519724	0.347294	162	PTX-PLGA-co-PAVL			0.0400743	0.0134966	0.00347554	0.0146981	0.00742627	0.00376675	0.0135109	0.0259994	0.0083181	0.0712081	0.028509	0.025013	7.44199e-05	0.209889
40	0.550758	0.34511	162	PTX-PLGA-co-PAVL			0.0399679	0.013318	0.00348362	0.0157175	0.006029	0.00389883	0.0126837	0.0246895	0.00822497	0.0711828	0.0276947	0.0248682	-0.000154684	0.213994
42	0.579183	0.356863	162	PTX-PLGA-co-PAVL			0.0390834	0.0134238	0.00329278	0.0152774	0.00553558	0.00391546	0.0122064	0.0234263	0.00801679	0.0717419	0.0279273	0.0248008	-0.000333789	0.216618
45	0.648139	0.390084	162	PTX-PLGA-co-PAVL			0.0363228	0.0129655	0.0036604	0.0153652	0.0039807	0.00374393	0.0118018	0.0209335	0.00735473	0.0720467	0.0276446	0.0245955	-0.000732549	0.221879
48	0.695097	0.426257	162	PTX-PLGA-co-PAVL			0.0359351	0.0130178	0.003591	0.0153203	0.00362979	0.00387132	0.0117761	0.0205866	0.00720755	0.0705881	0.0274447	0.0241528	-0.000838503	0.225071
50	0.737082	0.485692	162	PTX-PLGA-co-PAVL			0.0146033	0.0122898	-0.000567374	-0.00201793	-0.0016548	-0.00383058	0.00349118	0.00316926	0.000218307	-0.0100106	0.00964143	-0.00431787	-0.00211532	-0.482222
52	0.76242	0.55875	162	PTX-PLGA-co-PAVL			0.0159055	0.0145743	-0.00110812	-0.0022102	0.00806514	-0.0047332	-0.000905721	-0.000498964	0.0154915	-0.0101685	0.0165517	-0.00371891	-0.000327341	-0.361444
56	0.815354	0.635289	162	PTX-PLGA-co-PAVL			0.0145292	0.0194231	-0.00112011	0.00074639	0.00659376	-0.00588684	-0.00616554	0.000444548	0.015416	-0.00912324	0.0359139	-0.00214352	-0.00126325	-0.254868
58	0.879463	0.704088	162	PTX-PLGA-co-PAVL			0.0141418	0.0216456	-0.00139994	0.00181068	0.00482569	-0.00813038	-0.00571802	-0.000617765	0.0150411	-0.0106619	0.0404138	-0.00152351	-0.00117159	-0.23331
61	0.883925	0.72015	162	PTX-PLGA-co-PAVL			0.012667	0.0270744	-0.00246428	0.000263965	0.000161556	-0.0107534	-0.0083428	-0.0111686	0.00923766	-0.0134846	0.0516608	-0.00107004	-0.00185476	-0.169196
63	0.903666	0.74007	162	PTX-PLGA-co-PAVL			0.0112294	0.027067	-0.00379173	-0.001082	-0.0105352	-0.013776	-0.00691053	-0.00813192	0.0062861	-0.0147823	0.0538178	-0.00442051	-0.00309952	-0.136599
65	0.904944	0.772546	162	PTX-PLGA-co-PAVL			0.0126971	0.0293324	-0.00536549	-0.00108624	-0.0212126	-0.0130836	-0.00459252	-0.00656763	0.00677921	-0.0171988	0.0539296	-0.006718	-0.00722729	-0.0768078
0	0	0	163	PTX-PLGA-co-PAVL			0.0254384	0.013477	-0.0123376	-0.00255175	-0.0124419	-0.0241005	0.00842935	-0.0117403	-0.000493157	-0.0381611	0.015465	-0.0082835	-0.0118314	-0.0787663
0.0416667	0.0106901	0.00495175	163	PTX-PLGA-co-PAVL			0.0351947	0.0192547	-0.00974533	-0.00341261	-0.00887937	-0.0169934	0.00865995	-0.00167568	-0.00367705	-0.0378041	0.0083874	-0.00971899	-0.0111276	-0.00193429
0.166667	0.0124283	0.00874662	163	PTX-PLGA-co-PAVL			0.0353006	0.0276777	-0.00625786	-0.0118518	-0.00196549	-0.00576224	0.0151206	0.0197479	-0.00348375	-0.0366066	0.00571844	-0.0222806	-0.00539869	0.050131
1	0.0147495	0.019289	163	PTX-PLGA-co-PAVL			0.034399	0.0299484	-0.00510882	-0.0156524	-0.00150273	-0.00542073	0.0142096	0.0218095	-0.00296264	-0.0359234	0.00611226	-0.0238351	-0.00506401	0.0774656
2	0.0167013	0.0182876	163	PTX-PLGA-co-PAVL			0.0334271	0.0281333	-0.00345937	-0.0216123	-0.00393986	-0.00668975	0.00696187	0.0225675	-0.0038373	-0.0377929	0.00864621	-0.0324823	-0.00500484	0.104087
3	0.0178836	0.018901	163	PTX-PLGA-co-PAVL			0.0298526	0.0319829	-0.00251353	-0.0142947	-0.0070833	-0.00281506	-0.000962694	0.0174849	-0.00308793	-0.0362572	0.0089058	-0.024223	-0.00579469	0.162243
4	0.0190505	0.0188069	163	PTX-PLGA-co-PAVL			0.0240845	0.0334774	-0.000343424	-0.00854928	-0.00620978	-9.96973e-05	-0.00706666	0.0122074	-0.00242763	-0.0314763	0.00852423	-0.0177468	-0.00563086	0.212078
5	0.021738	0.0195523	163	PTX-PLGA-co-PAVL			0.0263816	0.0202933	0.0033165	-0.00450005	-0.00338758	-0.00253619	0.0281547	0.0165729	-0.00190701	-0.0239589	0.00788554	-0.00653383	-0.00474107	0.278782
6	0.0240781	0.0205298	163	PTX-PLGA-co-PAVL			0.0257094	0.0184737	0.00419575	-0.00461623	-0.00347167	-0.00230588	0.0313469	0.0176676	-0.00167491	-0.0209532	0.00822312	-0.00603493	-0.00465532	0.30712
7	0.0256492	0.02089	163	PTX-PLGA-co-PAVL			0.0276851	0.0204663	0.00630361	-0.00289952	-0.00154437	-0.00169646	0.0417065	0.0210766	0.00046644	-0.0151825	0.00996227	-0.00527117	-0.00366143	0.34333
8	0.0268239	0.0225129	163	PTX-PLGA-co-PAVL			0.024481	0.0183596	0.00550265	-0.00245447	-0.0013312	-0.00128916	0.0402718	0.0200497	0.000593363	-0.0134304	0.00973286	-0.00530308	-0.00284105	0.364729
9	0.0279906	0.0228074	163	PTX-PLGA-co-PAVL			0.0158991	0.0139215	0.000159156	-0.00150838	0.00015858	-0.00184203	0.0132232	0.012945	0.00130236	-0.0080577	0.0118986	-0.0039242	-0.00160909	-0.515889
10	0.0333656	0.0229522	163	PTX-PLGA-co-PAVL			0.0181029	0.0171161	3.21583e-05	-0.0015855	0.0103396	-0.000867489	0.0200527	0.0213599	0.0124212	-0.00703233	0.019527	-0.00337794	0.000763837	-0.386657
11	0.0344614	0.0236383	163	PTX-PLGA-co-PAVL			0.0177829	0.019254	0.000315721	0.00044141	0.0157238	-0.00106092	0.0237115	0.0304047	0.0189996	-0.00692784	0.0301539	-0.00303988	0.000979008	-0.341212
12	0.0352345	0.0248295	163	PTX-PLGA-co-PAVL			0.01669	0.0267781	0.00054228	0.00415823	0.0152207	0.000676329	0.0341896	0.0449458	0.0219301	-0.00570614	0.0498781	-0.00234492	0.000354522	-0.24788
13	0.0360044	0.0264032	163	PTX-PLGA-co-PAVL			0.0169775	0.0299993	0.000739705	0.00403606	0.0157459	0.00259786	0.0423215	0.0569342	0.0170731	-0.0045543	0.052118	-0.00148578	-5.86302e-07	-0.20999
14	0.0367743	0.0282881	163	PTX-PLGA-co-PAVL			0.0169393	0.0481719	0.00148296	0.0044939	0.01804	0.0054702	0.0542836	0.0812156	0.0151242	-0.00804349	0.0812941	0.00106772	0.000198921	-0.0939695
15	0.0421492	0.0335306	163	PTX-PLGA-co-PAVL			0.0168969	0.0490945	0.00167281	0.00326873	0.0194039	0.0064299	0.0557916	0.0878429	0.0149614	-0.0076964	0.0886624	0.0010412	0.000680971	-0.0589607
16	0.044095	0.042815	163	PTX-PLGA-co-PAVL			0.0165918	0.0468439	0.0012979	0.00305057	0.010179	0.00181563	0.0536219	0.0828767	0.00999788	-0.0102154	0.085292	-0.00316459	-0.00054881	-0.00857291
17	0.0456388	0.0492736	163	PTX-PLGA-co-PAVL			0.0159629	0.0148589	0.000311038	-0.00153528	-0.000297517	-0.00212464	0.0104438	0.0158819	0.000952472	-0.00832188	0.0110877	-0.00402178	-0.00146216	-0.515058
18	0.0471786	0.061593	163	PTX-PLGA-co-PAVL			0.0175017	0.017652	-1.74949e-05	-0.00116722	0.0102763	-0.00217432	0.00750324	0.0164518	0.0162949	-0.00797414	0.0186451	-0.00306365	0.00105641	-0.391018
19	0.0571265	0.0872649	163	PTX-PLGA-co-PAVL			0.0166071	0.0216845	0.000492255	0.00157521	0.0153877	-0.00237196	0.00776652	0.0205781	0.023339	-0.00734385	0.0267645	-0.00268089	0.000540744	-0.330459
20	0.0615085	0.127803	163	PTX-PLGA-co-PAVL			0.0162053	0.0269396	0.000594161	0.00413308	0.0140243	-0.00211504	0.0115449	0.0281005	0.0208164	-0.00548275	0.0469081	-0.000330615	0.000190212	-0.258167
21	0.0706982	0.145106	163	PTX-PLGA-co-PAVL			0.0158782	0.0294408	0.000421446	0.0033882	0.0102343	-0.00355169	0.0116313	0.0287328	0.0194009	-0.00671635	0.0536517	0.000345768	-0.000368681	-0.232821
22	0.0741479	0.154162	163	PTX-PLGA-co-PAVL			0.0153379	0.0388549	0.000262335	0.00248609	0.0103553	-0.00196688	0.0160031	0.0328629	0.0181897	-0.00904259	0.0699493	0.000785914	0.000921476	-0.144302
23	0.0893497	0.216466	163	PTX-PLGA-co-PAVL			0.0139497	0.0394802	-0.000316227	0.00178611	0.00535059	-0.00411864	0.0165192	0.0344044	0.0152269	-0.0101697	0.065201	-0.00135658	0.000404397	-0.135322
24	0.116329	0.246601	163	PTX-PLGA-co-PAVL			0.0148806	0.0418948	-0.00104405	0.00167714	-0.00202096	-0.00470923	0.0200043	0.03827	0.0124273	-0.0112132	0.0749802	-0.00455277	-0.00120641	-0.0640575
26	0.131119	0.274245	163	PTX-PLGA-co-PAVL			0.0164612	0.041916	-0.00174171	0.00142451	-0.00652215	-0.00396976	0.0202276	0.0422209	0.0123542	-0.0124304	0.0692203	-0.00502521	-0.0017513	-0.0580913
28	0.159566	0.31163	163	PTX-PLGA-co-PAVL			0.0346696	0.0410186	-0.00323901	0.00098561	-0.0006928	-0.00318735	0.0274447	0.0663779	0.00454774	-0.0238137	0.0273365	-0.00735583	-0.00406269	-0.0491693
30	0.201145	0.329257	163	PTX-PLGA-co-PAVL			0.0421452	0.0407135	-0.00129677	0.00123022	-0.000846128	0.00109374	0.0310547	0.0695571	0.00147947	-0.0266333	0.0226079	-0.00756908	-0.00515364	0.00197299
33	0.244926	0.334685	163	PTX-PLGA-co-PAVL			0.0450657	0.0412471	-0.00221313	0.000157358	0.000910931	0.000493732	0.030876	0.0611703	-0.000413343	-0.0255524	0.0207043	-0.00817838	-0.00482859	0.0287029
35	0.289717	0.34817	163	PTX-PLGA-co-PAVL			0.041307	0.0364874	-0.00291786	-0.0102627	0.00194352	-0.000372682	0.046687	0.0429191	-0.00164402	-0.0291854	0.0103345	-0.020904	-0.00396362	0.0508771
38	0.3377	0.347294	163	PTX-PLGA-co-PAVL			0.0405307	0.0386041	-0.00200298	-0.0135354	0.00262594	-0.000399199	0.045662	0.045691	-0.00150746	-0.028857	0.0103329	-0.0212387	-0.00315337	0.0765049
40	0.372867	0.34511	163	PTX-PLGA-co-PAVL			0.0362828	0.0398912	-0.00151405	-0.0125127	-0.00450881	0.000697033	0.0235379	0.0417589	-0.00127401	-0.0310396	0.0112255	-0.0218359	-0.00377855	0.154822
42	0.506596	0.356863	163	PTX-PLGA-co-PAVL			0.0350942	0.0285289	0.00893695	-0.00244676	-0.000884279	-1.25352e-05	0.0606354	0.0659152	0.000775403	-0.0134778	0.0107585	-0.00503905	-0.00284134	0.295802
45	0.675985	0.390084	163	PTX-PLGA-co-PAVL			0.034613	0.0270958	0.00921584	-0.00219871	-0.000568295	0.00054984	0.0638263	0.064865	0.00137841	-0.0102497	0.0112571	-0.00469612	-0.00254861	0.323404
48	0.740379	0.426257	163	PTX-PLGA-co-PAVL			0.034733	0.027131	0.00938092	-0.00169554	0.00073443	0.000949206	0.0659675	0.0591599	0.00240521	-0.00704045	0.0123142	-0.00405396	-0.0020237	0.346828
50	0.85589	0.485692	163	PTX-PLGA-co-PAVL			0.0308372	0.0244568	0.00803387	-0.00134608	0.000686344	0.00106415	0.0628899	0.0550663	0.00241854	-0.00627589	0.012052	-0.00416502	-0.00170673	0.36341
52	0.916784	0.55875	163	PTX-PLGA-co-PAVL			0.0135398	0.0104076	-0.00117634	-0.00280361	-0.00327582	-0.00517232	-0.00167815	-0.00460157	-0.000417865	-0.0114016	0.00678753	-0.00504458	-0.00264342	-0.455843
56	0.931784	0.635289	163	PTX-PLGA-co-PAVL			0.0130191	0.0126192	-0.00264484	-0.00200846	-0.000986336	-0.0116738	-0.0171468	-0.0322165	0.0116216	-0.0133514	0.02077	-0.00442334	-0.00282798	-0.262349
58	0.951568	0.704088	163	PTX-PLGA-co-PAVL			0.0108066	0.017041	-0.00458057	-0.00284566	-0.0135101	-0.020037	-0.02953	-0.0495534	0.00342008	-0.0188763	0.0268425	-0.00397205	-0.00435914	-0.186142
61	0.952378	0.72015	163	PTX-PLGA-co-PAVL			0.00798134	0.0145725	-0.0064816	-0.00357806	-0.0308804	-0.024883	-0.0351116	-0.0487029	0.00100001	-0.0209381	0.0138589	-0.00776294	-0.00754582	-0.153672
63	0.975202	0.74007	163	PTX-PLGA-co-PAVL			0.0100197	0.0195823	-0.00829189	-0.00310101	-0.0369822	-0.0204671	-0.035794	-0.0382102	0.000872062	-0.0223002	0.0238063	-0.00961875	-0.0104159	-0.0969347
65	0.976413	0.772546	163	PTX-PLGA-co-PAVL			0.0176288	0.00215201	-0.0170588	-0.00515003	-0.021651	-0.0338812	-0.0182444	-0.0439512	-0.00291311	-0.0467983	-0.00204511	-0.0108	-0.0154753	-0.100886
0	0	0	106	TMZ-PLGA			0.0204234	0.00172804	-0.017087	-0.00553495	-0.0195929	-0.0328982	-0.0161054	-0.0404877	-0.00298003	-0.0492777	-0.00373025	-0.0123991	-0.0162938	-0.0789918
0.0976862	0.00861016	0.0519979	106	TMZ-PLGA			0.0266255	0.00731304	-0.0149639	-0.0072387	-0.0164813	-0.0275072	-0.0147449	-0.0385505	-0.00619284	-0.0489312	-0.00642582	-0.0137289	-0.015674	-0.0220648
0.981872	0.137825	0.132535	106	TMZ-PLGA			0.0257899	0.0163318	-0.0114297	-0.0228508	-0.00714211	-0.0147713	-0.0108172	-0.0178135	-0.0059736	-0.0490957	0.000792917	-0.0334329	-0.00873987	0.0277043
6.9925	0.197522	0.433201	106	TMZ-PLGA			0.0232962	0.0169626	-0.0109669	-0.0263737	-0.0071471	-0.0167655	-0.0124657	-0.0180758	-0.00592317	-0.0492071	0.000748716	-0.0347048	-0.00848109	0.0432402
13.9783	0.32608	0.749067	106	TMZ-PLGA			0.0236824	0.0175399	-0.0069665	-0.0279262	-0.00767962	-0.0131296	-0.0121571	-0.012422	-0.00540991	-0.0482267	0.00483783	-0.0378738	-0.00657466	0.0891839
20.9867	0.687394	0.870125	106	TMZ-PLGA			0.0239289	0.0228743	-0.00451682	-0.0161162	-0.00954626	-0.00580272	-0.0107366	-0.010714	-0.00432665	-0.0431903	0.00542348	-0.026403	-0.00713117	0.162489
28.0756	0.880595	0.898723	106	TMZ-PLGA			0.0212836	0.0259199	-0.00105732	-0.00903381	-0.00787513	-0.000909558	-0.0132339	-0.00661746	-0.00347348	-0.0348286	0.00542377	-0.0178945	-0.0062069	0.226492
35.1512	0.935867	0.923278	106	TMZ-PLGA			0.0233037	0.0164103	0.00140481	-0.00599057	-0.00539263	-0.00420044	0.0172095	0.00369424	-0.00316618	-0.026673	0.00489049	-0.00738486	-0.00563496	0.294776
0	0	0	107	TMZ-PLGA			0.0233323	0.0151858	0.00274454	-0.00607451	-0.00542979	-0.00403805	0.021594	0.00602496	-0.00245437	-0.023285	0.00505607	-0.00692353	-0.00513641	0.325671
0.0972688	0.00429986	0.0569461	107	TMZ-PLGA			0.0255566	0.017668	0.00519861	-0.00427705	-0.00351181	-0.00335516	0.0330961	0.0098931	-0.000224745	-0.0173241	0.0069192	-0.00596354	-0.00413773	0.363323
1.08624	0.2154	0.117506	107	TMZ-PLGA			0.0224643	0.015768	0.00441081	-0.00380905	-0.00330681	-0.00270791	0.0326174	0.0089039	-9.65581e-05	-0.0154755	0.00669498	-0.0059709	-0.00333068	0.385827
7.0046	0.322521	0.501705	107	TMZ-PLGA			0.0134137	0.0100981	-0.00125671	-0.00305508	-0.00349301	-0.0049624	-0.00221805	-0.0103013	-0.000408419	-0.0117667	0.00729696	-0.00492131	-0.00277427	-0.448938
14.0004	0.554526	0.719803	107	TMZ-PLGA			0.0120473	0.0146468	-0.00321136	-0.0030765	-0.00649513	-0.0154027	-0.0213682	-0.0458477	0.00932377	-0.0150515	0.0260255	-0.0042504	-0.00404816	-0.229687
21.0906	0.760658	0.879778	107	TMZ-PLGA			0.00802241	0.0142705	-0.00642276	-0.00400877	-0.0308526	-0.0248441	-0.0340243	-0.0554793	5.94958e-05	-0.0218614	0.0206849	-0.00787606	-0.00689978	-0.157347
28.0819	0.94525	0.903675	107	TMZ-PLGA			0.0100378	0.0199452	-0.00821181	-0.00375487	-0.0361283	-0.0200676	-0.0354102	-0.0444652	0.000800728	-0.0229857	0.0312938	-0.00943141	-0.0101708	-0.0881301
35.1537	0.961729	0.927313	107	TMZ-PLGA			0.0196975	0.0023341	-0.0172724	-0.00547937	-0.0232832	-0.0335436	-0.0210306	-0.0522501	-0.00277635	-0.0473642	-0.000439961	-0.0106482	-0.0159916	-0.0976532
0	0	0	108	TMZ-PLGA			0.0243352	0.00266198	-0.0165194	-0.00618159	-0.0194798	-0.0306476	-0.0173742	-0.0510163	-0.00408896	-0.0521544	-0.00382259	-0.0123535	-0.0176583	-0.0613371
0.0972688	0.00429986	0.0586881	108	TMZ-PLGA			0.0287528	0.00730838	-0.0154436	-0.00766776	-0.0176083	-0.0267533	-0.0159279	-0.0472192	-0.00561968	-0.0498531	-0.00513557	-0.0135406	-0.0165086	-0.0205275
0.903389	0.327489	0.112217	108	TMZ-PLGA			0.0262296	0.0142898	-0.011824	-0.0267511	-0.00766299	-0.0158521	-0.0162763	-0.0312715	-0.00592934	-0.0518504	0.000916717	-0.0333236	-0.00969166	0.0194963
6.92069	0.456151	0.418529	108	TMZ-PLGA			0.0237673	0.0144793	-0.011237	-0.030526	-0.00777664	-0.0178013	-0.0178595	-0.0320797	-0.00585003	-0.052185	0.00089481	-0.0355196	-0.00976135	0.0353571
14.1023	0.606239	0.750543	108	TMZ-PLGA			0.0235105	0.0145198	-0.00749126	-0.0336092	-0.00831693	-0.0150283	-0.0164051	-0.0293012	-0.00499624	-0.0521999	0.00489354	-0.0390617	-0.00768417	0.0725751
21.0956	0.812382	0.881146	108	TMZ-PLGA			0.0207808	0.0195591	-0.00573173	-0.0191289	-0.0104601	-0.00677046	-0.010681	-0.0270472	-0.00448165	-0.0455367	0.0052295	-0.0263989	-0.00878059	0.15001
27.9863	0.958191	0.901736	108	TMZ-PLGA			0.0170298	0.0235519	-0.00157296	-0.0110412	-0.00890739	-0.00205653	-0.0132828	-0.021874	-0.00344298	-0.0372293	0.00494541	-0.0178903	-0.00786713	0.215391
35.0581	0.97467	0.926511	108	TMZ-PLGA			0.0182137	0.0142203	0.000252644	-0.00654437	-0.00582334	-0.00411921	0.0159328	-0.0197914	-0.00308074	-0.0290411	0.00509289	-0.00712255	-0.00640479	0.283249
							0.0172504	0.0112153	0.000928775	-0.00679928	-0.00590607	-0.0041547	0.0170091	-0.0189777	-0.0025775	-0.0266176	0.00491445	-0.00680016	-0.00641348	0.307697
							0.0174326	0.0117901	0.00182387	-0.00580925	-0.00493349	-0.00349195	0.0214223	-0.0187052	-0.00173977	-0.0228043	0.00602157	-0.00619251	-0.00577715	0.333593
							0.0159972	0.012779	0.00273475	-0.00463818	-0.00430074	-0.00238271	0.0268506	-0.0175442	-0.000253198	-0.0189305	0.00671976	-0.00580937	-0.00452736	0.367492
							0.0183735	0.0200545	0.000762643	0.00119588	0.00391557	0.000609666	0.00976183	0.00937986	0.00521672	0.0210332	0.0225349	0.00409285	0.0029877	-0.583242
							0.0186424	0.0217309	-0.000705261	-0.000423832	0.00187016	-0.00208642	0.00693579	0.0133421	0.00480532	0.020365	0.0219861	0.00370215	0.00241802	-0.54355
							0.0189917	0.0318115	0.00161274	0.00629001	0.00640681	0.0173385	0.0270129	0.0311196	0.00738151	0.0289376	0.0471591	0.0057426	0.00747611	-0.322415
							0.0186046	0.0400191	0.00100402	0.00804925	0.00704799	0.0127084	0.0300537	0.0386791	0.00712762	0.0273017	0.0558767	0.00476477	0.00761503	-0.247493
							0.0182302	0.0420646	0.00124747	0.00769349	0.0118258	0.00573605	0.0343851	0.0556911	0.0102342	0.0382817	0.0881831	0.00713666	0.00771464	-0.0998977
							0.0222065	0.0415383	0.000837227	0.00735964	0.0179436	0.0105217	0.0336135	0.0452642	0.0110921	0.0388191	0.108079	0.00872572	0.0143944	-0.0142681
							0.0491801	0.0446542	0.000469771	0.0107479	0.0151143	0.0129471	0.030767	0.0430366	0.0231076	0.0606763	0.104095	0.0104099	0.0218421	0.0525964
							0.0541448	0.044041	0.000447037	0.0104893	0.014615	0.0108737	0.0304997	0.036024	0.0220938	0.0655813	0.0984315	0.00914101	0.0199843	0.0799755
							0.0562575	0.0442231	0.000935628	0.00911824	0.0143529	0.0112646	0.0293511	0.0321008	0.0206251	0.0629129	0.0898564	0.00847195	0.0188483	0.104419
							0.017618	0.0196709	0.000666225	0.00116139	0.00399257	0.000398684	0.00955142	0.00941239	0.00541057	0.0223194	0.023977	0.00425451	0.00297442	-0.58473
							0.0181281	0.0287596	0.00138737	0.00626743	0.00624326	0.0156915	0.0241449	0.0311283	0.00776372	0.0296789	0.0549242	0.00604847	0.00747128	-0.327733
							0.0179127	0.0378469	0.00108811	0.0076156	0.00801071	0.00780061	0.0285866	0.0450459	0.00981939	0.0297233	0.0783411	0.00468072	0.0074244	-0.219769
							0.0175322	0.0450363	0.0011436	0.00780255	0.0124406	0.00601961	0.0321495	0.0595292	0.0109039	0.0402741	0.0987022	0.00721137	0.00768069	-0.0977085
							0.019189	0.0468725	0.000690474	0.00726531	0.0183453	0.00994355	0.0319186	0.0492639	0.0101591	0.0385579	0.116181	0.00862735	0.0126534	-0.0155279
							0.0466049	0.0507245	5.55944e-05	0.0110118	0.0155613	0.0139661	0.0308805	0.0425214	0.0247773	0.0663658	0.110981	0.011105	0.022314	0.0602527
							0.0511843	0.0512637	0.000108677	0.0106191	0.0149273	0.0116253	0.030382	0.0356456	0.0233767	0.07219	0.105564	0.00957325	0.0202311	0.0890118
							0.0529031	0.0501126	0.000639736	0.00911931	0.0145542	0.0115092	0.0290975	0.0315418	0.0220196	0.0672601	0.0950279	0.00897268	0.0189178	0.109043
							0.0173317	0.0194034	0.000704914	0.00117373	0.00396187	0.000305852	0.00953957	0.00897327	0.00536788	0.0219653	0.0234348	0.00424444	0.00300142	-0.582731
							0.0174027	0.0190792	-0.00078364	-0.000491771	0.00178264	-0.00261771	0.00653372	0.0123795	0.00497022	0.0212762	0.0229182	0.00382752	0.00245246	-0.54504
							0.0178988	0.0310614	0.00120172	0.00799384	0.00644155	0.0143206	0.0262373	0.0356274	0.00740821	0.0265556	0.0550881	0.00524403	0.0069546	-0.301454
							0.0175643	0.0363956	0.00119366	0.00800496	0.00836371	0.00616869	0.0289902	0.040351	0.00927139	0.0289626	0.0784516	0.00486434	0.0080366	-0.20807
							0.0169172	0.0396978	0.00107694	0.00796976	0.0124061	0.00387109	0.0315341	0.0500461	0.00982078	0.0401389	0.0953911	0.00730855	0.00861988	-0.0988867
							0.0185092	0.0421871	0.000617444	0.00723543	0.017443	0.00885558	0.0319048	0.0429289	0.00917136	0.0375874	0.109013	0.00873019	0.0119061	-0.0253652
							0.0458319	0.0489431	0.000237262	0.0107277	0.015634	0.0131491	0.0306333	0.0410318	0.0244961	0.0654342	0.108918	0.0109003	0.0222594	0.0584876
							0.0170726	0.0121462	0.000647735	0.00116607	0.00393823	0.00121187	0.00925756	0.00657792	0.00571784	0.0192178	0.0243497	0.00419394	0.0029162	-0.571737
							0.0171002	0.0116452	-0.000851792	-0.000469003	0.00179256	-0.00176122	0.00630257	0.0100091	0.00531802	0.0185739	0.023842	0.00382453	0.00229928	-0.53422
							0.017619	0.0204059	0.00118416	0.0064628	0.00601648	0.0163982	0.025488	0.0291485	0.00821651	0.0265735	0.0606193	0.00601626	0.00713642	-0.311839
							0.0175185	0.0380116	0.00153998	0.00987291	0.00873904	0.0107944	0.0325023	0.0486714	0.011875	0.0272359	0.0935624	0.00491669	0.0081145	-0.172603
							0.0171815	0.042949	0.00127553	0.00900447	0.0134626	0.00854642	0.0328147	0.0583179	0.0119957	0.0383288	0.10417	0.00694068	0.00814525	-0.0763195
							0.018759	0.0456784	0.000753642	0.00735627	0.0189958	0.0113242	0.0318744	0.0477902	0.0115244	0.0360966	0.121064	0.00848847	0.0121399	0.00418618
							0.0461397	0.0379882	-3.79823e-05	0.0116412	0.0158201	0.0148463	0.0295114	0.0385976	0.028846	0.0641031	0.111993	0.0107039	0.0222759	0.0681834
							0.0507158	0.038463	2.8733e-05	0.0115234	0.0150525	0.0122706	0.0289534	0.031321	0.0277236	0.0718389	0.106468	0.00925095	0.0202226	0.0967139
							0.0154576	0.0119489	0.000551005	0.00259232	0.0015146	-0.00217419	-0.00483564	0.00286253	0.00207624	0.0270476	0.0276568	0.00567921	0.000472168	-0.554033
							0.0158436	0.0133192	0.000481354	0.00874374	0.0190292	-0.00167147	-0.00420438	0.0213308	0.00296896	0.0280769	0.0338536	0.0100844	0.000618988	-0.464778
							0.0162111	0.0125944	0.000399075	0.00924742	0.0216796	-0.000535065	-0.00682051	0.0261763	0.00172932	0.0454893	0.0422563	0.00743889	0.000119364	-0.381989
							0.015891	0.0162446	0.000526018	0.00548319	0.018456	-0.000502659	-0.00502659	0.0259403	0.00220291	0.0469731	0.0563056	0.00928278	0.000931523	-0.309333
							0.0157138	0.0185037	0.000174962	0.00484208	0.0236504	0.00121489	-0.00563366	0.0369018	0.00172392	0.0412465	0.0683547	0.00628329	0.000229937	-0.262466
							0.015553	0.0231648	-0.000192782	0.00451007	0.0251563	0.00215862	-0.00431787	0.0373796	0.00177252	0.0436995	0.0885869	0.00675831	-0.00031481	-0.201169
							0.0153967	0.0261198	-0.000274796	0.0056557	0.0276995	0.00422031	-0.00433929	0.0379203	0.00178705	0.0507393	0.0974723	0.00759005	2.48509e-05	-0.156244
							0.0150278	0.0283497	-0.000473618	0.00671804	0.0384886	0.00470385	-0.00576752	0.031055	0.00147325	0.0608639	0.11579	0.0106497	0.00104489	-0.114009
							0.0154447	0.0120005	0.000572538	0.0025821	0.00161881	-0.00215926	-0.00556572	0.00312648	0.0021197	0.0271917	0.027722	0.00573093	0.000497248	-0.554001
							0.015458	0.012716	0.000552949	0.00325764	0.00386741	-0.00215338	-0.00529657	0.00460293	0.00221448	0.0272213	0.0282437	0.00655222	0.000525809	-0.533927
							0.015661	0.0136714	0.000591401	0.00648958	0.0147447	-0.00184727	-0.00529446	0.0199924	0.00273135	0.0276632	0.0327172	0.0100564	0.000666792	-0.471495
							0.0163195	0.013201	0.000380936	0.00999618	0.02309	9.66336e-05	-0.00619075	0.0304042	0.00182786	0.0489742	0.0449117	0.00757681	0.000248102	-0.368417
							0.0158825	0.0165546	0.000541108	0.00545532	0.0191863	-0.000401051	-0.0046064	0.0265859	0.00229798	0.0480289	0.0570555	0.0093898	0.00104749	-0.306377
							0.0157403	0.0189866	0.000205157	0.00435977	0.0252988	0.00146244	-0.0046401	0.0359898	0.00183916	0.041672	0.0683887	0.0062783	0.000385447	-0.25838
							0.0155378	0.0243882	-0.000195231	0.00522735	0.0261722	0.0042119	-0.00569124	0.0371654	0.00178472	0.0452795	0.0936012	0.00716498	-4.80026e-05	-0.18845
							0.0152817	0.0264616	-0.000406114	0.00554766	0.0285157	0.00436641	-0.00548425	0.0400529	0.00185855	0.048605	0.0984	0.00786369	-2.42617e-05	-0.155712
							0.0151988	0.0297557	-0.000560797	0.00678551	0.0425461	0.00527924	-0.00692171	0.0316876	0.00166124	0.0626887	0.121182	0.0114204	0.00134019	-0.103259
							0.0154615	0.0116182	0.000548836	0.00251208	0.00154465	-0.00216425	-0.00432274	0.00376605	0.00204356	0.026697	0.0276212	0.00565454	0.000503547	-0.55453
							0.0156678	0.0133133	0.00062036	0.0061952	0.0133391	-0.00187141	-0.00452126	0.0244046	0.00271785	0.0271973	0.0322939	0.00959568	0.000666135	-0.470836
							0.0161949	0.0116586	0.00035759	0.00886426	0.0203536	-0.000548682	-0.00774988	0.0243449	0.00170664	0.0443749	0.0419192	0.00729834	7.0992e-05	-0.384032
							0.015812	0.0135609	0.000460643	0.00432954	0.0195102	-0.00086356	-0.00789708	0.0250916	0.00219216	0.0407699	0.0572485	0.0077183	0.000283374	-0.310483
							0.015711	0.0166945	0.000138071	0.00407565	0.0240466	0.00128085	-0.0072598	0.0358078	0.0017614	0.0396317	0.0666013	0.00601975	0.000426546	-0.263798
							0.015611	0.022474	-0.000208993	0.00485287	0.0257039	0.00434554	-0.00670327	0.0401063	0.00171118	0.0443228	0.0936914	0.00695734	0.000185834	-0.188263
							0.0151366	0.0242264	-0.000383611	0.00579426	0.0292086	0.00483751	-0.00631451	0.0426189	0.00193514	0.0498945	0.100963	0.00824913	0.000496062	-0.14748
							0.0151499	0.0278028	-0.000599255	0.00680155	0.0425649	0.00539592	-0.0068777	0.0325561	0.00161398	0.0619767	0.121547	0.0112219	0.00161881	-0.100693
							0.0155247	0.0116894	0.000521279	0.00249343	0.00156599	-0.00212577	-0.00392588	0.0037022	0.00203663	0.0266799	0.0275382	0.00570621	0.000506036	-0.554971
							0.0156965	0.0130497	0.000552853	0.00523566	0.00941611	-0.00200583	-0.00426116	0.0138472	0.00240308	0.0267061	0.0309201	0.00883992	0.000697625	-0.493254
							0.0157231	0.0132826	0.000559579	0.00611705	0.0124557	-0.00188979	-0.00453313	0.0169679	0.00262151	0.0271556	0.0320409	0.00948074	0.000624883	-0.476959
							0.0164645	0.011906	3.93578e-05	0.00945023	0.0224824	-0.000980199	-0.00484693	0.0177415	0.002444	0.0303303	0.0334156	0.00871843	0.000622984	-0.45766
							0.0163126	0.0120826	0.000320538	0.00887196	0.0209855	-0.00011561	-0.00439113	0.0249248	0.0017443	0.0473491	0.0430115	0.00744605	0.000196182	-0.377092
							0.015855	0.0142663	0.000407341	0.00448876	0.0207136	-0.000376307	-0.00375818	0.0284509	0.0022448	0.0426458	0.0595366	0.00790265	0.000478074	-0.303188
							0.0157442	0.0174518	8.28706e-05	0.00428397	0.0249811	0.00160445	-0.00394557	0.0393306	0.0017433	0.0423313	0.0687288	0.00620527	0.000497927	-0.256994
							0.0155299	0.0234592	-0.000236566	0.00523874	0.0280177	0.00450198	-0.00504629	0.0427341	0.00174421	0.047133	0.0958105	0.00724869	0.000182398	-0.180762
							0.0151318	0.025022	-0.000449695	0.00633579	0.0315591	0.00511855	-0.00519669	0.045595	0.00197554	0.0523748	0.102827	0.00867569	0.000551673	-0.140161
							0.0149349	0.0284144	-0.000703366	0.00708895	0.0443304	0.00538828	-0.00685531	0.0321603	0.00163237	0.0636131	0.121501	0.0117731	0.00183661	-0.0992752
							0.0155127	0.0117865	0.000161329	0.00246563	0.00137293	-0.0022589	-0.00341492	0.00250446	0.00198854	0.0260079	0.0270499	0.00570428	0.000461225	-0.552512
							0.016145	0.0126284	5.51938e-05	0.00958862	0.0240581	-0.0013502	-0.0044814	0.0218739	0.00253608	0.0277529	0.0336123	0.0101568	0.000655629	-0.455706
							0.0162643	0.0124575	-4.44375e-05	0.00920919	0.0216852	-0.00030466	-0.0057789	0.0248384	0.00165913	0.0446928	0.0418229	0.00760081	9.99538e-05	-0.377923
							0.0159394	0.0152698	-7.74422e-06	0.005053	0.0173953	-0.000998684	-0.00787214	0.0205942	0.00199142	0.0448912	0.0520907	0.00890315	0.000453927	-0.317231
							0.0156287	0.0175952	-0.000413429	0.00418654	0.0222815	0.000288788	-0.0102354	0.0280759	0.001518	0.0404063	0.063027	0.00607425	-5.64086e-06	-0.269926
							0.0152758	0.0184247	-0.000509954	0.00385266	0.0238159	2.38316e-06	-0.0124587	0.0260609	0.00141536	0.0394133	0.0660366	0.00624413	-0.000834185	-0.252554
							0.0147888	0.0242624	-0.00112721	0.00555934	0.0259001	0.00202269	-0.0172144	0.025475	0.00145479	0.0476476	0.0875079	0.0075245	-0.000729472	-0.175572
							0.014308	0.0253675	-0.00132288	0.00600469	0.0320733	0.00174963	-0.0172734	0.0201121	0.000964812	0.0540195	0.097193	0.00949646	2.69294e-05	-0.15111
							0.0154851	0.0120262	0.000531017	0.00262486	0.00171001	-0.00209361	-0.00450416	0.00387245	0.00209146	0.0271395	0.0279524	0.00566089	0.000502733	-0.556045
							0.0156578	0.0136168	0.000626276	0.00641144	0.0134238	-0.00179807	-0.00308752	0.0245115	0.00259979	0.027524	0.0325148	0.00958033	0.000742813	-0.474759
							0.0170756	0.0120027	0.000185454	0.0107899	0.0202584	-0.000788686	-0.00472947	0.0245651	0.00179214	0.0412294	0.0368757	0.00773394	0.000493503	-0.407261
							0.0159545	0.0155855	0.000538213	0.00537191	0.0198238	-0.000298872	-0.00359684	0.0279496	0.00226544	0.0478543	0.0584064	0.00929763	0.00109535	-0.30623
							0.0158674	0.0181482	0.00018146	0.00436836	0.0259565	0.00196029	-0.00116006	0.0385344	0.00173272	0.0423649	0.0714398	0.00646257	0.00048504	-0.254431
							0.0156681	0.021328	-6.58858e-05	0.00388786	0.0283065	0.00308294	0.00218754	0.0420259	0.00198587	0.044864	0.0880932	0.00635154	0.000231236	-0.206828
							0.0155829	0.0261674	-0.000283294	0.0053643	0.0299978	0.00564057	0.00171251	0.0433185	0.00201799	0.0514764	0.103633	0.00770724	0.000468166	-0.143993
							0.0151558	0.0279639	-0.000520299	0.00634646	0.0405867	0.00590106	-0.00158085	0.0361688	0.001644	0.0616285	0.120729	0.0104074	0.00143514	-0.104642
							0.0150675	0.0115715	0.000482072	0.00250498	0.000360158	-0.00282586	-0.00605075	0.000717588	0.00212078	0.0260343	0.0258795	0.00550945	0.000467571	-0.545136
							0.0152539	0.0130197	0.000176621	0.00555198	0.0100768	-0.00272294	-0.0048019	0.00829963	0.00265897	0.0263682	0.0302814	0.00861522	0.000753021	-0.471148
							0.015113	0.0104376	0.000319298	0.00618379	0.0107647	-0.00236667	-0.0108531	-0.0122343	0.00155389	0.0381199	0.0347838	0.0066275	-0.000315166	-0.409212
							0.0146363	0.0113859	0.000502408	0.00400578	0.00724329	-0.00452555	-0.0120878	-0.0204219	0.00180204	0.0367391	0.0420249	0.00839431	7.30858e-05	-0.348974
							0.014366	0.0111743	-2.40046e-05	0.00378553	0.00881753	-0.00487014	-0.0156595	-0.0289898	0.00125936	0.0315243	0.0446877	0.00547925	-0.000903532	-0.322332
							0.0134836	0.0138284	-0.000326578	0.00345873	0.0111964	-0.00550617	-0.0165851	-0.0331232	0.000800423	0.0334759	0.0584647	0.00544571	-0.00126326	-0.270537
							0.0133087	0.0169991	-0.000777651	0.00448609	0.0147244	-0.00491751	-0.0182485	-0.0340223	0.00101347	0.0400088	0.0674566	0.00640297	-0.00125359	-0.219159
							0.0133725	0.0212605	-0.00103587	0.00561271	0.0286385	-0.00329482	-0.0172914	-0.0219171	0.00129965	0.0529026	0.0929006	0.00853053	0.000390017	-0.155285
							0.0153738	0.0113034	0.000537304	0.0024287	0.0006813	-0.00259255	-0.00490591	-0.00279134	0.00201355	0.0262537	0.0261589	0.00555652	0.000427179	-0.54349
							0.0154746	0.0126406	0.000564155	0.00401273	0.0063724	-0.00254943	-0.00494057	0.00207815	0.0023431	0.0262168	0.0291008	0.00792104	0.000644111	-0.494131
							0.0161371	0.0114642	0.000202872	0.0080581	0.0181613	-0.00155266	-0.00599314	-0.000613504	0.00236665	0.0279241	0.0317137	0.00898725	0.00051214	-0.461023
							0.0155965	0.0103218	0.000341121	0.00736659	0.0130354	-0.0014143	-0.0105205	-0.0100544	0.00143269	0.0424939	0.0366648	0.00672278	-0.000296641	-0.393613
							0.0149973	0.00988365	0.000211358	0.00353934	0.0111495	-0.00485738	-0.0131806	-0.0222344	0.00180622	0.0335375	0.0439212	0.00652433	-0.000465245	-0.337308
							0.0146011	0.01197	6.9634e-05	0.00350714	0.0125478	-0.00443951	-0.0147997	-0.0288284	0.00135718	0.0324403	0.0467392	0.00556679	-0.000449925	-0.310085
							0.0140074	0.014923	-0.000360487	0.00363413	0.0125907	-0.00484452	-0.0182207	-0.034644	0.000896216	0.0358297	0.0634119	0.00569415	-0.00138238	-0.254059
							0.0135927	0.0160197	-0.000702599	0.00467307	0.0155688	-0.00412597	-0.0191114	-0.034912	0.00103834	0.0408378	0.0683019	0.00660685	-0.00133211	-0.216299
							0.0131787	0.0188964	-0.000892033	0.00506554	0.0227778	-0.00425523	-0.0189316	-0.0296015	0.000957012	0.0477449	0.079996	0.00795562	-5.66157e-05	-0.183674
							0.0167426	0.0129476	0.000523137	0.00290001	0.0018241	0.000953745	0.00699977	0.00724028	0.00170863	0.0263109	0.0242604	0.0053891	0.000554262	-0.571678
							0.016967	0.0162452	0.000752884	0.00474714	0.0127183	0.00805257	0.0130441	0.00794714	0.000638171	0.0398754	0.048744	0.00827686	0.00188257	-0.338537
							0.0161329	0.0281187	2.80805e-05	0.00787095	0.0217163	0.00806879	0.02289	0.00791719	-0.000284781	0.0507518	0.0874841	0.00697006	0.00204608	-0.158732
							0.0182435	0.0373166	6.35367e-05	0.00988235	0.0346834	0.0127755	0.0285431	0.00620712	0.00118088	0.0611931	0.118161	0.0118482	0.00333737	-0.0179822
							0.0430242	0.0327726	-0.000648221	0.0120588	0.0336889	0.0151211	0.0186577	0.011591	0.00689695	0.0840146	0.111331	0.0202334	0.00888671	0.0557791
							0.0496381	0.033037	-0.000393204	0.011551	0.0249801	0.012564	0.0178599	0.0113251	0.00744483	0.0876882	0.103367	0.0187723	0.00739247	0.0918633
							0.0518333	0.0336449	0.0002104	0.00975772	0.0220427	0.0123553	0.0182608	0.0101107	0.00771213	0.0818949	0.0942333	0.016799	0.00558861	0.115691
							0.0164935	0.0127416	0.000495812	0.0025867	-0.000728827	0.000319643	0.00694202	0.00582887	0.001836	0.0226613	0.0266192	0.005644	0.000697431	-0.56546
							0.0165701	0.0140198	0.000526263	0.00423786	0.0104268	0.00785918	0.0139686	-0.000452379	0.000481886	0.0326116	0.0570341	0.00699554	0.000921011	-0.327344
							0.0156045	0.028999	-0.000377872	0.00795213	0.0287818	0.00463229	0.0205585	0.000320022	0.0006164	0.0543626	0.109922	0.00941403	0.00193132	-0.128944
							0.0177804	0.0363308	-0.00029962	0.00970045	0.0359024	0.0095332	0.0246725	0.00826179	0.00146789	0.0598942	0.137694	0.013315	0.00312008	-0.00847557
							0.0436597	0.0313254	-0.00102579	0.011778	0.0331636	0.00742813	0.0145088	0.0204624	0.00701049	0.0893653	0.128202	0.0214313	0.0110215	0.0720331
							0.0506149	0.0314981	-0.000857421	0.0110623	0.0230133	0.00479747	0.0125515	0.0229095	0.00750761	0.095764	0.121405	0.0201913	0.00942243	0.111721
							0.0527859	0.0328772	-0.000152411	0.00928987	0.0185374	0.00511055	0.0135371	0.0223574	0.00775997	0.0879697	0.110126	0.0180512	0.00715231	0.136221
							0.0161611	0.0119732	0.000288058	0.00263106	-0.000389145	-4.40799e-05	0.00698021	0.000483113	0.0019983	0.0244709	0.0269708	0.0056666	0.000677751	-0.561191
							0.0150848	0.0269737	-0.000801531	0.00859177	0.033242	0.00309926	0.0194341	-0.0121405	0.0019914	0.0595109	0.111782	0.00957412	0.00213331	-0.128423
							0.0413984	0.0292585	-0.0018371	0.0115132	0.0353175	0.00506865	0.0153038	0.0111046	0.00689243	0.0971814	0.136301	0.0212681	0.0104439	0.0694911
							0.0497609	0.0288958	-0.00171342	0.0107027	0.0246756	0.00228878	0.0129586	0.0130806	0.00768824	0.107157	0.129894	0.0189636	0.00877864	0.112282
							0.051794	0.0304013	-0.000985415	0.0090444	0.020467	0.00290958	0.013759	0.0128573	0.00804468	0.0988209	0.116128	0.0176892	0.00680839	0.135625
							0.0160981	0.0119313	0.000270398	0.00269125	-0.00015082	-4.11382e-05	0.00688634	2.75514e-05	0.0020367	0.025028	0.02695	0.00569077	0.000685737	-0.561414
							0.0160501	0.0117375	0.000130637	0.00532917	0.0126031	0.00627788	0.0120878	-0.0171517	0.00184569	0.0336012	0.0538732	0.00638331	0.000431071	-0.330416
							0.0150347	0.0269047	-0.000811125	0.00872059	0.0340475	0.00294988	0.0196827	-0.012766	0.00207593	0.0594998	0.111519	0.00952919	0.00207863	-0.128816
							0.0173384	0.034011	-0.000798861	0.00993092	0.0408445	0.00841852	0.0231566	0.000597543	0.00208813	0.0649528	0.13917	0.0136558	0.00250035	-0.00907585
							0.0413351	0.0291072	-0.00185679	0.0115615	0.0360856	0.00515739	0.0152553	0.0105907	0.0069228	0.0974813	0.136338	0.0213601	0.010898	0.0692094
							0.0485723	0.0283119	-0.00175477	0.0108625	0.0258829	0.00245394	0.0132006	0.0127382	0.00772375	0.105444	0.130443	0.0193302	0.00893357	0.107875
							0.0474848	0.0313633	-0.000694955	0.00820268	0.0177926	0.00272078	0.0140401	0.0144633	0.00852462	0.094981	0.112593	0.0154968	0.00487831	0.139921
							0.0164772	-0.013819	0.0021642	0.00491317	-0.000629076	0.00769264	0.00367972	0.00472063	0.00126595	0.0231265	0.00995717	0.00501147	-0.000590788	-0.527293
							0.0154132	-0.0132145	0.00164052	0.00930049	-0.000288327	0.0157252	0.0554944	0.0100437	0.00112152	0.024045	0.0131608	0.00591084	-0.000442564	-0.398748
							0.0167888	-0.00856454	0.00236932	0.0117951	0.00186037	0.0166441	0.0517468	0.00835855	0.00276256	0.0268448	0.0144454	0.00762308	-0.000322651	-0.363023
							0.0185571	-0.00711819	0.00874822	0.0221563	0.00623573	0.0120635	0.0248787	0.0120168	0.00851794	0.0311826	0.020005	0.0110862	-0.000381875	-0.317215
							0.0166741	-0.0386909	0.0151505	0.0333481	-0.00269691	0.0167101	0.00861184	0.0222264	0.0154809	0.0357947	0.0364257	0.0189666	-0.0012835	-0.169852
							0.0385705	-0.0172881	0.00219058	0.0114243	-0.0176137	0.0199691	-0.0140584	0.022533	0.0112868	0.047071	0.0208079	0.00970903	-0.00418293	-0.0381525
							0.0501065	-0.0138506	0.00134918	0.00428471	0.000604623	0.0147971	-0.0110835	0.0195018	0.00458739	0.0654429	0.0112593	0.00679133	-0.00306835	0.0679562
							0.0506534	-0.0118197	0.0030718	0.00464987	0.0181823	0.0129942	0.0025616	0.0123161	-0.00495436	0.0734193	0.0155078	0.0138883	-0.00129863	0.154338
							0.0396057	-0.00847737	0.00350989	0.0070488	0.00777493	0.0120062	0.00687789	0.0115162	-0.00780296	0.0717781	0.0155586	0.0151379	-0.00104851	0.211181
							0.0244215	-0.0125684	0.00662093	0.00862948	-0.000736806	0.00940284	-0.00538807	0.00477195	-0.00880407	0.0912552	0.0139077	0.00640895	-0.00069333	0.277568
							0.0180997	-0.011735	0.00231759	0.00516063	-0.00041436	0.00653378	0.00471654	0.00979389	0.00272058	0.0218186	0.0118755	0.00461981	-0.000537831	-0.538292
							0.0143925	-0.0104884	0.000701302	0.00874645	-0.00177501	0.0102334	-0.000161264	0.0116255	0.0025628	0.0216617	0.0151127	0.00509033	-0.000941577	-0.478529
							0.0139617	-0.010159	0.00193698	0.00890614	1.6513e-05	0.0100437	0.000541803	0.0110377	0.00257312	0.0220434	0.0155241	0.00556238	-0.000434413	-0.453434
							0.01873	-0.0036252	0.00418364	0.015352	0.00364768	0.0124084	0.00286748	0.0176338	0.0072295	0.0261605	0.021896	0.00839613	-0.000708815	-0.386566
							0.0195992	-0.00268034	0.00874159	0.020791	0.00572235	0.00942996	0.00508129	0.0210901	0.0106984	0.0288689	0.0220027	0.0104303	-0.00050354	-0.346269
							0.0187765	-0.0594856	0.0157448	0.0333502	0.00294802	0.0120793	0.0114268	0.0469129	0.016873	0.0347157	0.0404702	0.0188838	-0.00113377	-0.156575
							0.04446	-0.0100639	0.00404551	0.011087	-0.00399128	0.0176276	0.00883238	0.0358848	0.016374	0.0461039	0.0421169	0.0100482	-0.00340764	-0.0119532
							0.0546095	0.00502523	0.00282507	0.00686859	0.00208008	0.0140255	0.0130503	0.0278453	0.00752725	0.0697411	0.0279745	0.00674914	-0.00242895	0.0906052
							0.0552351	0.00885394	0.00369145	0.0098563	0.00530417	0.0121811	0.0128816	0.0269312	0.00286049	0.0803624	0.0185496	0.01155	-0.000470108	0.163725
							0.0485939	0.00961147	0.00380139	0.0107365	0.00135044	0.0110905	0.00963397	0.0204787	0.00224846	0.0808688	0.0167384	0.0122457	-0.000358138	0.2085
							0.0390631	0.00390577	0.00538478	0.00807439	0.000111013	0.00920498	0.0132584	0.0103886	0.00103503	0.0607955	0.0126089	0.00486204	-0.000479846	0.28589
							0.0161251	0.0215441	0.000637385	0.00124939	-0.00210119	-0.00288988	0.00950998	-0.000803307	0.000735259	0.0179222	0.0090158	0.00325659	-0.000820582	-0.536704
							0.0173275	0.0288522	0.000491787	0.00345111	-0.00185623	-0.00704769	0.0150015	-0.00406307	-0.000280897	0.0180996	0.0102314	0.00417908	-0.000905967	-0.427559
							0.0161084	0.0236337	0.000837214	-0.000600912	-0.00810266	-0.0087918	0.0136507	-0.00460436	-0.00216705	0.0177726	0.00355904	0.00282679	-0.00178333	-0.357577
							0.0160945	0.0266921	0.000115761	-0.000759864	-0.00847088	-0.00842564	0.0184667	-0.00344191	-0.0028062	0.0173454	0.000205448	0.00235028	-0.00207495	-0.324296
							0.0155979	0.039797	0.000436455	-0.000101141	-0.0100372	-0.0143447	0.0201442	0.00766683	-0.00439912	0.0170772	0.0100954	0.00265223	-0.00270132	-0.223509
							0.0149785	0.0408882	0.000539163	0.00114888	-0.0205207	-0.0111432	0.0258016	0.0239789	-0.00291258	0.0196045	0.0212432	0.00358682	-0.00313748	-0.14411
							0.0161806	0.0395664	0.000674404	0.00183695	-0.0176427	-0.00710179	0.0334772	0.0302497	-0.00254517	0.0201597	0.0361467	0.00374483	-0.00392805	-0.0893688
							0.0337634	0.0456356	-4.47411e-05	-0.000431243	-0.00756402	-0.00680489	0.0305846	0.014984	0.000614974	0.03228	0.0314031	0.00403319	-0.00459422	-0.0229495
							0.0413466	0.0488964	0.000452692	-0.0010674	-0.00410713	-0.00423964	0.0304398	0.000183191	0.00209273	0.0325896	0.0266185	0.00391822	-0.00525955	0.0583535
							0.0389231	0.0636073	0.00132887	-0.00112852	0.00315266	-0.00511546	0.0248546	-0.00388345	0.00500312	0.0463898	0.0134342	0.00933074	-0.00156324	0.138849
							0.0394567	0.0676867	0.00146623	0.00057764	0.000284747	-0.00312412	0.0128227	-0.0100971	0.00504779	0.0472989	0.0111558	0.0122661	-0.00103512	0.204246
							0.0341578	0.0633986	0.00151818	0.0027941	-0.00253762	-0.00267117	0.0100897	-0.0144333	0.00211413	0.0534707	0.011946	0.0115256	-0.000148319	0.248455
							0.0368545	0.0632435	0.00176134	0.00375849	-0.00252249	-0.00208744	0.00972964	-0.0125193	0.00179498	0.0541397	0.0117082	0.00884674	-0.000458967	0.266006
							0.0398558	0.0599393	0.00256721	0.00458917	-0.00195984	-0.0024044	0.0169467	-0.0137568	-0.00254588	0.064212	0.00999274	0.0045812	-0.000818538	0.272792
							0.0165598	0.018361	0.000662582	0.00124122	-0.0018258	-0.002222	0.00989021	0.00868801	0.00077132	0.0194497	0.0103701	0.00340604	-0.000803193	-0.547872
							0.0179773	0.0251489	0.000454497	0.00374587	-0.000683975	-0.00586869	0.0190032	0.0171815	5.13802e-05	0.0200769	0.0127321	0.00401534	-0.000856748	-0.429606
							0.016768	0.0222742	0.000806118	0.00168313	-0.00492695	-0.00924794	0.0206085	0.0246257	-0.00190728	0.0198765	0.0125933	0.00303551	-0.00145545	-0.359695
							0.016466	0.0274253	0.000374884	-0.00058889	-0.00607777	-0.00824718	0.0231392	0.0345281	-0.00235709	0.0191672	0.0138068	0.00283844	-0.00181543	-0.285715
							0.0163557	0.0349934	0.000737701	0.000683027	-0.00786623	-0.0105952	0.0192016	0.0464323	-0.00328425	0.0199928	0.0257523	0.00302156	-0.00253718	-0.202283
							0.0158972	0.032405	0.000811292	0.00129021	-0.0195427	-0.0118833	0.0215714	0.059131	-0.00220403	0.0220256	0.0281944	0.00411761	-0.00307427	-0.139471
							0.0166653	0.0320577	0.00030491	0.00170219	-0.0194533	-0.00791331	0.0291304	0.0568108	-0.00268888	0.022503	0.0411784	0.00421318	-0.00393184	-0.0824149
							0.0357171	0.0382721	-0.0002399	-0.000462236	-0.00787287	-0.00751254	0.0344674	0.0364679	0.000431765	0.0332564	0.0320949	0.00415817	-0.00493657	-0.0210201
							0.0432545	0.0449007	0.000773466	-0.000850598	0.00102997	-0.00270585	0.0292382	0.0233826	0.00330661	0.0516178	0.0212204	0.00638585	-0.00321888	0.0838803
							0.0408774	0.0443193	0.00151846	-0.00162762	0.00390331	-0.00142495	0.0254216	0.0100146	0.00501922	0.0482334	0.0135012	0.0103693	-0.00178608	0.136433
							0.0371244	0.0480583	0.00170887	0.000220714	0.000659483	-0.00136069	0.0133438	0.00282926	0.00445127	0.0510209	0.0124356	0.0124993	-0.00112707	0.200704
							0.0354418	0.042353	0.00154336	0.00278811	-0.00218301	0.000981632	0.010552	0.00128919	0.00215526	0.0590901	0.0134706	0.0117799	-0.000138105	0.244691
							0.0386634	0.042376	0.00178328	0.00389375	-0.00206589	0.00235421	0.0108899	0.0056519	0.00184603	0.0625466	0.0135657	0.00913891	-0.000400034	0.26769
							0.0411211	0.0377347	0.00256732	0.00449613	-0.00168917	0.00155381	0.0178731	0.00267063	-0.00249113	0.0710526	0.0115602	0.00479452	-0.000802952	0.269825
							0.0164493	0.019828	0.000653131	0.0012162	-0.00246057	-0.000514748	0.00994096	0.00146719	0.000733247	0.0184655	0.00950504	0.00344354	-0.000804576	-0.541245
							0.0179546	0.0316174	0.000490195	0.00553673	-0.00183932	0.000147227	0.0169131	0.00441683	0.0010204	0.0188769	0.0122672	0.00372398	-0.000428424	-0.440937
							0.016714	0.0246257	0.000917393	0.00146791	-0.0070885	0.000541698	0.0196985	0.00260835	-0.00205051	0.0190331	0.00845271	0.00317421	-0.00140667	-0.35832
							0.0163169	0.0336272	-1.15171e-05	0.000526262	-0.00874686	-0.00179456	0.0227045	0.00836263	-0.00275878	0.01893	0.0179384	0.00307265	-0.00196117	-0.262974
							0.0157349	0.0375898	0.000557535	0.00136143	-0.0221473	-0.00686998	0.0240167	0.0250246	-0.00319088	0.0203237	0.0238656	0.00413451	-0.00289464	-0.157134
							0.0159272	0.0372326	0.000502893	0.00150608	-0.0203492	-0.00398002	0.0300367	0.0323158	-0.00256894	0.0205352	0.0334178	0.00399661	-0.003836	-0.106351
							0.0345953	0.0437464	0.000225942	-0.000462219	-0.0115447	-0.000343583	0.0339397	0.0178329	0.000578984	0.0305036	0.0320594	0.00458071	-0.00481255	-0.0203047
							0.0422446	0.0458497	0.000732928	-0.00119308	-0.00836575	0.00175607	0.0325613	0.00465776	0.00212983	0.0337883	0.029284	0.00448375	-0.00525101	0.0594983
							0.0409311	0.0534178	0.00151752	-0.00125038	0.003157	0.0032091	0.02562	0.00295616	0.00499252	0.046278	0.0130021	0.0104568	-0.00138801	0.143664
							0.040791	0.0557838	0.00147139	0.000752095	0.000193386	0.00253543	0.0139178	-0.0039255	0.00498685	0.0499245	0.0120141	0.0125118	-0.000825247	0.203972
							0.0386465	0.0500612	0.00175353	0.00383309	-0.00278415	0.00435707	0.0113685	-0.00397094	0.00181951	0.0592232	0.0126552	0.00911234	-0.000298744	0.270507
							0.0412662	0.045371	0.00254829	0.00451041	-0.002343	0.00327195	0.0183323	-0.00670814	-0.00251122	0.0686697	0.0107354	0.00475008	-0.000688848	0.274102
							0.0164622	0.0194431	0.000657612	0.000976801	-0.0027769	-0.000776565	0.00952948	0.000972783	0.000757359	0.0176948	0.00952143	0.0034755	-0.000846176	-0.538414
							0.017797	0.0266787	0.000531356	0.00264233	-0.0025993	-0.000459005	0.0174105	-0.00138286	-7.27401e-05	0.0182332	0.0114607	0.00425988	-0.000926859	-0.423813
							0.0166313	0.0287628	0.000782649	-0.000201621	-0.00874824	0.0122115	0.0212481	0.00647552	-0.00215055	0.0179443	0.0132665	0.00320366	-0.00167406	-0.300667
							0.0163188	0.0375473	0.000489994	-0.00122451	-0.0116184	0.000996493	0.0210231	0.0147323	-0.00289859	0.0174875	0.0188728	0.00324684	-0.00257174	-0.214881
							0.0157145	0.0359597	0.000549072	8.83273e-05	-0.0231864	-0.0046355	0.0225788	0.0250162	-0.00265758	0.0192348	0.0244897	0.00421431	-0.00288996	-0.153007
							0.0164413	0.035571	0.00053106	0.000685211	-0.024541	-0.0034163	0.0286538	0.0314744	-0.00194416	0.0195079	0.0387391	0.00421209	-0.00395791	-0.0870074
							0.0337271	0.0412669	0.000114527	-0.00187326	-0.0156531	-0.00665897	0.0301819	0.0179617	0.000576824	0.0308148	0.0326678	0.00454677	-0.00515293	-0.0259335
							0.0426028	0.0501991	0.000865954	-0.0020301	-0.00337468	-0.000477971	0.0264937	0.0114922	0.00320249	0.0449472	0.0188225	0.00675113	-0.00322114	0.0878109
							0.0418299	0.0537383	0.00158533	-0.00165207	0.00284876	0.00139282	0.0231614	0.00495825	0.00497339	0.0462104	0.0134007	0.0105952	-0.00114045	0.154186
							0.0400068	0.0539481	0.00147822	-0.00013925	-0.000561347	-0.0013193	0.0120733	-0.00639749	0.00490844	0.045983	0.0117042	0.012499	-0.00114811	0.201142
							0.0365271	0.0471692	0.00135544	0.00191162	-0.00340038	-0.00424856	0.0101427	-0.00942012	0.00208435	0.0532739	0.0120743	0.01172	-0.000410418	0.246662
							0.0386362	0.0462972	0.00171942	0.00291354	-0.00338293	-0.0046295	0.0100726	-0.00823944	0.00177881	0.0534101	0.0120356	0.0090879	-0.000722712	0.263484
							0.0413673	0.0416125	0.00251591	0.00359265	-0.0028837	-0.00580272	0.0170143	-0.0112066	-0.00255465	0.0625934	0.0100367	0.00473228	-0.00109775	0.265485
							0.0168318	0.0190515	0.000644864	0.00130256	-0.00127872	-0.00200018	0.0103731	0.0106223	0.00088341	0.0199338	0.0111351	0.00328094	-0.000757586	-0.553346
							0.0181551	0.0295359	-0.000302231	0.00660826	-0.00115528	-0.00269479	0.0135855	0.0199622	0.00115072	0.0204775	0.0145918	0.00355172	-0.000722659	-0.467675
							0.0177195	0.0280976	0.000584161	0.00362395	-0.000574602	-0.00689026	0.0176586	0.0287804	-0.0008802	0.0199915	0.0179221	0.0040811	-0.00105307	-0.400323
							0.0173403	0.0295797	0.000532814	0.000420937	-0.00228604	-0.00168855	0.0346639	0.047806	-0.00150087	0.0207204	0.0184973	0.00266095	-0.00118068	-0.290642
							0.0175813	0.0443648	0.00156157	0.00120038	0.000775043	-0.00236361	0.0511345	0.0746898	-0.00240238	0.0217693	0.0433978	0.00311087	-0.00180555	-0.162401
							0.0171855	0.0436351	0.0012658	0.00172103	-0.00440743	-0.00147219	0.0521925	0.0876268	-0.00228765	0.023839	0.0501665	0.00383649	-0.00204025	-0.110189
							0.0179221	0.0374992	0.00153015	0.00178327	-0.00844027	-0.00149703	0.0512372	0.0783506	-0.00175669	0.0241438	0.0565903	0.00416188	-0.00289383	-0.0549215
							0.036185	0.0404977	5.02295e-06	6.05598e-06	-0.00445087	-0.00392703	0.034722	0.0444119	0.000747082	0.0405707	0.0388717	0.00404644	-0.00388061	-0.0213297
							0.0405262	0.0423784	0.00046913	-0.000921899	-0.00314947	-0.000763419	0.0336051	0.0271731	0.00306853	0.0406919	0.0269062	0.0042596	-0.00491967	0.050379
							0.0410219	0.0487516	0.00121274	-0.000628266	0.00449803	-0.00300975	0.0269492	0.0141041	0.00536884	0.0541865	0.0166369	0.00951852	-0.00161212	0.130129
							0.0416429	0.0525029	0.00144378	0.000496281	0.00142597	-0.000846774	0.0161446	0.0090866	0.00542295	0.0541841	0.0134006	0.0123652	-0.00108444	0.195285
							0.0369952	0.0455022	0.00151952	0.00269543	-0.00176303	-0.000219671	0.0097894	0.00293074	0.00232577	0.0588308	0.0142671	0.011707	-0.000108844	0.235961
							0.0396235	0.0439705	0.00174821	0.00369245	-0.00174294	0.00040894	0.00877862	0.00394755	0.00197337	0.0588865	0.013826	0.00902371	-0.000416335	0.252309
							0.0166829	0.0215425	0.00063825	0.00118118	-0.001947	-0.0021488	0.00996735	0.000271712	0.000797157	0.0181686	0.00948575	0.0033828	-0.000809998	-0.540535
							0.0171857	0.028076	0.000569763	0.00148651	-0.00423893	-0.00940719	0.0118609	-0.00333066	-0.00146679	0.0163299	0.0112693	0.00398179	-0.00136005	-0.416912
							0.0167322	0.0243706	0.00065201	-0.0014053	-0.00836742	-0.00871562	0.0194327	-0.00139335	-0.00316722	0.0184732	0.00852119	0.00312748	-0.00202836	-0.350573
							0.0165468	0.0300052	0.000119584	-0.000943239	-0.00825735	-0.00837391	0.0245154	0.00197313	-0.00282231	0.0175625	0.00591155	0.00276971	-0.00221114	-0.301253
							0.0164453	0.0433019	0.00107908	0.000927109	-0.00899663	-0.00824754	0.0337251	0.0196029	-0.00364556	0.0185157	0.0240533	0.00311389	-0.00268904	-0.191454
							0.0158805	0.0433238	0.000909227	0.000885962	-0.0188558	-0.00981804	0.0359373	0.0309318	-0.00297829	0.0202796	0.0278047	0.0037009	-0.00310787	-0.139489
							0.0168206	0.0404987	0.000751431	0.00137803	-0.0171251	-0.00591351	0.0412824	0.0338555	-0.00327291	0.0210437	0.0389757	0.00405325	-0.00370791	-0.0805255
							0.0348976	0.0461329	-0.000238818	-0.000576999	-0.00729027	-0.00605168	0.0364903	0.0179773	0.00096602	0.0298874	0.0297464	0.00418557	-0.00512485	-0.0220971
							0.0432612	0.0582369	0.000706035	-0.000870888	0.000867189	-0.00178175	0.0326757	0.0118785	0.00361636	0.04929	0.0219322	0.00635534	-0.00327962	0.0882448
							0.0429145	0.0660519	0.00148719	-0.000753055	0.00447679	-0.000745987	0.0283297	0.00581315	0.00534961	0.0526375	0.0145654	0.0101107	-0.0010034	0.155957
							0.0388188	0.0680552	0.00163823	0.000999011	-8.07434e-06	0.000100553	0.015296	-0.00533881	0.00472703	0.0542385	0.0129584	0.0125878	-0.000749923	0.216558
							0.0379847	0.0627996	0.00151361	0.00307664	-0.00204166	0.00197745	0.0118703	-0.00783969	0.00227207	0.058832	0.0129184	0.0117339	3.76314e-05	0.252877
							0.0432501	0.057544	0.00250407	0.0046176	-0.00160523	0.00190106	0.0177932	-0.010213	-0.00248006	0.0674911	0.0106269	0.00472006	-0.000741849	0.272101
							0.0170847	0.0189249	0.000677813	0.00131094	-0.00197451	-0.000346331	0.0116585	0.0113486	0.000862627	0.0202098	0.0113331	0.0034779	-0.000772406	-0.557119
							0.0187347	0.0324496	0.000576251	0.00724938	-0.000413588	0.00132101	0.0215647	0.0217513	0.00129338	0.0212725	0.015417	0.00386769	-0.000172645	-0.449455
							0.0188574	0.0284906	0.000688137	0.00547228	-0.000117156	0.00203739	0.0255839	0.0238427	0.000370302	0.0219054	0.0152015	0.00457868	-0.00047669	-0.425846
							0.0182791	0.0308969	0.000716261	0.00530115	-0.000816208	0.00215653	0.0301383	0.0326362	-0.000289318	0.0216248	0.020457	0.00451723	-0.000766564	-0.389574
							0.017539	0.0307483	0.000477326	0.000974266	-0.00370213	0.00238761	0.0352275	0.0486854	-0.00161323	0.0212057	0.0210019	0.00296591	-0.00142431	-0.293831
							0.0173984	0.0367404	0.000230283	0.000961384	-0.00460079	0.00128435	0.0369979	0.052694	-0.00149326	0.0217693	0.0336104	0.00325208	-0.00161356	-0.241268
							0.0171973	0.0399365	0.000731208	0.00168984	-0.0134506	-0.00278163	0.0392775	0.0732136	-0.00199212	0.0234273	0.043017	0.00434253	-0.00284469	-0.135517
							0.0180448	0.0363159	0.00089611	0.00169157	-0.0176653	-0.0015725	0.0445632	0.0706287	-0.00172696	0.0241412	0.0536115	0.00452244	-0.0035616	-0.0686205
							0.0377722	0.0418116	0.000442059	-0.000192012	-0.00978796	0.000302002	0.0445802	0.048863	0.000503994	0.0389968	0.0400321	0.00477075	-0.00420292	-0.0130028
							0.0453534	0.0436747	0.000946743	-0.000895385	-0.00758526	0.00273947	0.0424884	0.0327378	0.00216876	0.0420547	0.03619	0.00444417	-0.00487251	0.0637565
							0.0440875	0.0484795	0.00153147	-0.00105572	0.00450134	0.00270954	0.0300644	0.0238689	0.00532753	0.0581035	0.016284	0.0107282	-0.00117326	0.146147
							0.0391883	0.0442842	0.00153806	0.00327819	-0.00208749	0.00395902	0.0148667	0.0104528	0.00232019	0.0647564	0.0149213	0.011948	0.000118818	0.244188
							0.0440528	0.0383618	0.0024961	0.00466248	-0.00176517	0.00303288	0.0209395	0.00774877	-0.00237073	0.0733368	0.0126449	0.00489462	-0.000681791	0.262669
							0.0167742	0.0183531	0.000688839	0.00106056	-0.00228654	-0.00075247	0.0108553	0.010041	0.000856403	0.0190784	0.0112571	0.00350728	-0.000808528	-0.551948
							0.0180186	0.0296814	0.000861798	0.00471007	-0.00181097	0.00600065	0.0288585	0.0301356	-0.000468864	0.020591	0.0213811	0.00465601	-0.000923243	-0.383105
							0.0169177	0.0339886	0.000857499	0.000107223	-0.00389389	0.0113532	0.0298391	0.0440108	-0.00168	0.0201311	0.027668	0.00347876	-0.00145467	-0.252567
							0.0170363	0.0404107	0.00127474	0.000698801	-0.0076029	0.00178828	0.0324377	0.0689981	-0.00225915	0.0212133	0.0454994	0.00375635	-0.0020638	-0.151196
							0.0164061	0.0363389	0.0011923	0.000807036	-0.0169205	-0.00172108	0.0333672	0.0749755	-0.000994991	0.0218895	0.040508	0.0044728	-0.00264099	-0.117483
							0.0171865	0.0352513	0.00100242	0.000944388	-0.0199258	-0.00225028	0.0370877	0.0696604	-0.00100836	0.0221523	0.0534417	0.00457591	-0.00342644	-0.0693794
							0.0364363	0.0390985	-5.87116e-05	-0.00174824	-0.0149039	-0.0050037	0.0384002	0.0426563	0.000657303	0.0343724	0.036835	0.00444965	-0.00476699	-0.0163792
							0.0396357	0.03908	0.000509479	-0.00265326	-0.0123005	-0.00623475	0.0353098	0.026561	0.0022506	0.0325552	0.0241821	0.00439877	-0.00595157	0.0382284
							0.0412206	0.0433472	0.00157123	-0.00212343	0.00334634	0.00170525	0.0273396	0.0144416	0.00517147	0.0453794	0.0141436	0.0109003	-0.00177764	0.134486
							0.0408521	0.0472151	0.00151651	-0.000392766	0.000177466	-0.00181897	0.015486	0.00811572	0.00504115	0.0508072	0.0135138	0.0125095	-0.00129981	0.193697
							0.0392956	0.0379401	0.00174639	0.00301964	-0.00289787	-0.00546776	0.0124282	0.00358754	0.00189211	0.0561315	0.0139181	0.00920115	-0.000740844	0.252276
							0.0419414	0.0330276	0.00244878	0.00370909	-0.00233665	-0.00650435	0.0197658	0.000796558	-0.00265155	0.0676307	0.0119762	0.00478312	-0.00112289	0.254654
							0.0138469	0.0124212	0.000601587	0.000644761	-0.00454791	-0.00346365	-0.0121447	-0.0132095	0.000640033	0.0163369	0.00246056	0.00303425	-0.00134711	-0.478596
							0.0140248	0.0125668	0.000108595	0.000452275	-0.00806244	-0.00953998	-0.022866	-0.0245599	-0.00175326	0.0141267	0.000397585	0.00304944	-0.00241439	-0.372925
							0.0111438	0.0036283	-0.00126901	-0.00155812	-0.0245609	-0.0192647	-0.0350431	-0.0448289	-0.00620865	0.0133848	-0.0207143	0.00159293	-0.00486097	-0.241801
							0.00960831	-0.00673629	-0.00142551	-0.000497082	-0.0427677	-0.0185837	-0.0394749	-0.0535493	-0.00674084	0.014195	-0.028559	0.00266546	-0.00648714	-0.196003
							0.00992884	-0.0107374	-0.00240225	-0.000388049	-0.047424	-0.0149366	-0.0467126	-0.0571166	-0.00700661	0.0137491	-0.0263308	0.00272637	-0.00887208	-0.158603
							0.0162018	0.000111955	-0.00217543	-0.00507547	-0.0218076	-0.0121288	-0.0562441	-0.0628006	-0.00235364	0.00714252	-0.0314666	0.00259801	-0.0097183	-0.0884385
							0.0207911	0.00497212	-0.0014398	-0.00628078	-0.0180219	-0.00959508	-0.0622975	-0.0683025	-0.000242003	0.00395979	-0.0326996	0.0023782	-0.0100157	-0.012963
							0.0267308	0.0196165	0.000524202	-0.00685622	-0.00369952	-0.00754285	-0.0363243	-0.0639758	0.00502506	0.0321342	-0.000510863	0.00882556	-0.0041357	0.119997
							0.0294293	0.0346609	0.00175716	-0.00343058	-0.00454393	-0.00250784	-0.022097	-0.0422874	0.0047451	0.0380968	0.00313246	0.0122985	-0.00183003	0.235594
							0.0262328	0.0359097	0.00181063	0.00144503	-0.00527604	-0.000743634	-0.0151429	-0.0314337	0.00235891	0.0530362	0.00701476	0.0117472	-0.000521722	0.29755
							0.0289621	0.0344814	0.00231884	0.0030089	-0.00521101	-0.000160578	-0.0147302	-0.0311593	0.00194609	0.0508865	0.00654931	0.00869135	-0.000927605	0.314832
							0.0301623	0.0291284	0.00429437	0.00352468	-0.00487437	-0.00065666	-0.00910769	-0.0333341	-0.00234244	0.0626521	0.00342436	0.00450198	-0.0015778	0.317787
							0.0141075	0.0127931	0.000282344	0.000471702	-0.00471874	-0.00334448	-0.00830905	-0.0132584	0.000492603	0.0152907	0.00206513	0.00322974	-0.00137815	-0.481047
							0.0132134	0.00719288	-0.00131947	-0.0015896	-0.0159318	-0.0121482	-0.0259404	-0.0242958	-0.00353115	0.0133203	-0.0152949	0.00114659	-0.00385414	-0.30634
							0.0102907	-0.00342936	-0.00217397	-0.000391081	-0.0407621	-0.0212052	-0.0372618	-0.0537539	-0.00773568	0.0128956	-0.0237437	0.00290525	-0.00615311	-0.211458
							0.0101174	-0.0097883	-0.00276989	-0.000798747	-0.0500873	-0.0162376	-0.0439617	-0.0607172	-0.00726815	0.012752	-0.0266937	0.00309029	-0.00896712	-0.16359
							0.0152161	-0.000705069	-0.00270334	-0.00611282	-0.0241346	-0.0146952	-0.0561342	-0.0690913	-0.00280424	0.00236041	-0.0341427	0.00257748	-0.0108966	-0.100536
							0.0234087	0.0100802	-0.00137051	-0.00675884	-0.0149438	-0.00877204	-0.0548099	-0.069063	0.000844901	0.0104737	-0.028961	0.00418279	-0.00797706	0.0121845
							0.0293688	0.0217594	0.000596709	-0.00733408	-0.0031235	-0.00540866	-0.0283144	-0.0598071	0.00494346	0.0260594	-0.00278955	0.0102461	-0.0035677	0.137092
							0.0301427	0.0348537	0.00124501	-0.00324307	-0.00416727	-0.00345962	-0.0169841	-0.0401272	0.00457077	0.0378947	0.00262723	0.012469	-0.0019712	0.236506
							0.0280013	0.0383602	0.00136045	0.00155294	-0.00486848	0.00100524	-0.00951302	-0.0223239	0.00215629	0.0573372	0.00700192	0.0118221	-0.00050317	0.306098
							0.0316049	0.038063	0.00160014	0.00319503	-0.00481129	0.00260797	-0.00986109	-0.0192672	0.00183715	0.0596634	0.00702722	0.00925875	-0.00076497	0.32824
							0.0150846	0.0130801	0.000469033	0.000729565	-0.00384144	-0.00163535	0.00387566	-0.0131121	0.000497698	0.0149236	0.00534535	0.00323795	-0.00131653	-0.500661
							0.0141645	0.0094305	-0.000868693	-0.00185582	-0.0158046	-0.00969821	-0.00487553	-0.029099	-0.00399976	0.0123104	-0.0117089	0.00112963	-0.00375175	-0.297107
							0.011658	-0.00432246	-0.00114531	-0.000203242	-0.0400402	-0.0170897	-0.00127793	-0.0562304	-0.00702425	0.0124045	-0.0200497	0.00281625	-0.00636804	-0.190584
							0.0134806	-0.00611975	-0.00190034	-0.000444521	-0.0413636	-0.0117365	-0.00287557	-0.0542921	-0.00634636	0.0130688	-0.00649085	0.00339315	-0.00897598	-0.126371
							0.0278867	0.0117526	-0.000594055	-0.00597426	-0.0158067	-0.00288266	0.00447924	-0.064675	0.000107512	0.00779582	-0.00547761	0.00270916	-0.00989059	0.0136003
							0.0333207	0.0236607	0.0011528	-0.00422855	-0.00104391	0.000563058	0.0133471	-0.0540274	0.00490451	0.0177168	0.00605482	0.00979923	-0.00328624	0.135745
							0.0366514	0.033696	0.00120236	-0.00159502	-0.0025361	-0.000298807	0.00672904	-0.041302	0.00502058	0.0317915	0.00670723	0.0121732	-0.00206907	0.21889
							0.0316988	0.0282236	0.00169505	0.00243574	-0.00435426	0.000352826	0.00154848	-0.0352017	0.00151664	0.0459685	0.00771393	0.00906321	-0.00124567	0.293888
							0.0333747	0.0228899	0.00237846	0.0031485	-0.00394955	-0.000597204	0.00909635	-0.0386331	-0.00306395	0.0557378	0.00563921	0.00451052	-0.00174316	0.295584
							0.0156765	0.0137626	0.000530784	0.000532777	-0.00403073	-0.00201472	0.00729727	-0.01227	0.000599984	0.0150234	0.00600835	0.0033441	-0.00123218	-0.506551
							0.0155857	0.0161395	5.2717e-05	-0.00263728	-0.0142713	0.000262791	0.0171453	-0.0245311	-0.00335322	0.0137902	-0.00167779	0.00196369	-0.00324311	-0.281055
							0.0129853	6.6788e-05	-0.000844198	-0.00217898	-0.0400417	-0.0166628	0.0126355	-0.0575471	-0.00563075	0.0131286	-0.0128803	0.00373733	-0.00566926	-0.19158
							0.0133174	-0.00362572	-0.000944256	-0.00134615	-0.0440129	-0.010822	0.0194475	-0.0604893	-0.00577151	0.0131341	-0.00686487	0.00350024	-0.00671466	-0.139806
							0.0247648	0.00640407	-0.00114177	-0.00504043	-0.0231957	-0.00933872	0.0201838	-0.0605581	-0.00108415	0.0115649	-0.0025452	0.00317292	-0.00938096	-0.0602417
							0.0297139	0.0129221	-0.000389107	-0.00640764	-0.0183875	-0.00873912	0.0198907	-0.0633001	0.000672604	0.00863458	-0.00498623	0.00319844	-0.00953907	0.0117741
							0.0346495	0.0249157	0.00137044	-0.00435441	-0.000968143	-0.000424874	0.0201622	-0.0524382	0.00493832	0.0145448	0.0062047	0.010454	-0.00312254	0.134446
							0.0369025	0.0345657	0.00126986	-0.00244259	-0.00292953	-0.00517859	0.00992269	-0.0387212	0.0049637	0.0304612	0.00716393	0.0122769	-0.00244573	0.210713
							0.0358437	0.0292279	0.00160884	0.00157675	-0.00488137	-0.00962646	0.00225726	-0.0294183	0.00160056	0.0437871	0.00787358	0.00933715	-0.0013668	0.281942
							0.0384193	0.0246138	0.00233079	0.00254435	-0.00419883	-0.0111748	0.00972677	-0.0303264	-0.00295473	0.0573359	0.0061486	0.00456325	-0.00173414	0.2882
							0.0139209	0.0125933	0.000585179	0.000673545	-0.00453296	-0.00346589	-0.0108958	-0.0129799	0.000572506	0.0165585	0.00226057	0.00299129	-0.0013456	-0.480259
							0.0147191	0.0159613	-0.000130756	0.00168916	-0.00605605	-0.0080572	-0.0184175	-0.0189707	-0.00102229	0.0155445	0.00121454	0.00335803	-0.00202992	-0.388278
							0.0108455	-0.000825057	-0.00130475	-0.000692105	-0.0301033	-0.0186859	-0.0373598	-0.0509355	-0.00810697	0.0141168	-0.020519	0.00185269	-0.00537942	-0.222057
							0.0101409	-0.0104773	-0.00225746	-0.000104731	-0.0462666	-0.0146898	-0.0472503	-0.0594467	-0.00695651	0.013906	-0.0238857	0.00273492	-0.00893279	-0.158934
							0.0154979	-0.00118985	-0.00239089	-0.0053969	-0.022727	-0.0124788	-0.0575355	-0.0697786	-0.00267075	0.00454444	-0.0355268	0.00231644	-0.0101279	-0.0967304
							0.0202745	0.00471668	-0.00145769	-0.00644735	-0.018932	-0.00919411	-0.0617851	-0.0733548	-0.000487883	0.00290674	-0.0362522	0.0021846	-0.0101319	-0.0225626
							0.0266746	0.0193781	0.000634884	-0.00684539	-0.00412055	-0.00774199	-0.0365921	-0.0639706	0.00494428	0.031927	-0.00161668	0.00905477	-0.00425142	0.118435
							0.0275024	0.0387701	0.00180012	0.00188883	-0.00496694	-0.000794645	-0.0141261	-0.0228029	0.00228023	0.0585974	0.00704206	0.0116367	-0.000359135	0.304385
							0.0302925	0.0373322	0.00230368	0.00339495	-0.00494451	-0.000128551	-0.0135658	-0.0216093	0.00191166	0.0563483	0.00672697	0.00851739	-0.00075522	0.321823
							0.0317913	0.0327636	0.0041719	0.00395467	-0.00456955	-0.000364596	-0.00792573	-0.0223642	-0.00240192	0.0686587	0.00383878	0.00457488	-0.00129197	0.326905
							0.014005	0.0126133	0.000286049	0.000452144	-0.00470109	-0.0033964	-0.00857285	-0.0138797	0.000515936	0.0149591	0.00219181	0.00316034	-0.00138837	-0.479568
							0.0134269	0.00604491	-0.000218376	-0.00110644	-0.0145584	-0.0115684	-0.0237764	-0.0216671	-0.00289809	0.0128661	-0.00833217	0.00182247	-0.00338651	-0.318294
							0.0102242	-0.00307796	-0.00213308	-0.000433105	-0.0399863	-0.0214781	-0.0372432	-0.0523946	-0.00762161	0.0128909	-0.0228312	0.00284419	-0.00607964	-0.208282
							0.00991796	-0.0101885	-0.00292646	-0.00077325	-0.0501786	-0.0167078	-0.0414027	-0.0585313	-0.00709062	0.0123427	-0.028339	0.00296272	-0.00895348	-0.160524
							0.0156954	-0.00022705	-0.00261951	-0.00600516	-0.0239219	-0.0148729	-0.0552172	-0.0653491	-0.00249053	0.00314707	-0.0319075	0.00263744	-0.010754	-0.0933407
							0.0202676	0.00577424	-0.00178153	-0.00726788	-0.0185974	-0.0101329	-0.0588517	-0.0707739	0.000245144	0.002678	-0.033344	0.00264328	-0.0100797	-0.0107611
							0.0270172	0.0186013	0.000539204	-0.00788115	-0.00399901	-0.00575971	-0.0307304	-0.066574	0.00492402	0.0203646	-0.00372374	0.00992761	-0.00420823	0.122081
							0.0305726	0.0353016	0.0012033	-0.00344604	-0.00493231	-0.00295896	-0.0161213	-0.0426173	0.00457118	0.0410095	0.00362911	0.0124503	-0.00192222	0.2431
							0.0270491	0.0360769	0.0013485	0.00140254	-0.00507814	0.0008257	-0.00942941	-0.0303338	0.00224063	0.053275	0.00706572	0.0117423	-0.000623506	0.301681
							0.0301644	0.0347153	0.00160868	0.00287053	-0.00503404	0.0019572	-0.0100996	-0.0291026	0.00183782	0.053804	0.00670177	0.00913369	-0.000991654	0.320479
							0.0149295	0.0128786	0.000450959	0.00065265	-0.00409062	-0.00169602	0.0021515	-0.0128856	0.000419088	0.0150073	0.00452471	0.00316364	-0.00134137	-0.497487
							0.015177	0.0146873	6.5865e-05	0.00123598	-0.00732721	-0.00459994	-0.0106623	-0.0230705	-0.00205904	0.0134601	0.00373477	0.00319994	-0.00236021	-0.385663
							0.0134158	0.0101443	-0.00146139	-0.00140768	-0.0175313	-0.010374	-0.0124805	-0.0329521	-0.00529101	0.0135464	-0.00495572	0.000880711	-0.0037292	-0.272926
							0.0116212	-0.00826462	-0.00190748	-0.000854626	-0.0399176	-0.0124543	-0.0102888	-0.0576856	-0.00711589	0.0128202	-0.0158763	0.00249171	-0.00824723	-0.16828
							0.0208255	0.00406565	-0.00113765	-0.00402384	-0.0219558	-0.00630724	-0.0103852	-0.0642146	-0.00277312	0.00942087	-0.0153625	0.00297527	-0.010097	-0.0721154
							0.0306062	0.0113309	-0.000332291	-0.00548322	-0.0169183	-0.00255115	-0.00364753	-0.0648379	-0.000608643	0.0124606	-0.00678359	0.00229711	-0.00966853	0.027664
							0.0332897	0.0235233	0.00106173	-0.00501007	-0.00130852	0.000270696	0.00970679	-0.0539952	0.00474421	0.0188698	0.0043344	0.00938729	-0.00364527	0.139914
							0.0355953	0.0339186	0.00130818	-0.00205931	-0.00336014	-0.000771881	0.00417567	-0.0376954	0.00461627	0.0338017	0.00548141	0.0120201	-0.0020279	0.226964
							0.0287377	0.0310797	0.00147831	0.00155365	-0.00461751	0.000611895	0.00218992	-0.0312888	0.00184515	0.0489348	0.00749812	0.011634	-0.000646084	0.2856
							0.0327883	0.0245378	0.00238539	0.00326659	-0.00412119	-0.000266945	0.00905685	-0.034126	-0.00313503	0.0582876	0.00487873	0.00441607	-0.00158884	0.303467
							0.0155381	0.0135198	0.000518196	0.00048433	-0.00402701	-0.00192355	0.0070389	-0.013348	0.000618964	0.0144578	0.00609456	0.0033428	-0.00124241	-0.504395
							0.0161155	0.018463	0.000268099	0.00105237	-0.00694188	0.00079039	0.0101773	-0.0218227	-0.00157097	0.013694	0.00895992	0.00358242	-0.00192273	-0.37504
							0.0143331	0.0103632	-0.000707018	-0.00304079	-0.0230273	-0.0120562	0.0130207	-0.0486746	-0.00487635	0.0119201	-0.00585912	0.00243403	-0.00441705	-0.229352
							0.0127468	-0.000616385	-0.000710469	-0.00197734	-0.0411266	-0.0157137	0.012668	-0.0595751	-0.00546373	0.0122861	-0.0155996	0.00358176	-0.00551959	-0.183783
							0.013337	-0.00365448	-0.000875965	-0.00132455	-0.0441797	-0.0105518	0.0199086	-0.060539	-0.00567395	0.0126674	-0.00602814	0.00353035	-0.00653418	-0.13454
							0.0238641	0.00690411	-0.000866189	-0.00503894	-0.0228165	-0.0107389	0.0176662	-0.0596301	-0.00139575	0.0139352	-0.00118618	0.00340397	-0.00916011	-0.0621706
							0.0295229	0.0126035	-0.000441705	-0.00642245	-0.0182491	-0.00881124	0.0186063	-0.0632122	0.000794169	0.00823055	-0.0044331	0.00308973	-0.00951943	0.014461
							0.0341553	0.0242008	0.00130676	-0.00468788	-0.00123513	-0.000511134	0.0191698	-0.0545385	0.00496051	0.0139008	0.00642656	0.0105221	-0.00319366	0.135274
							0.0360422	0.0329132	0.00126054	-0.00271873	-0.00306158	-0.00463886	0.00902129	-0.0437148	0.00505221	0.0274365	0.00661352	0.0122976	-0.00246352	0.207842
							0.0328623	0.0275572	0.00129144	0.000485235	-0.00494129	-0.00850445	0.00136585	-0.0378283	0.0019359	0.0410162	0.00819548	0.0117334	-0.00117376	0.263571
							0.0344801	0.0243203	0.00167065	0.00142165	-0.00505386	-0.00893579	0.000559533	-0.0376167	0.00156791	0.039185	0.00746989	0.00860245	-0.00157809	0.284243
							0.0370042	0.0215846	0.0024175	0.00224977	-0.00446911	-0.00995342	0.00755739	-0.0405489	-0.00276177	0.0492957	0.00578337	0.00462513	-0.00193349	0.281157
							0.0125772	-0.0236088	0.000398295	0.000793213	-0.0028688	-0.00512569	0.00557733	-0.0142172	0.000870911	0.0169553	0.00643349	0.00228652	-0.00131606	-0.462079
							0.0129935	-0.0305315	0.000109112	0.00293204	-0.00474139	-0.0108528	0.0095224	-0.0230769	-0.00137142	0.0160965	0.012931	0.00323003	-0.00206287	-0.343236
							0.0124212	-0.033461	-0.000213101	-0.000675964	-0.0109242	-0.0116216	0.00847422	-0.0206522	-0.00313674	0.0158796	0.00679143	0.00163441	-0.00274689	-0.269764
							0.0118033	-0.0431374	-0.000116603	-0.000606363	-0.0132556	-0.0213427	0.00559324	-0.0235708	-0.00521784	0.0153829	0.00166744	0.00130078	-0.00402762	-0.189019
							0.0108546	-0.0496086	-0.000269223	0.000698322	-0.0271822	-0.0187878	0.0080049	-0.0141915	-0.00401281	0.017279	0.00120055	0.00228435	-0.00463835	-0.116688
							0.0206041	-0.0713279	-0.00112176	-0.00421601	-0.013298	-0.0139887	0.0126469	-0.0354735	0.00101591	0.0217546	-0.00681628	0.00239669	-0.007217	-0.0134362
							0.023029	-0.088673	0.0002677	-0.00367973	-0.00382086	-0.0146337	0.00731886	-0.060073	0.00439014	0.0377073	-0.003171	0.00387905	-0.00498952	0.0623117
							0.0176037	-0.100182	0.00110717	-0.00364763	-0.000658699	-0.0158198	0.00572962	-0.0785562	0.00581187	0.0467567	0.00167395	0.00498834	-0.00440082	0.1022
							0.0151306	-0.104069	0.00159694	-0.00203687	-0.00272841	-0.0168911	-0.000377511	-0.0823435	0.0051956	0.0527439	0.00572159	0.00680357	-0.00352275	0.157099
							0.0162954	-0.100615	0.00140455	0.00162564	-0.00386444	-0.016275	0.000401207	-0.0844776	0.00243188	0.0567974	0.0058531	0.00565382	-0.0020514	0.206973
							0.0193519	-0.100872	0.00148667	0.0019945	-0.00388787	-0.01641	0.000290648	-0.0852157	0.00203126	0.0527544	0.00587404	0.00350222	-0.00219031	0.22429
							0.0233352	-0.0935103	0.0015502	0.00123664	-0.00379724	-0.0172541	0.00574104	-0.0890758	-0.00252672	0.0408936	0.00480362	0.00269594	-0.00236572	0.237646
							0.0131378	-0.0212756	0.000406034	0.000924122	-0.00286793	-0.00337507	0.00678262	-0.00966531	0.000878288	0.0192007	0.00714464	0.00241771	-0.00127037	-0.475761
							0.013669	-0.0265634	0.000340801	0.0022789	-0.00470755	-0.00858588	0.0166086	-0.0151211	-0.00119319	0.0180643	0.0145137	0.00311388	-0.00192042	-0.35269
							0.0122957	-0.0388716	-7.67759e-05	-0.000156814	-0.0130938	-0.0190277	0.00830857	-0.0147117	-0.00481515	0.0178449	0.00867141	0.00142219	-0.0037086	-0.197059
							0.0113531	-0.0453641	-0.000460851	0.00119029	-0.0284793	-0.0189093	0.00942113	-0.00908975	-0.00374214	0.0194617	0.00555816	0.00247231	-0.00429023	-0.130618
							0.0204327	-0.0660259	-0.000958291	-0.00365926	-0.0128851	-0.0128183	0.0172515	-0.0260706	0.000755637	0.0252363	0.00160821	0.00275488	-0.00751125	-0.0331397
							0.0258266	-0.0706206	-0.000506699	-0.00525121	-0.00990117	-0.00954991	0.0151294	-0.0391618	0.00248902	0.0250913	-0.00388037	0.00284129	-0.00811843	0.039233
							0.0205356	-0.083844	0.00116001	-0.00365968	-0.000473449	-0.00510933	0.0116783	-0.0613068	0.0058285	0.0559574	0.00107383	0.00551275	-0.00416403	0.103291
							0.0218531	-0.0879092	0.00140445	-0.000483048	-0.00307483	-0.00407752	0.00506941	-0.0592996	0.00583646	0.0660328	0.00630281	0.00700785	-0.00366392	0.161288
							0.0209688	-0.0824134	0.00141217	0.00324775	-0.00375494	-0.00101404	0.00652125	-0.056942	0.00243428	0.0759542	0.00820417	0.00593229	-0.00177137	0.222149
							0.0245149	-0.0804941	0.00148974	0.00381835	-0.00371719	0.000117968	0.00652061	-0.0548136	0.00206285	0.0747357	0.0082358	0.00391076	-0.00188814	0.243625
							0.0281004	-0.0747958	0.00162499	0.00297836	-0.00371833	-0.000402023	0.0108111	-0.0580862	-0.00227609	0.0624858	0.00713665	0.00306032	-0.00227082	0.256554
							0.0139788	-0.0206055	0.000406907	0.0010497	-0.00300516	-0.000883548	0.0064858	-0.00531387	0.00100067	0.0208539	0.0079604	0.00247009	-0.00124294	-0.486478
							0.0149154	-0.0260358	-0.000101	0.00312556	-0.00350365	-0.0031338	0.00741144	-0.00590329	0.000152989	0.0210854	0.00992564	0.00316388	-0.00176011	-0.399745
							0.0140299	-0.0267615	0.00058529	-0.000513906	-0.00817667	-0.00147443	0.0123433	-0.00105741	-0.00201905	0.0209204	0.0144973	0.00237769	-0.00259148	-0.300695
							0.0137416	-0.0330317	-0.000487618	-0.00042888	-0.010275	-0.00640295	0.0147553	0.000187339	-0.00280437	0.0203442	0.0144216	0.00178862	-0.00306569	-0.257729
							0.0131126	-0.0518429	-0.000353623	0.00101078	-0.0223284	-0.0128094	0.0151259	0.00204258	-0.00409318	0.0210005	0.0179603	0.00242244	-0.00385763	-0.148186
							0.0125301	-0.0516939	-0.000406016	0.000929729	-0.0275645	-0.013172	0.0152732	0.00356092	-0.00393649	0.0211025	0.0118659	0.002618	-0.00432764	-0.122917
							0.0227473	-0.0719115	-0.000840334	-0.00368124	-0.0174297	-0.00477812	0.017946	-0.0179177	0.000996933	0.0284742	0.00244146	0.0027066	-0.0073127	-0.0342603
							0.0257988	-0.0780761	2.87184e-05	-0.00417376	-0.0104841	-0.00074123	0.0137345	-0.0316913	0.00402556	0.0378865	-0.00449054	0.00358331	-0.00637777	0.0454326
							0.023403	-0.0779916	0.00118828	-0.00306697	-4.38769e-05	0.00487348	0.0107893	-0.0456682	0.00622457	0.0654113	0.00247409	0.00567	-0.00400925	0.105715
							0.0230838	-0.0791305	0.00160323	0.000649752	-0.00242701	0.00565448	0.00600255	-0.0399021	0.00551819	0.078064	0.00794408	0.00741496	-0.0034687	0.17126
							0.0268575	-0.0710554	0.00138908	0.00443092	-0.00335561	0.00791464	0.00538171	-0.036837	0.00260578	0.0884559	0.0094604	0.00615551	-0.0015634	0.228911
							0.0298078	-0.0685333	0.00139834	0.00485756	-0.00358078	0.00881362	0.00483201	-0.037051	0.00221236	0.0853844	0.00928163	0.00433415	-0.00181616	0.245092
							0.0345793	-0.0620433	0.00157783	0.00405285	-0.00355877	0.00861678	0.010316	-0.0393983	-0.00215237	0.0735362	0.00839466	0.0032285	-0.00184298	0.263074
							0.0137557	-0.0195849	0.000432966	0.000916553	-0.00329794	6.97863e-06	0.00715833	-0.00591101	0.000964386	0.0206418	0.00807716	0.00249208	-0.00123627	-0.487739
							0.0145403	-0.0249963	-0.000886258	0.00293859	-0.00492621	-0.00394372	0.00933783	-0.00475195	0.000844451	0.0207846	0.0105091	0.00257909	-0.00174458	-0.420695
							0.0145064	-0.0261404	0.000396678	0.00291552	-0.00548916	0.00256439	0.015053	-0.00791121	-0.000853338	0.0210269	0.0164883	0.00336352	-0.00179481	-0.353066
							0.0136953	-0.0308699	9.16713e-06	-0.000843037	-0.010133	0.00623949	0.0149242	-0.00196614	-0.00223963	0.0205237	0.019249	0.00192845	-0.00281281	-0.24558
							0.0128226	-0.0463714	-0.000331511	3.70782e-05	-0.0248346	-0.00477847	0.0124968	-0.00140507	-0.00330593	0.020964	0.017374	0.00252904	-0.00365155	-0.141991
							0.0221845	-0.0632359	-0.00104108	-0.00436996	-0.0198305	-0.00217976	0.0191993	-0.0211789	0.0010876	0.0260617	0.00334763	0.00267685	-0.00735198	-0.0343218
							0.0237532	-0.0624311	-0.000124171	-0.00550719	-0.016114	-0.00145662	0.01687	-0.0308496	0.00302159	0.0259267	-0.00504754	0.00291877	-0.00810954	0.027546
							0.023238	-0.0747917	0.00127941	-0.00338717	-0.000383269	0.00699867	0.0133729	-0.0443405	0.00595754	0.0657841	0.00298343	0.00578554	-0.00389197	0.108164
							0.0252327	-0.074911	0.00137343	0.000260614	-0.00275567	0.00613939	0.00720631	-0.0408027	0.00601403	0.076196	0.00775244	0.00722281	-0.00356834	0.16357
							0.02624	-0.0648838	0.00134567	0.00414987	-0.00379571	0.00729383	0.00788515	-0.0386955	0.00248158	0.0867542	0.0095972	0.00606951	-0.00166902	0.225167
							0.0295669	-0.0619031	0.0014602	0.00462292	-0.00388513	0.00846767	0.00802255	-0.0356718	0.00209711	0.0851485	0.00969704	0.00409474	-0.00175184	0.249049
							0.0338029	-0.0554068	0.00160597	0.00391617	-0.00384222	0.00784452	0.0127375	-0.0395627	-0.00219719	0.0735212	0.0085854	0.00324779	-0.00193181	0.261952
							0.0161465	0.0131277	0.000444202	0.0011793	-0.00278692	-0.000215394	0.00763257	0.00809834	0.0012782	0.0229671	0.0104714	0.00344854	-0.000960926	-0.544154
							0.0160236	0.0130904	0.000574112	-5.43098e-05	-0.00976353	0.00215394	0.00862802	0.0110066	-0.00146178	0.0243267	0.0182928	0.00276583	-0.0022727	-0.356161
							0.015103	0.0266841	-0.000567369	0.000650993	-0.0247322	-0.00426017	0.0196162	0.0105788	-0.00257242	0.0236827	0.0263036	0.00312195	-0.00292786	-0.189886
							0.0171067	0.0366948	-0.000783705	0.000824543	-0.0288838	-0.000775781	0.0261557	0.0140815	-0.00172988	0.0271374	0.0412301	0.0041968	-0.00397314	-0.0840687
							0.0348335	0.0323947	-0.000686339	-0.000938708	-0.0146302	0.00274779	0.0241423	0.0223943	0.00309327	0.0461035	0.0336016	0.00361514	-0.00563452	0.00353953
							0.039619	0.0344356	-5.92696e-05	-0.00177559	-0.0115358	0.00416272	0.0232561	0.0195916	0.00393884	0.0486497	0.0323642	0.00309134	-0.00601927	0.0520946
							0.0394013	0.0348096	-0.00019726	-0.00178958	-0.0110627	0.0029424	0.0240262	0.0174951	0.0041966	0.0460969	0.0309817	0.00374726	-0.00605943	0.0598586
							0.0392834	0.0354945	0.00109888	-0.00162909	0.00494993	0.00284093	0.0189315	0.0309633	0.00728607	0.0670646	0.0135935	0.0110358	-0.00286448	0.155205
							0.0402287	0.0356899	0.00125787	-0.0021329	0.00493069	0.00163366	0.0183655	0.031518	0.00728723	0.0701724	0.0143208	0.0112484	-0.00258743	0.169849
							0.0417129	0.0356107	0.00120571	0.000667439	0.00157485	0.00103618	0.012383	0.0290205	0.00757826	0.0763557	0.0128359	0.0141411	-0.00165521	0.219605
							0.0395675	0.0383001	0.00130915	0.00474188	-0.00288062	0.00251617	0.0125616	0.0317175	0.00458514	0.0853558	0.0137863	0.0123341	3.35351e-05	0.274597
							0.0405756	0.0378777	0.00152975	0.00550399	-0.00287403	0.00275364	0.0113259	0.0313244	0.00376388	0.0849453	0.0133327	0.0104301	-0.000100678	0.292519
							0.0162381	0.0129671	0.000371737	0.00104749	-0.00165422	-0.000797331	0.00753959	0.00875157	0.00143225	0.0212073	0.0129224	0.00355299	-0.000953546	-0.545948
							0.0165774	0.0085854	-0.00136201	0.00164017	-0.00415937	-0.00579801	0.000757294	0.00471627	0.000977208	0.0208654	0.0139751	0.00358327	-0.00162461	-0.490327
							0.0160718	0.0120677	0.000318929	0.000159919	-0.00914695	0.00137179	0.00795616	0.00670203	-0.00120261	0.0222823	0.0254849	0.00312238	-0.00213905	-0.362394
							0.0154769	0.0201588	-0.000624923	-3.66471e-05	-0.0154957	-0.00813654	0.0139464	-0.00112008	-0.00170342	0.0208645	0.0388187	0.00268213	-0.00292457	-0.233208
							0.0170512	0.0340255	-0.00141443	0.00106411	-0.0305491	-0.00334907	0.0236982	0.0105146	-0.00103183	0.0257648	0.0618271	0.0047145	-0.0037637	-0.0891003
							0.0358766	0.0298792	-0.00124848	-0.000152979	-0.0141124	-0.00249877	0.0187044	0.025833	0.00323368	0.0547512	0.0495916	0.00290253	-0.00598179	0.0114175
							0.0402562	0.0328211	-0.000612953	-0.000811686	-0.0122247	-0.00113963	0.0182859	0.026712	0.00398229	0.0558058	0.0447722	0.00280443	-0.00647007	0.0572213
							0.0399861	0.0351133	8.9165e-05	-0.00102409	0.0033677	0.000989445	0.0174192	0.0255359	0.00523924	0.0625142	0.0275616	0.00596361	-0.00481664	0.0891442
							0.039831	0.0377726	0.00103228	-0.00191173	0.0209836	0.00222724	0.0162328	0.0335713	0.00728952	0.0620374	0.0177652	0.0113762	-0.00233199	0.155167
							0.0406557	0.0381041	0.00116639	-0.00254266	0.0209772	0.00100513	0.0154194	0.0342559	0.00730126	0.0644492	0.0185883	0.0118132	-0.00210249	0.170058
							0.0422207	0.0370697	0.00118035	9.32052e-06	0.0106313	0.000598457	0.010502	0.0344326	0.00762979	0.0716377	0.0167437	0.0149244	-0.00152153	0.222569
							0.0398677	0.038559	0.00128446	0.0041485	-0.00199417	0.00194039	0.0115688	0.0355726	0.00478277	0.0792406	0.0170568	0.0129603	3.88878e-05	0.276031
							0.0408259	0.0380357	0.00152539	0.00485513	-0.00192968	0.0021741	0.0103065	0.0352793	0.0039543	0.0786064	0.0166847	0.0110325	-0.000132929	0.29333
							0.0159132	0.0120568	9.40239e-05	0.00119169	-0.00200893	-0.00118874	0.00755604	0.00263885	0.00165652	0.0231514	0.0128845	0.00366494	-0.000922324	-0.540011
							0.0156654	0.00945412	-0.000309811	0.00153339	-0.0101549	0.000259534	0.00722658	-0.00994388	0.000238635	0.024555	0.0236026	0.00352554	-0.00197534	-0.366171
							0.014753	0.0168403	-0.00168394	0.00111643	-0.0190507	-0.00847542	0.0147929	-0.0238909	-2.85254e-05	0.0237769	0.0386664	0.00279129	-0.00267731	-0.236741
							0.0166382	0.0309188	-0.0025928	0.00188563	-0.0348414	-0.00347422	0.0235424	-0.00525117	0.000727524	0.0281947	0.0606198	0.00498817	-0.00338294	-0.0929877
							0.0344928	0.0267973	-0.00247014	0.000553154	-0.0164629	-0.00494657	0.0185333	0.0109855	0.00393807	0.0669283	0.0552	0.00331939	-0.00618214	0.00873098
							0.0389098	0.0298067	-0.00146031	-0.000531088	-0.0139054	-0.00357031	0.0186281	0.0117332	0.00452206	0.0661107	0.0475601	0.00311426	-0.00681787	0.0560901
							0.0362115	0.0307219	-0.00154802	-0.000498907	-0.0130059	-0.00412449	0.0198455	0.0160177	0.00513951	0.0628804	0.0442642	0.0036508	-0.00665979	0.0598827
							0.0383989	0.0352539	0.000100824	-0.00170134	0.0207081	0.00100527	0.0155088	0.020596	0.00756473	0.0766488	0.0177918	0.0124638	-0.00221019	0.154439
							0.0403448	0.0349114	0.000271429	-0.00131262	0.0212394	0.000316176	0.0151455	0.0202015	0.00769614	0.0806238	0.0181785	0.014005	-0.00161234	0.172782
							0.0409749	0.0341012	0.000396476	0.000911297	0.0114462	-0.000218115	0.0115837	0.0223619	0.00792475	0.0853454	0.0176561	0.0154258	-0.00106132	0.222153
							0.0392075	0.0358436	0.000803613	0.00481141	-0.00243469	0.0014232	0.0120763	0.025515	0.0050985	0.091822	0.0172123	0.0132634	0.000268934	0.278614
							0.0403474	0.035653	0.00118372	0.00554332	-0.00224007	0.00191966	0.0111672	0.0258084	0.00422587	0.0888851	0.0167756	0.01086	7.19312e-05	0.297852
							0.0157804	0.0123199	7.69037e-05	0.00126227	-0.00210147	-0.0011827	0.00742473	0.00115693	0.0016985	0.0236893	0.0129009	0.00369583	-0.000908086	-0.539136
							0.0161537	0.0084317	-0.00191805	0.00238508	-0.00540063	-0.00614801	0.000875734	-0.000167448	0.00131705	0.0235012	0.0144819	0.0036778	-0.00171487	-0.480841
							0.0155398	0.0100356	-0.000324151	0.00199173	-0.0104845	0.000307843	0.00717625	-0.00918245	0.000255144	0.0257003	0.0241878	0.00359814	-0.0018539	-0.363062
							0.0146303	0.0174936	-0.00169249	0.00146565	-0.0186362	-0.00849025	0.0147087	-0.0252915	0.000114938	0.0244365	0.038949	0.00281468	-0.00269577	-0.235533
							0.0164339	0.0316493	-0.00265888	0.00217762	-0.0354818	-0.00357276	0.0233179	-0.00675902	0.00076871	0.0285725	0.0600279	0.00506942	-0.003424	-0.0921389
							0.0342579	0.0279418	-0.00248737	0.000701491	-0.0167522	-0.00497563	0.0183283	0.00776922	0.00392411	0.0666427	0.0549427	0.00337946	-0.00608492	0.00787136
							0.0388036	0.0312757	-0.00159982	-0.000353622	-0.0140093	-0.00364287	0.0181529	0.0105858	0.00461752	0.0676995	0.0470182	0.00320956	-0.0066392	0.0555532
							0.0388282	0.0341008	-0.000818769	-0.00152375	0.00224533	-0.000340634	0.0168409	0.0133696	0.00565266	0.0759339	0.0279671	0.00710767	-0.00477336	0.0913795
							0.0382489	0.0367435	0.000240733	-0.0015977	0.020271	0.00108147	0.0152284	0.0185896	0.0076387	0.0783497	0.017191	0.0127863	-0.00210662	0.154805
							0.0389108	0.0366186	0.000369948	-0.0016421	0.0202226	9.06611e-05	0.0153331	0.0175868	0.00761833	0.0804535	0.0182491	0.0130826	-0.0016206	0.167888
							0.0406849	0.0358206	0.000505106	0.00130698	0.0110986	-0.000120474	0.0112888	0.0196832	0.00797239	0.0867587	0.0176371	0.0156974	-0.000861711	0.221826
							0.0380448	0.0370044	0.000923596	0.00508667	-0.00288348	0.00143443	0.0117902	0.0203795	0.00510118	0.0920135	0.0175588	0.0136129	0.000124584	0.275276
							0.039062	0.0367164	0.00127256	0.00562793	-0.00280597	0.00172377	0.0108859	0.0202191	0.00426556	0.0906207	0.0173506	0.0116257	-6.20337e-05	0.293373
							0.0144402	0.0212353	0.000954584	0.00118439	0.00277801	-0.00269929	-0.00339043	0.00882818	0.00352428	-0.00954384	-0.0103722	-0.00402159	0.00495154	-0.491192
							0.0142314	0.048106	-0.000109026	0.00210318	0.00249262	-0.00178294	-0.00736576	0.00860925	0.00349898	-0.0115875	-0.0125042	-0.0033568	0.00711857	-0.275639
							0.0128104	0.0469749	-0.00222707	0.00114054	0.00111896	-0.00706281	-0.00907969	0.00276858	0.00320227	-0.0158047	-0.0357193	-0.00424814	0.00534244	-0.181073
							0.0139987	0.0431786	-0.00344086	0.00156153	0.00293722	-0.0176761	-0.0113741	0.00397702	0.00343941	-0.0169941	-0.0466967	-0.00548296	0.00688649	-0.129259
							0.0265362	0.0428608	-0.00504178	-0.00145979	0.00709368	-0.0157773	-0.0161574	0.0116926	0.00623396	-0.0325243	-0.0225961	-0.00774664	0.0123845	0.0195481
							0.0241458	0.062142	-0.00117411	-0.0156384	0.00399267	-0.00850832	-0.0115734	0.0128171	0.00594269	-0.0401254	-0.0174633	-0.028383	0.00444167	0.0750572
							0.0261456	0.0733861	0.000420793	-0.014592	0.00441715	-0.0038613	-0.00683424	0.0161438	0.00645025	-0.0368438	-0.0160473	-0.0292375	0.00444553	0.125429
							0.0244997	0.0760363	0.000616412	-0.01371	0.00300027	-0.00444403	-0.00765473	0.0133543	0.00530429	-0.0381015	-0.0160893	-0.0280706	0.00429701	0.138453
							0.0314215	0.0661351	0.00161842	-0.00265729	0.0030042	3.51309e-06	-0.00935803	0.0174161	0.00630669	-0.031116	-0.0149199	-0.02104	0.0057387	0.183662
							0.0394854	0.0586362	0.00476904	0.00251705	0.00363833	0.0038659	-0.00628116	0.0163907	0.00445083	-0.0250948	-0.0135295	-0.0134906	0.0075682	0.230949
							0.039217	0.0527105	0.012143	0.00644215	0.00370767	0.00453446	0.00295985	0.0256368	0.00479735	-0.0200038	-0.0123766	-0.00801041	0.00828998	0.268578
							0.0380016	0.050276	0.0180186	0.00864473	0.00385996	0.00128123	0.0246419	0.0416035	0.00600745	-0.0150916	-0.0115314	-0.00495779	0.00856689	0.296753
							0.0367887	0.0498929	0.0188488	0.00898599	0.00354766	0.000448533	0.0315701	0.0481895	0.00649427	-0.0125388	-0.0112809	-0.00430161	0.00884461	0.314316
							0.0352589	0.0445907	0.0194502	0.00816574	0.00323575	-0.000605232	0.0363517	0.0566239	0.00634757	-0.011103	-0.0111846	-0.0043529	0.00839615	0.326133
							0.0131705	0.0140973	0.00060411	0.00060318	0.00276247	-0.00342325	-0.00360412	0.00851843	0.00360004	-0.0105314	-0.0117868	-0.00452565	0.00474218	-0.47755
							0.0128946	0.023166	-0.00111577	0.00155793	0.00254388	-0.00275325	-0.00707989	0.00789167	0.0032166	-0.0126683	-0.0203312	-0.00367309	0.00657603	-0.278149
							0.0115229	0.0183317	-0.00547912	0.000762533	0.000573005	-0.0108479	-0.00849102	0.000322578	0.00306018	-0.016688	-0.0496217	-0.0047328	0.00512618	-0.189221
							0.0119743	0.0204242	-0.00660517	0.00092179	0.00232445	-0.0233426	-0.0110992	0.00244705	0.00303758	-0.0183647	-0.058487	-0.00605854	0.00616226	-0.13123
							0.0126131	0.0197056	-0.00495211	-0.0220415	0.00384707	-0.0179529	-0.0205719	0.00831814	0.0066512	-0.0498848	-0.0227169	-0.0329911	0.00224776	0.0384778
							0.012294	0.0164733	-0.00186292	-0.024895	0.001786	-0.0126191	-0.0135196	0.00576729	0.00671563	-0.0521331	-0.020029	-0.0381282	0.00073516	0.0961289
							0.0239842	0.0170621	0.000187688	-0.00933914	0.00104089	-0.0056918	-0.0147579	0.00815725	0.00417676	-0.041609	-0.0183255	-0.0273557	0.00339174	0.164582
							0.0330271	0.0287419	0.00418993	-0.00209813	0.00263849	0.0019239	-0.00906735	0.0117037	0.00456076	-0.0305509	-0.0154573	-0.0150949	0.00598397	0.229554
							0.0367879	0.0340329	0.0155702	0.00558844	0.00353877	0.00136393	0.0094316	0.026346	0.00499278	-0.0231285	-0.014098	-0.00745874	0.00771941	0.274562
							0.036596	0.0378194	0.018519	0.00751835	0.00365482	-0.000235389	0.0282423	0.0460258	0.00653571	-0.0169597	-0.0130062	-0.00521982	0.00814585	0.312361
							0.0326472	0.0376697	0.0191158	0.0076529	0.00339492	-0.000973511	0.0339906	0.0542355	0.00644865	-0.0147364	-0.0125616	-0.00506604	0.00814598	0.332918
							0.0320215	0.0356049	0.0191925	0.00720472	0.00330016	-0.00111304	0.0333966	0.0563454	0.00624929	-0.01305	-0.0127277	-0.00528827	0.00796883	0.346213
							0.0132111	0.014202	0.000469738	0.000616189	0.00275287	-0.00344352	-0.00352299	0.00877823	0.00360552	-0.0105369	-0.0118445	-0.00451043	0.00474204	-0.477842
							0.0140679	0.0176459	-0.000483951	0.0026914	0.00576216	-0.00396118	-0.00720875	0.0092779	0.00323467	-0.0111489	-0.0123543	-0.00465266	0.0076561	-0.397885
							0.0131423	0.0236694	-0.00128825	0.00165148	0.00244433	-0.00274717	-0.00655245	0.00954596	0.00323118	-0.0126964	-0.0202726	-0.00363164	0.00656582	-0.277995
							0.0115082	0.0183864	-0.00554156	0.000673915	0.000639844	-0.0109042	-0.00888643	0.00259635	0.00303379	-0.0167502	-0.0503085	-0.00474364	0.00521007	-0.189989
							0.0197735	0.0222456	-0.00714961	0.00212397	0.00484176	-0.0207734	-0.0116726	0.0167802	0.0050243	-0.0281863	-0.033871	-0.00468023	0.0250584	-0.0469023
							0.0124775	0.0199917	-0.00521428	-0.0221558	0.0036421	-0.0178603	-0.0180309	0.00922828	0.00667005	-0.0503398	-0.0226672	-0.0337859	0.00229035	0.0402836
							0.0124587	0.0172114	-0.00208179	-0.024057	0.00172302	-0.0125403	-0.0120044	0.00652937	0.00670654	-0.0517422	-0.0199401	-0.0379131	0.00066395	0.0972707
							0.0238273	0.0186446	-0.000136662	-0.00987036	0.00125353	-0.00604249	-0.0140795	0.00952234	0.00492721	-0.0413208	-0.0184635	-0.0267622	0.00312618	0.164869
							0.03281	0.0291441	0.00383043	-0.00229273	0.0026144	0.00195252	-0.00942836	0.0122933	0.00460256	-0.030557	-0.015516	-0.0152765	0.00590575	0.228819
							0.037106	0.0348004	0.0158965	0.00596607	0.00337433	0.00107898	0.0111253	0.029087	0.00481466	-0.0224656	-0.0138242	-0.00710781	0.00772608	0.276262
							0.0365023	0.0381138	0.0179335	0.00736634	0.00352375	-0.000291612	0.0272762	0.0471135	0.00649356	-0.0170286	-0.0130356	-0.00517135	0.00804509	0.311022
							0.0325971	0.0379949	0.0184827	0.00762191	0.00349131	-0.0010177	0.0330852	0.0554803	0.00640566	-0.0148092	-0.012673	-0.00501527	0.00803698	0.331639
							0.0320642	0.0360785	0.0185908	0.00725908	0.00342692	-0.0010435	0.0326765	0.0579213	0.00629823	-0.0129158	-0.0128264	-0.00522289	0.00794393	0.34605
							0.012992	0.0133533	0.000691848	0.000298039	0.00269924	-0.00357677	-0.00393162	0.00775331	0.00355749	-0.0105859	-0.0117123	-0.00467925	0.00457996	-0.474762
							0.0125423	0.0169383	-0.00157086	0.000875245	0.00137049	-0.00413745	-0.012938	0.00457168	0.00280539	-0.0137054	-0.022486	-0.00376629	0.00562314	-0.283794
							0.0112229	0.0152696	-0.0051025	8.96697e-05	-0.000423997	-0.0125408	-0.0168374	-0.00309867	0.00285161	-0.0169818	-0.0497503	-0.00504537	0.00449152	-0.194452
							0.011756	0.0178482	-0.00536397	0.000536257	0.00176309	-0.0245311	-0.0167034	-0.000137408	0.0028847	-0.0187239	-0.0596417	-0.00643184	0.00549325	-0.133719
							0.0111967	0.0150581	-0.00333365	-0.0277648	0.00338889	-0.0159909	-0.02383	0.00609623	0.00767906	-0.0520027	-0.0208799	-0.0385297	0.00115506	0.0475667
							0.00985269	0.0129011	-0.00196064	-0.0294768	0.00143495	-0.0145889	-0.0230178	0.00260671	0.00661358	-0.0541675	-0.0201517	-0.0408513	7.57406e-05	0.0897458
							0.0229758	0.0130207	0.000217613	-0.010501	0.000891171	-0.00623217	-0.0180874	0.00536669	0.00398833	-0.0422846	-0.0186035	-0.0284694	0.00268665	0.164367
							0.0313119	0.0246183	0.00402272	-0.00320252	0.00251353	0.00122167	-0.0132574	0.00987806	0.00423008	-0.0314522	-0.0155725	-0.016335	0.00491252	0.229297
							0.0358069	0.0308575	0.0161973	0.00507711	0.00316755	0.000767488	0.00842092	0.025214	0.00454721	-0.0231895	-0.0139921	-0.00790947	0.00645097	0.277046
							0.0351864	0.0344336	0.0180842	0.00663193	0.0034033	-0.000644323	0.0245571	0.041312	0.00631048	-0.0176622	-0.0132803	-0.00578714	0.00747184	0.311791
							0.0312129	0.0354014	0.0190365	0.00645341	0.00316586	-0.00119698	0.0301281	0.0491897	0.00623176	-0.0152761	-0.0129266	-0.00555407	0.0076948	0.332288
							0.0308324	0.0336541	0.0192692	0.00588607	0.0030502	-0.00118139	0.0312229	0.0523133	0.0059901	-0.01312	-0.0130034	-0.0057241	0.00753761	0.348085
							0.0130693	0.0137016	0.000150698	0.00016833	0.00270671	-0.00343978	-0.00234125	0.00746003	0.00353447	-0.0104716	-0.0114806	-0.0047489	0.00456035	-0.476192
							0.0126237	0.0173891	-0.00234972	0.000718219	0.00143788	-0.00364594	-0.010417	0.00394731	0.0026729	-0.0137397	-0.0208688	-0.0037879	0.00553436	-0.284293
							0.0112317	0.0158405	-0.00669688	1.32101e-05	-0.0004265	-0.0121456	-0.0148966	-0.00433787	0.00280462	-0.0170375	-0.0481465	-0.00510532	0.00430075	-0.195531
							0.0117623	0.0184331	-0.00716105	0.000408882	0.00162788	-0.0235271	-0.0119792	-0.00228802	0.00284549	-0.0185075	-0.0583187	-0.00650633	0.00510518	-0.132016
							0.0103094	0.0171288	-0.00560998	-0.0271589	0.00351206	-0.0192112	-0.0245857	0.00510941	0.00672687	-0.0521197	-0.0222005	-0.0365788	0.00159622	0.0341969
							0.00994782	0.0140318	-0.00310483	-0.0302783	0.0013826	-0.0141118	-0.0204753	0.00228521	0.0065476	-0.0539494	-0.0197524	-0.0411259	7.92596e-05	0.089268
							0.023514	0.0153164	-0.000855439	-0.0106639	0.000827613	-0.00554889	-0.0128867	0.00479001	0.00392562	-0.0415058	-0.0184462	-0.0282567	0.00290097	0.166548
							0.0315189	0.0258914	0.00218289	-0.00375238	0.00248225	0.00113322	-0.012798	0.00926424	0.00427824	-0.0315395	-0.0154302	-0.0172726	0.00510247	0.225918
							0.0365263	0.032175	0.0106395	0.00482105	0.00318798	0.00088509	0.0119639	0.023556	0.00438252	-0.0227602	-0.0137812	-0.00808749	0.00654419	0.277569
							0.0363069	0.0369265	0.0120551	0.0067739	0.00350971	-0.000443521	0.0306847	0.0396907	0.00614528	-0.0165569	-0.0128868	-0.0057641	0.00758404	0.316649
							0.03493	0.0372793	0.0125656	0.00630019	0.00325525	-0.00087961	0.0363489	0.0473826	0.00614173	-0.0143797	-0.0125903	-0.00554761	0.00772863	0.331722
							0.0125797	-0.0105309	9.71164e-05	0.00205041	-0.000287867	0.00448254	-0.00198651	-0.00245232	0.00140964	0.0171033	0.00626496	0.000997467	-0.00102108	-0.492004
							0.0116512	-0.0129312	-0.000117169	-0.00113495	0.0033695	0.00558171	-0.00455423	-0.00955327	0.000509126	0.0134983	0.0083551	0.000891356	-0.00220301	-0.381495
							0.0115812	-0.00996809	0.000238735	0.0009509	0.00104599	0.00857688	-0.000769227	-0.00201262	0.000566038	0.013758	0.0119475	0.00108934	-0.00217931	-0.302268
							0.0116599	-0.00909084	-9.1417e-05	0.0016954	0.00651614	0.016043	0.00265513	-0.00208256	0.000266641	0.0143092	0.0134483	0.000274224	-0.00250387	-0.246049
							0.0124291	-0.00658598	8.36394e-05	0.0018752	0.00760862	0.0280689	0.00769481	0.00504366	1.45912e-05	0.0131288	0.028453	-0.00025247	-0.00259561	-0.163774
							0.0120104	-0.00680137	0.000197945	0.00220208	0.00778157	0.0285922	0.00675014	0.0068073	-2.66852e-05	0.0131113	0.028356	-0.000411772	-0.00270638	-0.147299
							0.0112493	-0.00749562	5.44243e-05	0.00271062	0.00918703	0.0254482	0.00564731	0.00887129	-0.00142553	0.0129336	0.0319335	-0.000652015	-0.00234222	-0.13083
							0.0086911	-0.00573099	-0.000161014	0.00281409	0.0117425	0.0242266	0.00268513	0.00929982	-0.00174293	0.0116968	0.025575	-0.000486011	-0.00242035	-0.103099
							0.00697184	-0.00753977	-4.45963e-05	0.00262292	0.012133	0.0239635	-0.000450087	0.00971694	-0.00119477	0.012271	0.0279323	-0.000349449	-0.00283035	-0.0891494
							0.00677848	-0.00801586	-0.00103076	0.00352139	0.0129143	0.0137375	-0.00784749	0.00545418	-0.00220626	0.0140832	0.0241531	-0.000982809	-0.00430652	-0.0465881
							0.0225144	-0.0122873	-0.00554423	0.00399473	0.00986083	0.0134475	-0.00376944	0.00179535	0.00270878	0.0202728	0.0121061	-0.000989519	-0.00523243	-0.0194133
							0.0250053	-0.0124207	-0.00516637	0.00362327	0.00855983	0.0135925	-0.00261314	0.000128612	0.00302083	0.0225159	0.010093	-0.000978618	-0.00598753	-0.00236738
							0.0285143	-0.0123706	-0.00437966	0.00303793	0.00589428	0.0135637	-0.00303948	-0.00501962	0.00362891	0.0254452	0.00656605	-0.00029543	-0.0067827	0.032185
							0.0279447	-0.0127297	-0.00404437	0.00280593	0.00543519	0.013508	-0.00282109	-0.0062509	0.00368405	0.0260251	0.00718668	-6.8205e-05	-0.00669708	0.03858
							0.0277196	-0.0196491	-0.00189007	0.00305901	-0.00928463	0.02165	0.00356794	0.0088264	0.00668867	0.0785171	0.00549027	0.00383658	-0.0017817	0.0915778
							0.0248399	-0.0217247	-0.00155971	0.00249131	-0.00905523	0.0232794	0.00463392	0.0080109	0.00737905	0.0815128	0.00577614	0.00406918	-0.00216593	0.108857
							0.0284148	-0.029513	0.00109564	0.00500163	-0.00978823	0.0263757	0.0078074	0.00770824	0.00755891	0.0803263	0.00629084	0.00584342	-0.00193748	0.139373
							0.0292353	-0.0306475	0.00104383	0.00522731	-0.00803363	0.024228	0.00716866	0.00557413	0.0073852	0.0821742	0.00647434	0.00613646	-0.00178274	0.15404
							0.0255683	-0.0348849	0.00131343	0.00620816	-0.00385986	0.0200851	0.00549372	-0.0150075	0.00631797	0.0820441	0.00667997	0.00554067	-0.0017694	0.183618
							0.0120731	-0.0128026	3.23486e-05	0.00190889	-0.000952852	-0.000203171	-0.00437418	-0.00457382	0.00133464	0.0158124	0.00487859	0.000939518	-0.00119144	-0.476204
							0.0110607	-0.0157161	-0.000197228	-0.00131727	0.00202506	-0.000129902	-0.00840676	-0.0142872	0.000251367	0.0116209	0.00601442	0.000623798	-0.00249254	-0.369549
							0.0107268	-0.0138585	0.000149346	0.00057517	-0.000621054	0.00110453	-0.00839541	-0.00790047	0.000366875	0.0118672	0.00692844	0.000856913	-0.00261073	-0.296041
							0.0105	-0.0150742	-0.000249953	0.00120407	0.000125853	0.00199328	-0.0102577	-0.00933587	0.00012028	0.0121325	0.00231534	0.000297668	-0.00292985	-0.265979
							0.00998497	-0.0159408	-0.000501187	0.00122019	0.00226403	0.00417791	-0.0113682	-0.00690632	-0.00095277	0.0117557	0.0140326	-0.00023621	-0.00332151	-0.206571
							0.00912774	-0.0167261	-0.000376493	0.0011831	0.0036643	0.00492998	-0.0117386	-0.00289758	-0.000943759	0.009773	0.0136054	-0.0011529	-0.00347956	-0.159871
							0.00712907	-0.0161305	-0.000541067	0.00182774	0.00504755	0.00371079	-0.0115648	-0.00105328	-0.00262269	0.00884396	0.0186663	-0.00123946	-0.00336507	-0.142312
							0.00610428	-0.014359	-0.000624126	0.00191353	0.00730788	0.00207731	-0.0114656	0.00140122	-0.00249062	0.00785	0.010814	-0.000930897	-0.0033691	-0.120945
							0.00496321	-0.0160526	-0.000366036	0.00185442	0.00812335	0.000229535	-0.0121435	0.00250903	-0.00187915	0.0086492	0.0133533	-0.000748084	-0.00371874	-0.104065
							0.00419638	-0.0153718	-0.000922829	0.00277952	0.00850786	-0.00479452	-0.0145322	-0.000733468	-0.00316002	0.0101784	0.0132364	-0.00127603	-0.00445426	-0.0577767
							0.019766	-0.0207884	-0.00637308	0.00327982	0.00808016	-0.00509331	-0.00836612	-0.00188749	0.00219913	0.0166445	0.00386467	-0.00160178	-0.00659764	-0.0219939
							0.0219294	-0.0204045	-0.0065312	0.00305888	0.00710425	-0.00423329	-0.00719109	-0.00274991	0.00240639	0.0179975	0.00218058	-0.00147018	-0.0073524	-0.00435074
							0.0262	-0.0208472	-0.00511328	0.00267883	0.00403204	-0.00299603	-0.00677918	-0.0108196	0.00320575	0.0219482	7.39097e-05	-0.000623629	-0.00803484	0.036572
							0.0231531	-0.0205079	-0.00499577	0.00251723	0.00346762	-0.00374019	-0.00690211	-0.011017	0.00361683	0.0220169	0.00148059	-0.000544742	-0.00805138	0.0390153
							0.0246183	-0.0311099	-0.00236911	0.00243134	-0.0123944	0.00734981	-0.00252634	-0.00193012	0.00639642	0.0684344	0.00367674	0.00366779	-0.00263621	0.0898777
							0.0212358	-0.0331592	-0.00195788	0.00173892	-0.0130843	0.00820286	-0.0014949	-0.00326949	0.00709366	0.0703646	0.00408036	0.00380877	-0.00295066	0.104796
							0.0242475	-0.0414349	0.000768989	0.00294949	-0.0126154	0.0115059	0.000978474	-0.00398872	0.00732119	0.068818	0.00439444	0.00561416	-0.00291482	0.132681
							0.0260557	-0.0430656	0.000975107	0.00423318	-0.0107094	0.0103997	0.00130948	-0.00483565	0.00715859	0.0727858	0.0049635	0.00604175	-0.00247665	0.152196
							0.0227187	-0.0473154	0.00122565	0.00524244	-0.00659821	0.0067218	0.000331922	-0.0249507	0.00613141	0.0729827	0.00523053	0.00545012	-0.00243182	0.182865
							0.0111093	-0.0159902	-0.000316231	0.0016763	-0.00275554	-0.00650682	-0.00419392	-0.01096	0.00108007	0.0115392	0.00353605	0.000857483	-0.00140264	-0.450996
							0.00729206	-0.0185061	-0.00121086	-0.00209777	-0.00042727	-0.00949475	-0.00763084	-0.016796	0.00062441	0.0100999	0.00291015	0.000687708	-0.00212623	-0.38819
							0.00884304	-0.0222618	-0.00068054	0.000301619	-0.00363081	-0.014295	-0.0157476	-0.0181366	-0.00170962	0.00703702	-0.00455976	-0.00032349	-0.0034781	-0.257081
							0.00701992	-0.0276677	-0.000723485	0.000108912	-0.00407632	-0.0223992	-0.0212006	-0.0184716	-0.00434564	0.00361139	-0.000522803	-0.00117694	-0.00404387	-0.193543
							0.00615609	-0.0284107	-0.000798136	0.000473032	-0.004061	-0.0227178	-0.0222003	-0.0169842	-0.00421674	0.00380504	-0.00116874	-0.00136636	-0.00425616	-0.177235
							0.00358684	-0.0273638	-0.000854637	0.00138851	-0.00199902	-0.0212833	-0.0214211	-0.0129972	-0.00503245	0.00225894	0.00551351	-0.00166019	-0.00408586	-0.148987
							0.00270757	-0.0254656	-0.000858506	0.00152021	0.000996983	-0.0217294	-0.0200007	-0.0115088	-0.00488538	0.0013045	-0.00303616	-0.00137644	-0.00404931	-0.128945
							0.00279488	-0.0241872	-0.000905141	0.001543	0.00202945	-0.0217147	-0.0196596	-0.00993573	-0.00456666	0.00149784	-0.000859863	-0.00123147	-0.00397128	-0.12246
							0.00179213	-0.0240926	-0.00184716	0.00279143	0.00401649	-0.0239574	-0.018285	-0.0134014	-0.00407579	0.00571801	0.00170731	-0.00172577	-0.00626934	-0.0457276
							0.0150377	-0.0313747	-0.00760435	0.00233721	0.00490609	-0.0257311	-0.0135865	-0.022781	0.00176294	0.00757722	-0.00560599	-0.00183991	-0.00827358	-0.0241647
							0.0195646	-0.0311821	-0.00705798	0.00199289	0.00198897	-0.0234697	-0.0124496	-0.0270064	0.00221567	0.0116714	-0.00698025	-0.00215961	-0.00973318	0.00975668
							0.0209967	-0.0306671	-0.00667183	0.00177612	0.000303869	-0.0228547	-0.0129777	-0.0320659	0.00241932	0.00994567	-0.008452	-0.00129174	-0.00992714	0.0321274
							0.0194154	-0.0343928	-0.00634728	0.00191484	-0.00879144	-0.022008	-0.0109263	-0.0281074	0.00393925	0.0234279	-0.00524701	7.20422e-05	-0.00798615	0.0495849
							0.0185832	-0.0466769	-0.00318379	0.00154244	-0.0238881	-0.0194215	-0.010043	-0.0332671	0.0059943	0.0409823	0.00148389	0.00347768	-0.00374318	0.075584
							0.0147903	-0.0491045	-0.0029483	0.000828599	-0.0249843	-0.0186344	-0.0103924	-0.0351431	0.00668288	0.0415683	0.00194268	0.00348264	-0.00409181	0.0878505
							0.0166996	-0.0601316	5.76388e-05	0.00160596	-0.0246769	-0.0172803	-0.00850255	-0.0354583	0.00703045	0.038966	0.00223301	0.00495979	-0.00393765	0.112468
							0.017922	-0.0621492	0.000564174	0.00221616	-0.0233756	-0.0167775	-0.00740676	-0.0373312	0.00686389	0.0420879	0.00284214	0.00527583	-0.00348305	0.129763
							0.0168457	-0.0633625	0.000751911	0.00393494	-0.0141193	-0.0162321	-0.00688674	-0.0514698	0.00577297	0.0518605	0.00369234	0.00509701	-0.00309816	0.176895
							0.0106535	-0.0171731	-0.00036842	0.00159692	-0.00346971	-0.00834	-0.00537186	-0.013799	0.00101795	0.00981585	0.00343811	0.000804055	-0.00147481	-0.440652
							0.0068271	-0.0199119	-0.00130524	-0.00214939	-0.00125359	-0.0115385	-0.00925448	-0.0191366	0.000659468	0.00841814	0.00268828	0.000543969	-0.0022468	-0.381026
							0.00950172	-0.0212186	-0.000752014	-0.00182372	-0.000665214	-0.0143547	-0.0117033	-0.0252539	-0.000463451	0.00537467	0.00380988	0.000409743	-0.003282	-0.343236
							0.00882871	-0.0214044	-0.000592905	-0.000286261	-0.00349912	-0.0159075	-0.0149885	-0.0197136	-0.00161761	0.00521453	0.00234857	0.00043303	-0.00345429	-0.276527
							0.00793596	-0.0243202	-0.000838731	-0.000144907	-0.00229327	-0.0197962	-0.0179362	-0.0222472	-0.002238	0.00494141	-0.000749928	-0.000598959	-0.00371905	-0.23445
							0.00630491	-0.0290667	-0.000811986	0.000216542	-0.00506185	-0.0264865	-0.0230886	-0.0221901	-0.00482397	0.00146609	-0.00156857	-0.00132966	-0.00449466	-0.177867
							0.00512643	-0.0297822	-0.000826263	0.000566174	-0.00428527	-0.0256268	-0.0239035	-0.0183376	-0.00478577	0.00113424	0.00170328	-0.00178748	-0.00433303	-0.15848
							0.00214417	-0.0272183	-0.000908393	0.00148176	0.000640777	-0.0257003	-0.0220864	-0.0146637	-0.00522865	-0.000884647	-0.00283096	-0.00160319	-0.00420304	-0.121771
							0.000824773	-0.0277942	-0.000775477	0.00139959	0.00251204	-0.0277906	-0.0208087	-0.0128966	-0.0037833	0.000178373	-0.00124103	-0.00114204	-0.00439966	-0.0996249
							0.000125135	-0.0264532	-0.00147388	0.00217598	0.00216173	-0.0269746	-0.0212561	-0.0172131	-0.00449867	0.00177017	5.40783e-05	-0.00193518	-0.00550874	-0.0475228
							0.0131236	-0.0351001	-0.00848383	0.00280417	0.00360428	-0.0331519	-0.0167324	-0.0310057	0.00139837	0.00376394	-0.00693996	-0.00182115	-0.00886048	-0.0271851
							0.0159541	-0.0348369	-0.00830795	0.0024089	0.00141005	-0.0331227	-0.0170925	-0.0339355	0.00173429	0.00525319	-0.00825105	-0.00199295	-0.00977016	-0.0038943
							0.018868	-0.0353514	-0.00767632	0.00201528	-0.00208528	-0.0303912	-0.0176225	-0.0430372	0.00224615	0.00489192	-0.0108204	-0.00159762	-0.0106321	0.028842
							0.019222	-0.0350686	-0.00732304	0.00192339	-0.00360119	-0.0310843	-0.0173596	-0.0437868	0.00249717	0.00666051	-0.00961979	-0.00117001	-0.0106019	0.0404269
							0.0152982	-0.0546941	-0.00356511	0.000910604	-0.0294639	-0.0263308	-0.019515	-0.0511224	0.0057875	0.0266535	0.000772105	0.00317237	-0.00422289	0.0660272
							0.0114105	-0.0569699	-0.00329578	0.00022225	-0.0304022	-0.0257669	-0.0195962	-0.0531906	0.00646827	0.0271773	0.0012756	0.00319264	-0.00459083	0.0777032
							0.0126818	-0.069808	-6.96461e-05	0.000629143	-0.0312475	-0.0247129	-0.0176468	-0.0541293	0.00679075	0.024356	0.00186149	0.00462065	-0.00427343	0.0995883
							0.0143947	-0.0714213	0.000487391	0.00101722	-0.0286529	-0.0236381	-0.0166841	-0.0553387	0.00660332	0.0284708	0.00253312	0.00491392	-0.00364817	0.118662
							0.0138392	-0.0717988	0.00071181	0.00292393	-0.0181034	-0.0228419	-0.0140891	-0.0653573	0.00554983	0.0408919	0.00343802	0.00470395	-0.00328633	0.170943
							0.0130327	0.00900111	-0.000803924	0.000939446	-0.00601349	-0.00587122	0.0038343	-0.00498931	0.00164217	0.00356562	-0.0134329	0.00142663	0.000486112	-0.46614
							0.0134628	0.0080776	-0.00230784	-0.00148135	0.00725022	-0.00791751	0.000603419	-0.00766343	0.0015017	0.00294576	-0.0150818	0.000748404	-0.000294673	-0.409599
							0.0122143	0.00418274	-0.00159408	0.000348098	-0.00485309	-0.00838181	0.000742441	-0.0176823	0.00139623	-0.000510794	-0.0249024	0.000819073	0.000724042	-0.317582
							0.0109346	0.00855724	-0.0045441	0.00104544	-0.00672862	-0.0149951	0.000942628	-0.0293141	0.00136644	-0.00101873	-0.0388404	0.00137254	0.00123183	-0.236732
							0.00949896	0.00988152	-0.00525351	0.00115042	-0.00520289	-0.0162572	0.00161606	-0.0326928	0.00140968	-0.00273558	-0.0475248	0.000801025	0.00054354	-0.193096
							0.00920906	0.00911867	-0.00573847	0.00126398	-0.00569717	-0.0195576	0.000660502	-0.033952	0.00139731	-0.00185045	-0.0724692	-0.000184386	-0.00034703	-0.145882
							0.00963793	0.00981554	-0.00684033	0.00113757	-0.00396605	-0.0216934	0.000857704	-0.0329933	0.00135663	-0.00203739	-0.0727745	-2.13948e-05	-0.000381078	-0.131854
							0.0146703	0.00306424	-0.0126169	0.0013772	-0.000766995	-0.0436944	0.00827675	-0.0378434	0.00311416	-0.0106002	-0.0634848	0.00153902	-0.00685758	-0.0832589
							0.0179313	0.00421946	-0.0114527	4.26672e-05	-0.00558504	-0.0415423	0.00685246	-0.0429812	0.00331978	-0.0145955	-0.063586	0.00135988	-0.0077934	-0.0432644
							0.019695	0.00437134	-0.0111614	-0.000599052	-0.00903508	-0.0394158	0.00497202	-0.0396819	0.00361403	-0.0177779	-0.0620138	0.000429223	-0.0077409	-0.0191461
							0.0161208	0.00490101	-0.0109931	-0.000782244	-0.00973491	-0.0398786	0.00426695	-0.0379153	0.00416317	-0.0163982	-0.0617101	0.000697484	-0.00770271	-0.0133013
							0.0202514	0.00879185	-0.00710347	-0.00269044	-0.0633144	-0.015118	0.000810412	-0.035512	0.00553656	-0.0222151	-0.0282098	0.00225541	-0.00335729	0.0360202
							0.0156578	0.0107237	-0.00472323	-0.0032696	-0.0783925	-0.0110594	-0.0010884	-0.0380781	0.00653754	-0.026792	-0.0238573	0.00391116	-0.00491372	0.0696164
							0.0169608	0.011305	-0.00243887	-0.00423271	-0.0786235	-0.00884166	-0.00360105	-0.0374317	0.00662746	-0.0239339	-0.0208476	0.00569101	-0.00510938	0.0961633
							0.0181445	0.012683	-0.000520838	-0.00604078	-0.0755908	-0.00701441	-0.00347411	-0.0348787	0.00651713	-0.0199182	-0.0191787	0.0068847	-0.00455159	0.118925
							0.0197369	0.0148103	-0.000592529	-0.00486515	-0.0669582	-0.00659023	-0.00307274	-0.0309304	0.00685243	-0.00984628	-0.0181171	0.0068899	-0.00346777	0.153819
							0.0256584	0.0211957	-0.000161063	-0.000820153	-0.0454026	-0.00642968	0.00457358	-0.00874421	0.00596184	0.0241052	-0.0152335	0.00827002	-0.000735234	0.224538
							0.0285137	0.0233379	-0.000192262	0.000535443	-0.0385434	-0.00604497	0.0058816	-0.00312343	0.00581403	0.0352127	-0.0147409	0.00831759	-5.01402e-05	0.248675
							0.0292395	0.0236984	-0.000190584	0.000713009	-0.0368723	-0.00599943	0.00606903	-0.00171014	0.00585109	0.0374204	-0.0147708	0.00844161	0.00013992	0.25335
							0.0367676	0.0310137	1.27553e-05	0.00444214	-0.0119166	-0.00475386	0.00836051	0.0110534	0.00606079	0.0567584	-0.013471	0.00727493	0.00232477	0.308145
							0.039161	0.0331723	-0.000157979	0.00541694	-0.00342362	-0.00461261	0.00884516	0.0156544	0.00646366	0.0683287	-0.0130729	0.00761036	0.00285321	0.33138
							0.0400339	0.0338346	-0.000108937	0.00563684	-0.00278344	-0.0046388	0.00909706	0.016166	0.00649546	0.0676024	-0.0130433	0.00734321	0.00272528	0.337135
							0.038144	0.0333405	0.000278397	0.00578695	-0.0033153	-0.00451148	0.00908208	0.0171501	0.00448085	0.0680692	-0.0125828	0.00808179	0.00296584	0.349996
							0.0392759	0.0335393	0.000214497	0.00580984	-0.00268089	-0.00462086	0.00885415	0.0170681	0.00446182	0.068707	-0.0127167	0.00799359	0.00293275	0.356266
							0.0410009	0.0334197	0.00058398	0.00629257	-0.00272213	-0.00435392	0.00732268	0.0166311	0.00423482	0.064715	-0.0127861	0.00656404	0.00290612	0.363097
							0.0407323	0.033589	0.000641504	0.00633916	-0.00260053	-0.00413795	0.00771235	0.0171342	0.00411966	0.0640127	-0.0128148	0.00615778	0.00263908	0.368217
							0.0403824	0.027264	0.00146318	0.00698623	-0.0035909	-0.00466828	0.0131491	0.0171297	0.0013359	0.0648991	-0.0129246	0.00342361	0.00248962	0.375678
							0.0139577	0.00989891	-0.000473132	0.00105431	-0.00165944	-0.00525639	0.00316236	0.00251724	0.00153502	0.00476339	-0.0133807	0.00138716	0.000410231	-0.48124
							0.0142278	0.00716529	-0.00194125	-0.0034362	-0.00263513	-0.00889627	-0.00190007	-0.00214346	0.000851383	0.00310383	-0.0149488	0.000733634	-0.000370499	-0.424629
							0.013052	0.00567349	-0.00111147	0.000477085	0.000113137	-0.00782068	-0.00153433	-0.00549372	0.00128007	0.000951902	-0.0284245	0.000682858	0.000257673	-0.3275
							0.0130208	0.00745291	-0.00155641	0.00142535	0.000835346	-0.00854415	3.91758e-05	-0.00924304	0.00105253	0.00302134	-0.0273278	0.00145057	0.000551393	-0.298215
							0.0119849	0.0104632	-0.0031698	0.00106749	-0.00232385	-0.0128072	-0.000793346	-0.0133814	0.000948656	0.000675753	-0.0423994	0.00130751	0.000653888	-0.246879
							0.010442	0.0102338	-0.0039942	0.00200788	0.00013472	-0.0129763	-0.000273055	-0.0139928	0.00109879	-0.00133492	-0.0547881	0.000876309	0.000347874	-0.214518
							0.0101555	0.0132395	-0.00394161	0.00171848	0.000708503	-0.0171626	-0.000669053	-0.0136363	0.001013	0.000185883	-0.0703416	-1.13091e-05	-0.000449503	-0.148596
							0.0110643	0.0143148	-0.00508697	0.00161824	0.00209503	-0.01977	-0.00119858	-0.0113289	0.000936822	0.000237723	-0.0725525	-0.000103785	-0.000590097	-0.131936
							0.0181121	0.00936024	-0.00987448	0.00210616	0.00167571	-0.0359091	0.00181769	0.000686445	0.0029281	-0.00943561	-0.0585725	0.000787069	-0.00501356	-0.0814803
							0.0211274	0.00840674	-0.00973257	0.00150433	-5.8128e-05	-0.0353546	-0.00103029	-0.00131973	0.00331989	-0.0108506	-0.0613054	0.000806025	-0.00608817	-0.0465544
							0.023211	0.00944063	-0.00919583	0.000813615	-0.00239862	-0.0334515	-0.00341258	-0.0033433	0.003455	-0.0129409	-0.0592261	0.000267646	-0.00659071	-0.0210473
							0.0230684	0.00877463	-0.00854003	0.000390206	-0.00372664	-0.0343877	-0.00259643	-0.0048462	0.00357935	-0.0142438	-0.0596009	0.000489538	-0.00685567	-0.00735955
							0.0243439	0.011359	-0.00527689	-0.00195788	-0.0429747	-0.0137425	0.00225587	-0.0195548	0.00533331	-0.0182927	-0.0265841	0.00216554	-0.00401318	0.0446056
							0.0205527	0.0137248	-0.00312575	-0.00332104	-0.0563418	-0.00905367	0.000332108	-0.0184701	0.00627207	-0.0236002	-0.0230163	0.00319655	-0.00594501	0.0841422
							0.0213049	0.0136402	-0.00283183	-0.0036041	-0.0565831	-0.00892059	-0.000459709	-0.0197488	0.00611818	-0.0221344	-0.0225221	0.00384648	-0.00663357	0.0968828
							0.0247354	0.0156916	0.000298179	-0.00691559	-0.0502791	-0.00587358	-0.00130921	-0.0154935	0.00614951	-0.016235	-0.0186442	0.00640633	-0.00540863	0.137695
							0.0260739	0.0180887	0.000265854	-0.00555215	-0.043282	-0.00572409	-0.000129248	-0.0116654	0.00663406	-0.00610547	-0.0174752	0.00685306	-0.00449036	0.17086
							0.031739	0.0231821	0.000200248	-0.0014448	-0.0252578	-0.00550398	0.00145026	0.00391694	0.00644293	0.0216216	-0.0154504	0.00788441	-0.00207851	0.221945
							0.033809	0.0267392	0.000431419	-7.64599e-05	-0.0135933	-0.00544004	0.00418207	0.0132944	0.00589928	0.0385747	-0.0145944	0.00852438	-0.000750354	0.255468
							0.0347641	0.0276101	0.000389424	0.00038527	-0.0104223	-0.00516029	0.00488803	0.0169139	0.00578242	0.042803	-0.0143487	0.00858301	-0.000497632	0.267108
							0.0396525	0.0336988	0.000570086	0.00376106	0.000234335	-0.00417448	0.00713372	0.0270129	0.00596582	0.0545063	-0.0129634	0.00750263	0.0016092	0.30701
							0.0412772	0.0352292	0.00039992	0.00460621	0.00209746	-0.00418502	0.00806772	0.0301009	0.00632269	0.0613529	-0.0126786	0.00775187	0.00203521	0.323066
							0.0422675	0.0362915	0.000434438	0.00522554	0.00210415	-0.00419222	0.00857409	0.0307896	0.00642072	0.0628337	-0.0126039	0.00750906	0.00209182	0.331285
							0.0409503	0.0357243	0.000456506	0.00531922	0.00179365	-0.00416682	0.00850026	0.0307498	0.00495743	0.0640428	-0.0122531	0.00776865	0.00246391	0.339765
							0.0409706	0.0353016	0.000466157	0.00537687	0.00164521	-0.00421004	0.00849903	0.0305215	0.00435535	0.0658967	-0.0123719	0.00821709	0.00260068	0.344905
							0.0428237	0.0353276	0.000868593	0.00584547	0.00171414	-0.00401724	0.00690042	0.0305538	0.00414848	0.0608474	-0.0124281	0.00668719	0.00250018	0.353676
							0.0425023	0.0353943	0.000807954	0.00582914	0.00180386	-0.00396656	0.0068928	0.030704	0.00411214	0.0616987	-0.0124991	0.00648505	0.00244514	0.357708
							0.0421576	0.0289396	0.00162203	0.00697681	0.00106827	-0.00437954	0.0120276	0.0302887	0.00122318	0.062155	-0.0125515	0.00346644	0.00233539	0.366444
							0.0147213	0.0109614	-0.000174397	0.00134919	-1.11884e-05	-0.00445328	0.00428865	0.0100987	0.00143031	0.00706486	-0.0121958	0.00154507	0.000708595	-0.498656
							0.0147429	0.00908237	-0.000854491	-0.00306414	0.000937855	-0.00779334	-4.66423e-05	0.00371791	-7.31244e-05	0.00390643	-0.0167229	0.000907443	-0.000324655	-0.413707
							0.0140186	0.00849415	-0.000563118	0.000692814	0.000737945	-0.006205	0.00132845	0.00535055	0.00137601	0.00365903	-0.0246443	0.00106208	0.000441349	-0.342674
							0.0139004	0.0131551	-0.00117133	0.00193217	0.00220637	-0.00634668	0.00431323	0.0026374	0.00137336	0.00603232	-0.0270456	0.00206841	0.00129872	-0.284904
							0.0130894	0.0172959	-0.00147233	0.00196607	-0.000664326	-0.00904445	0.00631113	0.00126754	0.00101951	0.00373707	-0.0387122	0.00187464	0.00130726	-0.235086
							0.0118637	0.0174531	-0.00187484	0.00276841	0.00193435	-0.00820702	0.00829372	0.0038327	0.000897962	0.0035669	-0.0437153	0.00130584	0.000541651	-0.19365
							0.0117203	0.0184033	-0.00246879	0.0028155	0.00432164	-0.0139236	0.00476387	0.00564131	0.000968298	0.00460412	-0.0604502	0.000572035	0.000201477	-0.146458
							0.0125052	0.0188545	-0.0034061	0.00238627	0.00579041	-0.0164312	0.00379036	0.00736704	0.000880882	0.00441313	-0.063296	0.000422867	0.000105654	-0.134381
							0.0234003	0.0170292	-0.00741255	0.00442996	0.00470067	-0.0254269	0.00170131	0.0334906	0.00297817	-0.00350699	-0.0478768	0.00145939	-0.00262314	-0.0582685
							0.0270428	0.017716	-0.00578086	0.0036029	0.00325984	-0.0227787	-0.00144611	0.0326023	0.0032894	-0.00404041	-0.0482557	0.00148304	-0.00321646	-0.0189509
							0.027533	0.0163148	-0.0058488	0.0024322	0.000767649	-0.0253766	-0.00112717	0.028028	0.00355594	-0.00470022	-0.0497184	0.00129073	-0.00416143	0.00289605
							0.0297969	0.0171013	-0.00384678	0.000184589	-0.0231255	-0.0118183	0.00697939	0.0206407	0.00528728	0.0100317	-0.0230597	0.00271431	-0.00250744	0.058784
							0.0296147	0.0179464	-0.00305926	-6.557e-05	-0.0321195	-0.00922836	0.00746255	0.0223676	0.00561745	0.0141216	-0.0194459	0.00407985	-0.00241399	0.0841048
							0.0266739	0.0191768	-0.0021086	-0.00145633	-0.0361335	-0.00767912	0.00485168	0.0244051	0.0062717	0.0083336	-0.0190545	0.00476052	-0.00393681	0.11242
							0.0301718	0.0202191	0.000313519	-0.00309352	-0.0333037	-0.00520267	0.00360127	0.0277914	0.00634959	0.0126908	-0.0166167	0.00777508	-0.00327615	0.146962
							0.0319672	0.0224496	0.000557752	-0.00386768	-0.0293785	-0.00486973	0.00274708	0.0284958	0.00646142	0.0162255	-0.0157164	0.00813559	-0.00226762	0.169709
							0.0350592	0.025662	0.000557743	-0.000150696	-0.0177603	-0.00439445	0.00268065	0.031054	0.00665094	0.0323019	-0.0133813	0.00849619	-0.00112052	0.212324
							0.0361935	0.0290155	0.000715171	0.000902014	-0.0072632	-0.00443932	0.0053163	0.0322774	0.00589829	0.05067	-0.012756	0.00919247	0.000615362	0.248619
							0.0369116	0.0297951	0.000682298	0.00137006	-0.00451392	-0.00413647	0.00591009	0.0333917	0.0057453	0.053333	-0.012804	0.00904841	0.000797937	0.258361
							0.0403122	0.0343585	0.000810199	0.00406946	0.00257877	-0.00355708	0.00766826	0.036608	0.00588654	0.0620097	-0.0116055	0.00792521	0.00199958	0.288015
							0.0419695	0.036092	0.000684653	0.00480235	0.0036329	-0.00340678	0.00899554	0.0377911	0.00614146	0.0648376	-0.0113267	0.00795344	0.00242842	0.303756
							0.0428198	0.0369561	0.000728548	0.00534196	0.00364058	-0.00336119	0.00927476	0.0373149	0.00626331	0.0652073	-0.0112796	0.00770979	0.00249939	0.310614
							0.0415786	0.0361898	0.00084456	0.0056089	0.00325549	-0.00336175	0.00940967	0.0372819	0.00423425	0.068395	-0.0109884	0.00840545	0.00297479	0.323559
							0.0427091	0.0363611	0.00107927	0.00611006	0.00337192	-0.00319025	0.00810136	0.0370404	0.00423698	0.0651843	-0.0110477	0.00699507	0.00297383	0.331675
							0.0438554	0.0363209	0.00107601	0.00610551	0.00344965	-0.0032059	0.00773683	0.0373482	0.00395825	0.0644877	-0.0111359	0.0066946	0.00286844	0.338262
							0.0440293	0.0363844	0.00116141	0.00632716	0.00364499	-0.00293109	0.00808957	0.0376212	0.00397136	0.0646356	-0.0111478	0.00634121	0.00279068	0.341411
							0.0441886	0.0301039	0.00216363	0.00712678	0.00262306	-0.00361976	0.0134405	0.0392946	0.000699999	0.0613403	-0.011183	0.00343805	0.00276929	0.350267
							0.0155641	0.0132905	0.000154396	0.00224688	0.00325154	-0.00291255	0.00712014	0.0208918	0.00151591	0.0142815	-0.00873155	0.0018634	0.00152973	-0.533389
							0.0157737	0.012071	-0.00163095	-0.00057759	0.00557933	-0.00508707	0.00327104	0.0175277	0.00128599	0.0136235	-0.0102073	0.00115247	0.000852376	-0.486505
							0.0154404	0.0181017	0.000345328	0.00244017	0.0092705	-0.00247964	0.0063653	0.0361793	0.00189009	0.0114515	-0.0114754	0.00213844	0.00210942	-0.353704
							0.0156398	0.0243988	0.000564226	0.00420938	0.0139065	-6.82619e-05	0.011336	0.0514723	0.00197963	0.0149475	-0.00593834	0.00367079	0.00341593	-0.300008
							0.0156133	0.0256572	0.000536095	0.00464687	0.0148277	-0.000319649	0.0121285	0.0505959	0.00207489	0.0149507	-0.00850297	0.00394422	0.0036417	-0.279889
							0.0158063	0.0324853	0.0015079	0.00618547	0.0141511	0.000565881	0.0154416	0.0697384	0.00165882	0.0148346	-0.0153084	0.00436073	0.00458796	-0.20132
							0.0151376	0.0351402	0.00158354	0.00616457	0.0198471	0.0016822	0.018123	0.0823423	0.00169307	0.0166899	-0.0141898	0.00424207	0.00500342	-0.158518
							0.0149892	0.0371466	0.00100658	0.00653776	0.0213429	-0.00178094	0.0215924	0.0856102	0.00144495	0.0183824	-0.0243029	0.00353187	0.00466014	-0.10721
							0.0158344	0.0376806	0.000649594	0.00607477	0.0206992	-0.00252229	0.0225473	0.0869185	0.00135035	0.0183985	-0.0274061	0.00333513	0.00460511	-0.0965735
							0.0308237	0.0327696	-0.00343016	0.00815569	0.0117691	-0.00699346	0.0234606	0.0859977	0.00328185	0.0147098	-0.024645	0.00372471	0.00409948	-0.0380257
							0.0356195	0.0354509	-0.0012028	0.00774514	0.0114348	-0.0038279	0.0254889	0.0889636	0.0035913	0.0189076	-0.0248982	0.00386593	0.00383383	0.00496532
							0.0370299	0.0331936	-0.00189874	0.00627905	0.00994873	-0.00636177	0.0241402	0.0824819	0.00391305	0.0181898	-0.0258389	0.00328302	0.00266856	0.0240387
							0.0390386	0.0283308	-0.00166343	0.00330486	-0.000544507	-0.00614817	0.0240226	0.0874619	0.00595649	0.052668	-0.0123581	0.00409024	0.00146473	0.0878841
							0.0390405	0.0285749	-0.00091308	0.00352794	-0.00456743	-0.00587245	0.0245952	0.0900287	0.00632574	0.0579642	-0.0112362	0.00530171	0.00220354	0.114
							0.0365411	0.029175	-0.00026026	0.00275437	-0.00688614	-0.00456747	0.0235726	0.094185	0.00702165	0.0541597	-0.0110709	0.00640336	0.00125914	0.141142
							0.040426	0.0309616	0.000989707	0.00209801	-0.00561577	-0.0024225	0.0179558	0.0947951	0.00700282	0.0591227	-0.00938831	0.00903109	0.000947311	0.176812
							0.0421208	0.0323396	0.000896037	0.00241515	-0.0028888	-0.00212209	0.0169437	0.0906023	0.00690553	0.060461	-0.00909815	0.00954674	0.00149079	0.197259
							0.0421051	0.0333973	0.000874071	0.00427984	0.00103533	-0.00206984	0.0163798	0.0726487	0.00713946	0.0667275	-0.0082323	0.00927613	0.00202504	0.218668
							0.0401875	0.0340837	0.00103726	0.00391518	0.00385914	-0.00245312	0.0152238	0.0590927	0.00621985	0.0729414	-0.00831037	0.00955038	0.00223844	0.233796
							0.0410687	0.0365802	0.00112292	0.00591498	0.00660902	-0.00184961	0.014191	0.0506096	0.00600718	0.0732309	-0.00811332	0.00817829	0.00285338	0.25299
							0.0427329	0.0383402	0.000978681	0.0064835	0.00679763	-0.0019086	0.0138045	0.0487935	0.00625869	0.0749166	-0.00778915	0.00798997	0.00316947	0.265705
							0.0440484	0.0396766	0.00104995	0.0071796	0.0068668	-0.00187216	0.0136113	0.0477877	0.00642494	0.0775172	-0.0076573	0.00778282	0.003399	0.278935
							0.0418868	0.0385406	0.00119806	0.00727911	0.00640966	-0.0018826	0.0136602	0.0477934	0.00436442	0.079196	-0.00738691	0.00844658	0.00384964	0.28898
							0.0426391	0.0384837	0.00108769	0.00734627	0.0064528	-0.00190432	0.0133988	0.047534	0.00434859	0.0801188	-0.00740439	0.00848576	0.00386423	0.29142
							0.0445302	0.0386402	0.00145813	0.00788726	0.00658577	-0.00173397	0.0118309	0.0476468	0.0041534	0.0754557	-0.00745872	0.00696157	0.00380181	0.301355
							0.0441696	0.0385818	0.00151927	0.00801192	0.00669366	-0.00146687	0.0118802	0.0474568	0.00406598	0.0751749	-0.00755031	0.00643601	0.00366989	0.305931
							0.0439336	0.0321263	0.00231607	0.00883179	0.00583148	-0.00220739	0.0162698	0.0455653	0.000771036	0.0805155	-0.00761359	0.00371633	0.00359933	0.311247
							0.0133634	0.00903179	-0.000825066	0.000941331	-0.00152338	-0.00587493	0.00354829	-0.00516512	0.00163476	0.00520921	-0.0133791	0.0013868	0.000469988	-0.472141
							0.013676	0.00695501	-0.00219687	-0.00404271	-0.000210455	-0.0104446	-0.0013041	-0.0100654	0.00042776	0.00306755	-0.0148973	0.000544076	-0.000868387	-0.406091
							0.0128884	0.00634493	-0.00166521	-0.00273139	0.00412601	-0.00978759	-0.00149895	-0.0137784	0.000338892	0.00100715	-0.0183382	0.000578162	-0.000453466	-0.379763
							0.0120377	0.00772293	-0.00258824	0.00154503	0.00417518	-0.00973188	7.48063e-06	-0.0235874	0.00129111	0.00251698	-0.0238305	0.00166234	0.00153014	-0.282248
							0.0106146	0.00836086	-0.00477564	0.00152259	0.00025886	-0.0153078	-0.000748496	-0.0317495	0.00146786	0.000361949	-0.0421684	0.00118214	0.00108301	-0.222136
							0.00947157	0.00707074	-0.00610821	0.000976794	0.00229135	-0.016912	-0.00155711	-0.0347191	0.00155999	-0.000360343	-0.0567061	0.000501575	0.000753872	-0.187756
							0.00933471	0.00830188	-0.00661105	0.00146423	0.00142206	-0.0200164	-0.000933294	-0.0346128	0.00134959	-0.000501624	-0.0711486	-9.491e-05	-7.32524e-05	-0.146498
							0.00977942	0.00918067	-0.00725916	0.00115551	0.00199989	-0.0220975	-4.39024e-05	-0.0330809	0.00130817	-0.000394514	-0.0745165	-2.53825e-06	-0.000294433	-0.134404
							0.0143897	0.00554127	-0.0123724	0.00145156	0.00481005	-0.0430103	0.0090803	-0.0352814	0.0030084	-0.0100318	-0.0619893	0.00175144	-0.00559751	-0.0959413
							0.0163131	0.0039358	-0.012608	0.00118219	0.00331661	-0.0443493	0.00907829	-0.0403253	0.00301626	-0.0102019	-0.0642278	0.00149377	-0.0070515	-0.0724977
							0.0203431	0.00461267	-0.0110166	-0.000503621	-0.000538779	-0.0396621	0.00579807	-0.0416847	0.00363575	-0.014154	-0.0610845	0.000532278	-0.00771913	-0.0215252
							0.0197392	0.00457329	-0.0109536	-0.00057731	-0.00134319	-0.0403438	0.00577778	-0.0403581	0.00364534	-0.0145386	-0.0614219	0.000706748	-0.00779263	-0.0152808
							0.022182	0.00884467	-0.00638646	-0.00255058	-0.046083	-0.0147024	0.00388665	-0.0377335	0.00557418	-0.0130259	-0.0265596	0.00248766	-0.00371736	0.0458606
							0.0175804	0.00991828	-0.00460714	-0.00324493	-0.0591994	-0.0106531	0.00167365	-0.0410366	0.00646031	-0.0159812	-0.0234991	0.0033853	-0.00556441	0.0795729
							0.0184732	0.0103598	-0.00378592	-0.00379279	-0.0587366	-0.0101955	3.76803e-05	-0.0414704	0.00638282	-0.0132503	-0.0227426	0.00433093	-0.00634647	0.0971383
							0.0209689	0.0129655	-0.000426389	-0.00669958	-0.0540146	-0.00661229	-0.00108272	-0.0375159	0.00624469	-0.00875411	-0.018811	0.00643825	-0.00481641	0.134143
							0.0221809	0.0152664	-0.000477893	-0.00589546	-0.0476226	-0.00643901	-0.000749398	-0.0336452	0.00671893	-0.00112154	-0.017995	0.00668825	-0.0037744	0.165511
							0.0281398	0.0216249	-0.000210157	-0.00133006	-0.0222419	-0.00620478	0.00306085	-0.0102933	0.00593631	0.0338162	-0.015487	0.00792546	-0.00159182	0.234865
							0.0309703	0.0240535	-0.000241337	-7.56356e-05	-0.0142479	-0.00602461	0.00386286	-0.00363279	0.00583245	0.0441515	-0.0148618	0.00799398	-0.000868902	0.258377
							0.0330563	0.0264675	-0.000126772	0.00159653	-0.00861038	-0.00544651	0.00466521	0.00317789	0.00585438	0.0494918	-0.0146781	0.00720551	0.00021699	0.279127
							0.037229	0.0313834	-0.00019778	0.00358576	0.000262276	-0.0049219	0.00632639	0.0128754	0.00602352	0.0613515	-0.0133392	0.00708271	0.00208032	0.309885
							0.0394803	0.0332767	-0.000173804	0.00498633	0.00229179	-0.00483602	0.00749672	0.0175017	0.0065167	0.0694837	-0.0129493	0.00723253	0.00267886	0.327163
							0.0399824	0.0343077	-9.31229e-05	0.00541618	0.00240823	-0.00483775	0.00787445	0.019417	0.00621108	0.0705848	-0.0127433	0.00722385	0.00272243	0.338722
							0.0386262	0.0332088	0.00018555	0.00555779	0.00200557	-0.00476247	0.00792624	0.0191042	0.00456601	0.0705026	-0.0125518	0.00787346	0.00295003	0.347034
							0.039854	0.0334902	0.000455638	0.00606019	0.00204043	-0.0045409	0.00686802	0.019358	0.00452762	0.0663508	-0.0126135	0.00671221	0.00294799	0.355168
							0.0411333	0.0333833	0.000505362	0.00604523	0.0020616	-0.00460092	0.00618939	0.0187843	0.00430994	0.0662449	-0.0126303	0.00659982	0.00286261	0.357866
							0.0408145	0.0333897	0.000483234	0.00614466	0.0021253	-0.0043388	0.00630273	0.0190649	0.00423416	0.0652536	-0.0126693	0.00609287	0.00256566	0.362422
							0.0145849	0.0108239	-0.000217161	0.0012951	-0.000294889	-0.00452739	0.00374615	0.0103418	0.0014227	0.00631601	-0.0125623	0.0015358	0.000669711	-0.496457
							0.0148972	0.00891374	-0.00141389	-0.00369527	-0.00187727	-0.00867851	-0.000946626	0.00459604	0.000302142	0.00442385	-0.0140808	0.000745765	-0.000312201	-0.431038
							0.0150335	0.009551	-0.00126767	-0.00345752	-0.000476088	-0.00819969	-0.00106944	0.00472078	0.000276131	0.00402509	-0.0143859	0.000866908	-0.000168337	-0.423544
							0.0139258	0.00861413	-0.000457514	0.000646423	0.00106887	-0.00637592	-0.000727273	0.00444537	0.00123502	0.00275195	-0.0229977	0.00109024	0.00041114	-0.341903
							0.0129648	0.0157242	-0.00268841	0.00177996	0.000509458	-0.0104675	-0.000133603	0.000819166	0.000767621	0.00289686	-0.0395423	0.00179953	0.00126243	-0.243611
							0.011728	0.0159644	-0.00317449	0.00236468	0.00320176	-0.0108705	0.00131079	0.00296376	0.00072746	0.00214422	-0.0476147	0.00130372	0.00065888	-0.20634
							0.011566	0.0174139	-0.00279391	0.00249686	0.00416131	-0.0134526	0.00112652	0.00728342	0.0010698	0.00402483	-0.0626584	0.000624563	0.000294902	-0.154606
							0.0124242	0.0182056	-0.00383882	0.00210683	0.005999	-0.0166537	0.000834108	0.00848371	0.000948483	0.0034642	-0.0655189	0.000391855	0.000321744	-0.135877
							0.0221647	0.0167501	-0.0071063	0.00340236	0.00407604	-0.0254467	0.00383764	0.0343065	0.00279913	-0.00513283	-0.0496254	0.00140437	-0.00269951	-0.0668657
							0.0265741	0.0182018	-0.00579566	0.00335254	0.00363136	-0.022133	0.00166038	0.0374015	0.00320242	-0.00459921	-0.0504379	0.00164896	-0.00306407	-0.0221129
							0.0277272	0.0168917	-0.00630296	0.00253654	0.0015653	-0.0234056	0.000216673	0.030178	0.00345205	-0.00726522	-0.0498954	0.00117066	-0.00402505	-0.00284788
							0.0271805	0.0155632	-0.00580333	0.00213954	-7.96736e-05	-0.025275	-0.00053323	0.0275629	0.00352594	-0.00830367	-0.0518328	0.00126554	-0.00448356	0.00386368
							0.0287889	0.0161226	-0.00380465	-0.000149323	-0.029232	-0.011737	0.00570953	0.0148209	0.00546038	0.000917677	-0.0228407	0.00322408	-0.00216343	0.0599154
							0.0254615	0.0182205	-0.00238364	-0.00136264	-0.0400522	-0.00765	0.00349532	0.020924	0.0064668	-0.0018802	-0.0197773	0.00460903	-0.00399043	0.10077
							0.0265319	0.0185478	-0.00213739	-0.00185356	-0.039425	-0.00760873	0.00374579	0.0212351	0.00634177	0.00265943	-0.0197666	0.00546283	-0.00452504	0.119723
							0.0295645	0.020005	0.000575997	-0.00429632	-0.0371075	-0.00512874	0.00146562	0.0229452	0.00624758	0.00374518	-0.016412	0.00794032	-0.00336671	0.151813
							0.0306673	0.0223688	0.00053562	-0.00354902	-0.0314599	-0.00478284	0.00225548	0.0240667	0.00669645	0.0112558	-0.0157786	0.00816252	-0.00230322	0.182061
							0.0353384	0.0264557	0.000455137	-8.35792e-05	-0.0166191	-0.00465407	0.005195	0.0290305	0.00648298	0.0345225	-0.0138019	0.0086998	-0.000173973	0.227211
							0.036351	0.029379	0.000650303	0.000987389	-0.00667675	-0.00443523	0.00674757	0.0324658	0.00568242	0.0482422	-0.0132301	0.00898421	0.00044253	0.258093
							0.0405572	0.034528	0.000780031	0.00413878	0.00264834	-0.00359796	0.0080937	0.03731	0.00589393	0.0583981	-0.0120989	0.00796581	0.00195405	0.292815
							0.0420513	0.0362084	0.000665456	0.00486297	0.00341565	-0.00348034	0.00877632	0.0385973	0.00621906	0.0628591	-0.0118366	0.00805462	0.00226273	0.308379
							0.042417	0.0372061	0.000664009	0.00541681	0.00329077	-0.00340814	0.00904549	0.0388257	0.00589293	0.064514	-0.0116846	0.0077866	0.00247701	0.319665
							0.0409221	0.0360797	0.000837208	0.00553564	0.00291221	-0.00342642	0.00914834	0.0381035	0.00425138	0.0658621	-0.0115128	0.00840739	0.0028107	0.327515
							0.0421826	0.0362575	0.00107628	0.00605046	0.00303791	-0.00325063	0.00776094	0.038339	0.00421938	0.0623018	-0.0115828	0.00702292	0.00285391	0.335462
							0.0434638	0.03619	0.00112745	0.00608644	0.00303508	-0.00326089	0.00727759	0.0383083	0.00403253	0.0619157	-0.0115857	0.00691952	0.00272819	0.338685
							0.0431647	0.0362444	0.00106872	0.00604392	0.00311136	-0.00321789	0.0072012	0.0385469	0.00399266	0.0626811	-0.0116612	0.00671592	0.00266431	0.342314
							0.0155757	0.0133142	0.00017926	0.00226927	0.00327516	-0.00290004	0.00715836	0.0210268	0.00151145	0.0143369	-0.00866956	0.00185765	0.00152388	-0.533782
							0.0158998	0.0105263	-0.00138571	-0.00228299	0.000947099	-0.00629267	0.002042	0.0165797	0.000893659	0.0127803	-0.010225	0.00117792	0.000640469	-0.476441
							0.0154653	0.0119499	-0.000299134	-0.00137305	0.00728534	-0.00581904	0.00288355	0.0178643	0.000402215	0.0106239	-0.0141742	0.001176	0.000820835	-0.434267
							0.0156359	0.0224453	0.000491521	0.00409483	0.0133503	-0.00020809	0.0105797	0.0504688	0.00206376	0.0148523	-0.0090174	0.00361792	0.00334315	-0.304719
							0.0156572	0.024999	0.000537687	0.0043045	0.0138827	-0.000124397	0.01117	0.0514284	0.00196212	0.0148258	-0.00648584	0.00379457	0.00367353	-0.293965
							0.0156286	0.030608	0.000995758	0.00533794	0.0132064	-0.000780542	0.0137409	0.0662597	0.00166228	0.0142488	-0.0128339	0.00430593	0.00417548	-0.229146
							0.015067	0.0353441	0.00151064	0.00615772	0.0192984	0.000846607	0.0167527	0.0830088	0.00154155	0.0154599	-0.0123398	0.00439685	0.0049375	-0.170788
							0.0149198	0.0362978	0.00214103	0.00631837	0.0210044	0.00119704	0.020463	0.0860457	0.00141247	0.0184178	-0.0123024	0.00401955	0.0050003	-0.143933
							0.0150498	0.0375578	0.00114689	0.00650825	0.0215747	-0.00176393	0.0222863	0.0864939	0.00144458	0.018294	-0.0229475	0.00353152	0.0045876	-0.104803
							0.0157431	0.0375871	0.000657177	0.00604974	0.0205909	-0.00321276	0.0222321	0.0864213	0.00118906	0.0182828	-0.0282346	0.00312071	0.00441317	-0.0965823
							0.0309016	0.0329439	-0.00301384	0.00837642	0.011811	-0.00704051	0.0243662	0.0860559	0.00308608	0.0147039	-0.0245466	0.0037188	0.00414558	-0.0386283
							0.0360905	0.0363188	-0.000374305	0.00794347	0.011591	-0.00335978	0.0275337	0.0906946	0.00361807	0.019073	-0.0240131	0.00390874	0.00389515	0.00855852
							0.0372727	0.0339396	-0.00140066	0.00638739	0.0100735	-0.006166	0.0261096	0.0832643	0.00390784	0.0186474	-0.0253993	0.00319676	0.00273104	0.0253894
							0.0385002	0.0302292	-0.000965117	0.00399996	0.0022292	-0.00646378	0.0257719	0.0866341	0.00579664	0.0517779	-0.0127746	0.00376669	0.00148591	0.0817519
							0.0388806	0.0285105	-0.00101798	0.0039029	-0.00451528	-0.0060055	0.024494	0.0900913	0.00633484	0.0592604	-0.0109959	0.00515087	0.00216649	0.110862
							0.0365623	0.0291535	-0.000370489	0.00303824	-0.00698967	-0.0045321	0.0236513	0.0942309	0.00701741	0.0546722	-0.0109482	0.00640082	0.00130359	0.141047
							0.0398804	0.0304276	0.00107506	0.00245001	-0.00586015	-0.00241981	0.019473	0.0952181	0.00692203	0.0574785	-0.00956463	0.00913602	0.00125432	0.172446
							0.0412965	0.0321644	0.000970924	0.00218761	-0.00386323	-0.00227062	0.0175359	0.0923821	0.00693565	0.059197	-0.0091933	0.00932218	0.00137233	0.188455
							0.0420405	0.0333364	0.000886659	0.00432842	0.000724511	-0.00208046	0.0170801	0.0759789	0.00713969	0.0660992	-0.00819843	0.00923206	0.00191121	0.216516
							0.039984	0.0342099	0.00105665	0.00399151	0.00366509	-0.00250512	0.0153297	0.0618069	0.00620915	0.0727799	-0.00807298	0.00958352	0.00220902	0.231799
							0.0419937	0.0375501	0.00115924	0.00632205	0.00722574	-0.00205299	0.0140744	0.0495954	0.00603234	0.0739969	-0.0077168	0.00804748	0.00313152	0.257758
							0.0430388	0.0386225	0.00104642	0.00662952	0.0069843	-0.00188332	0.0137815	0.0476132	0.0063176	0.0760999	-0.00766542	0.00802632	0.00331384	0.27006
							0.0432831	0.0395813	0.00107075	0.00715445	0.00677801	-0.00181741	0.0130637	0.0474468	0.00598227	0.0772271	-0.00749163	0.00775794	0.00345048	0.280647
							0.0423504	0.0382181	0.00111261	0.00723683	0.00639507	-0.00190249	0.0130215	0.0472046	0.0043097	0.0790455	-0.00736108	0.00839894	0.00377647	0.288786
							0.0432066	0.038681	0.00147192	0.00794219	0.00651345	-0.00171783	0.0115524	0.047511	0.00431915	0.0752736	-0.00737301	0.00705604	0.00375231	0.297067
							0.0443714	0.0384873	0.00148299	0.00784185	0.00655181	-0.00172487	0.011147	0.0473536	0.00412518	0.0747458	-0.0073983	0.00693839	0.00376656	0.299481
							0.0440725	0.038587	0.00149201	0.00796533	0.00664966	-0.00149413	0.0114379	0.0473793	0.00404049	0.0747349	-0.00743912	0.00643364	0.00366329	0.303973
							0.0123604	-0.0177176	-0.000574154	-0.000168525	0.000623138	-0.00458189	0.00662723	-9.40031e-05	-0.000195183	-0.00874497	-0.0112501	-0.00189347	-0.000992713	-0.436721
							0.0134122	-0.0232649	-0.00167343	-0.00290172	-0.000676842	-0.00647213	0.00751842	0.00159875	-0.000456622	-0.0094761	-0.0122039	-0.00200194	-0.00165308	-0.368559
							0.0129654	-0.0269721	-0.000975503	-0.00297047	-0.00294705	-0.00622378	0.00861527	0.0012197	-0.00134086	-0.0121281	-0.0197937	-0.00212452	-0.00180911	-0.340717
							0.0126033	-0.0284973	-0.000731669	-0.000306189	-0.00320665	-0.00415992	0.00698598	0.00931832	-0.000242559	-0.0128804	-0.0272598	-0.00239342	-0.00155317	-0.276016
							0.0126723	-0.0311948	-0.00101664	5.63497e-05	-0.00388788	-0.00575792	0.00680758	0.010618	-8.63242e-05	-0.0116338	-0.0307906	-0.00209573	-0.00161111	-0.261006
							0.0130177	-0.0279036	-0.00135766	-0.000237792	-0.00272359	-0.0109505	0.00704481	0.0141351	9.37507e-05	-0.013166	-0.039725	-0.00158249	-0.00228041	-0.183885
							0.0133463	-0.0260637	-0.00204346	-0.00117953	-0.00382212	-0.0167369	0.00526751	0.0141495	-0.000457887	-0.0153454	-0.0607348	-0.00303764	-0.00259646	-0.099441
							0.0136546	-0.0238957	-0.00353867	-0.000965995	-0.00233471	-0.020257	0.00517318	0.0139706	-0.00071733	-0.0160745	-0.0587787	-0.00308468	-0.00241077	-0.0824349
							0.0203834	-0.0230289	-0.00762882	-0.00165507	0.000701048	-0.0379063	0.00598814	0.0246661	0.00147696	-0.024079	-0.0340008	-0.00206975	-0.00624073	-0.0183063
							0.0239062	-0.0244717	-0.00534505	-0.00237436	-0.000670046	-0.0332006	0.00452232	0.0110267	0.00187305	-0.02545	-0.0305284	-0.00313628	-0.00767478	0.0333489
							0.0206071	-0.0493433	-0.00387127	-0.000202246	0.00142311	-0.00694724	0.0138867	-0.00291064	0.00431796	-0.0244359	-0.0141842	-0.00459764	-0.00229474	0.0699705
							0.0163437	-0.0517248	-0.00132464	0.0016332	0.00228861	-0.00431431	0.0108702	0.000243175	0.00501	-0.024082	-0.0122489	-0.00156735	-0.00119634	0.103552
							0.0163881	-0.0492664	-0.00157512	0.00157659	0.00182827	-0.00398099	0.0088491	-0.00147752	0.00364341	-0.0234831	-0.0127381	-5.56172e-05	-0.00132653	0.147874
							0.0118305	-0.110042	-0.00301186	-0.00164874	0.000143313	0.000184449	-0.00498218	-0.00459577	-0.00137649	-0.00921077	-0.0101819	-0.00347048	-0.0014035	-0.325557
							0.0117699	-0.110591	-0.00441709	-0.00288202	-0.00222919	-0.00120096	-0.00651458	-0.0125233	-0.00150961	-0.00938962	-0.0110831	-0.00433486	-0.00156684	-0.301672
							0.012258	-0.112259	-0.00611397	-0.00481694	-0.00311308	-0.00194858	-0.0115746	-0.0112529	-0.00163988	-0.010391	-0.0114079	-0.00396255	-0.0020496	-0.281954
							0.0123015	-0.15249	-0.00620284	-0.00468096	-0.00328359	0.000254341	-0.00851575	-0.00977376	-0.00299075	-0.0137873	-0.018661	-0.00472986	-0.00189686	-0.229825
							0.0124643	-0.179215	-0.00631729	-0.00452868	-0.00454313	0.000988408	-0.00728362	-0.00994965	-0.00273964	-0.0123974	-0.0242183	-0.004814	-0.00165951	-0.198635
							0.012671	-0.196913	-0.00678088	-0.0054635	-0.00359077	0.000339516	-0.00698474	-0.0122794	-0.0029861	-0.0132745	-0.028847	-0.00522725	-0.00163431	-0.170904
							0.0127134	-0.206047	-0.00773568	-0.00613549	-0.00326353	-4.69272e-05	-0.00731569	-0.0136091	-0.00334009	-0.0137411	-0.0295738	-0.0056136	-0.00174902	-0.156663
							0.0127668	-0.216278	-0.00802571	-0.00606545	-0.0028707	-0.00171645	-0.00748329	-0.0151173	-0.0034077	-0.0136902	-0.029729	-0.00566923	-0.00179261	-0.141203
							0.0130684	-0.224386	-0.00828402	-0.00592849	-0.001887	-0.00295347	-0.00768456	-0.0153216	-0.00329842	-0.0135205	-0.0315369	-0.00578873	-0.00196275	-0.129735
							0.01357	-0.228856	-0.0083001	-0.00562306	-0.0015181	-0.00398069	-0.00775847	-0.0151354	-0.00315334	-0.0136347	-0.0318413	-0.00570722	-0.00226216	-0.123876
							0.0195743	-0.26205	-0.0104004	-0.0037791	0.000298393	-0.00718965	-0.00924665	-0.0115426	-0.00222881	-0.017562	-0.0259855	-0.0058928	-0.00415234	-0.0905237
							0.0199359	-0.265397	-0.0103658	-0.00354171	0.000315608	-0.00718884	-0.00932641	-0.0115656	-0.0023599	-0.0184232	-0.0259147	-0.00586328	-0.00442974	-0.0861851
							0.0204541	-0.272225	-0.0108063	-0.00338541	0.000121584	-0.00750546	-0.00958866	-0.011246	-0.00263066	-0.0200279	-0.026448	-0.00586497	-0.00480538	-0.079253
							0.0210489	-0.279905	-0.0108056	-0.00325846	5.27124e-05	-0.00802538	-0.00971644	-0.0114184	-0.00258087	-0.0205292	-0.0259102	-0.00572823	-0.00510809	-0.069699
							0.0216117	-0.290466	-0.0107414	-0.00303219	-1.85299e-05	-0.00791015	-0.00958154	-0.0114622	-0.0026698	-0.0201025	-0.0253401	-0.00603153	-0.00506976	-0.0594752
							0.0219693	-0.294028	-0.0107153	-0.00306212	-1.27846e-05	-0.00799696	-0.00918095	-0.0110023	-0.00271654	-0.0207301	-0.0253022	-0.0060239	-0.00497659	-0.055022
							0.0216623	-0.293525	-0.0107928	-0.00297703	-5.20071e-05	-0.00818701	-0.00928558	-0.0109979	-0.00276495	-0.0203647	-0.0250143	-0.00605975	-0.00501249	-0.0544478
							0.0219174	-0.326349	-0.00839708	-0.00307492	0.00157032	-0.00206826	-0.00421669	-0.00977328	-0.00307243	-0.0255443	-0.0161969	-0.00763669	-0.00353676	-0.0389556
							0.0217079	-0.331018	-0.00742988	-0.00344523	0.00174508	-0.000611878	-0.00299193	-0.0101647	-0.00329616	-0.0274144	-0.0145778	-0.00839412	-0.00328988	-0.0352781
							0.021632	-0.332348	-0.00729627	-0.00366844	0.00168604	-0.000664943	-0.00264911	-0.0103957	-0.00332697	-0.0275826	-0.0145737	-0.00910886	-0.00333616	-0.0315155
							0.0213228	-0.32936	-0.00713236	-0.00391238	0.00156508	-0.000879362	-0.00250035	-0.0107473	-0.00341547	-0.0280418	-0.0145988	-0.00981242	-0.00324936	-0.0292406
							0.0208263	-0.333659	-0.00729391	-0.00384808	0.00158147	-0.000384492	-0.00320748	-0.0107897	-0.00350145	-0.0280726	-0.0142263	-0.00994033	-0.00319872	-0.0225263
							0.0202669	-0.3351	-0.00745254	-0.00385746	0.0014582	-0.000329154	-0.00345233	-0.0107264	-0.00352658	-0.0280904	-0.0143237	-0.00982836	-0.00345104	-0.0191176
							0.0196355	-0.336935	-0.00742562	-0.00392068	0.00127444	-0.000245449	-0.00350363	-0.0108305	-0.00354491	-0.0284304	-0.0145212	-0.0100916	-0.00353246	-0.0152194
							0.0189997	-0.337721	-0.00685106	-0.00521745	0.00119856	0.000425594	-0.00617273	-0.010339	-0.00339376	-0.0284711	-0.0135605	-0.0107647	-0.00340751	-0.0101452
							0.0181029	-0.341054	-0.00718551	-0.00539389	0.00115782	0.000286359	-0.00650398	-0.0102305	-0.00335873	-0.0284113	-0.0136512	-0.0110085	-0.00348853	-0.00508581
							0.0174591	-0.34276	-0.00737251	-0.00541259	0.00109288	0.000399925	-0.0068897	-0.0102942	-0.00335693	-0.0285488	-0.0136979	-0.0110757	-0.00352226	-0.00159726
							0.0171268	-0.347499	-0.00742979	-0.00557118	0.000978719	0.000873475	-0.00770348	-0.01002	-0.00339334	-0.0284506	-0.0138114	-0.0109813	-0.00356815	0.00520095
							0.0151822	-0.351044	-0.00757493	-0.0056277	0.000393992	0.000749796	-0.00840807	-0.00957826	-0.00332048	-0.0293466	-0.0138348	-0.0110751	-0.00365204	0.0103496
							0.0131036	-0.353768	-0.00778599	-0.0059847	-5.1586e-05	0.000944742	-0.00872894	-0.00931631	-0.00311905	-0.0300809	-0.0139099	-0.0111664	-0.00379831	0.0171909
							0.0116033	-0.36413	-0.00723712	-0.00615943	-0.000440204	0.00152737	-0.00936847	-0.00920963	-0.00290701	-0.0301316	-0.01412	-0.0104617	-0.0039162	0.0295026
							0.00578794	-0.366881	-0.00706713	-0.00631336	-0.000713274	0.00166294	-0.00895527	-0.00870721	-0.00272922	-0.0305074	-0.0143695	-0.0104584	-0.00414385	0.0391722
							0.0033795	-0.376983	-0.00668776	-0.00620803	-0.000985048	0.00231171	-0.00934923	-0.0084764	-0.0026696	-0.0299451	-0.0144464	-0.00967615	-0.00427666	0.0509425
							0.00258301	-0.377751	-0.00658278	-0.00617664	-0.00104184	0.00242621	-0.00937091	-0.00838907	-0.00264521	-0.029835	-0.0144297	-0.00955524	-0.00430308	0.0547419
							0.00149086	-0.3783	-0.00645864	-0.00612567	-0.00105071	0.00255677	-0.0100399	-0.00815531	-0.00266428	-0.0294802	-0.0143559	-0.00939151	-0.0043622	0.0615182
							-0.0006288	-0.332799	-0.00435685	-0.00614294	-0.00165203	0.00233822	-0.014925	-0.00771828	-0.00241253	-0.0290638	-0.0152951	-0.00925864	-0.00576284	0.11532
							-0.000563144	-0.287262	-0.00386851	-0.00607773	-0.00260966	0.00124455	-0.0220189	-0.00759129	-0.00234267	-0.0285324	-0.0153024	-0.00841138	-0.00590209	0.148258
							-0.00273913	-0.254189	-0.00389983	-0.00584832	-0.00339983	0.000594755	-0.0269699	-0.00689596	-0.00231215	-0.0285782	-0.0158121	-0.00804172	-0.00608417	0.171664
							-0.00147378	-0.21912	-0.00324797	-0.00665521	-0.00444624	0.000290931	-0.0300807	-0.00620737	-0.00192843	-0.0275451	-0.0162729	-0.00961769	-0.00681259	0.217438
							-0.00110914	-0.180697	-0.00311169	-0.00735468	-0.00505932	-0.000127815	-0.0349198	-0.00566998	-0.00182197	-0.0268866	-0.0168504	-0.00970259	-0.00658939	0.260337
							-0.00137626	-0.167261	-0.00194717	-0.00740984	-0.00497513	0.000589759	-0.0347299	-0.00559637	-0.00178501	-0.0263572	-0.0169128	-0.010131	-0.00701478	0.281733
							-0.000922746	-0.157918	-0.00192105	-0.00707243	-0.0046153	0.000824302	-0.0331291	-0.00555328	-0.00177415	-0.0249377	-0.0163322	-0.00995545	-0.00669099	0.302295
							0.000251959	-0.143878	-0.00157487	-0.00679894	-0.00430008	0.00149681	-0.0321728	-0.00546	-0.00175232	-0.0238715	-0.0161747	-0.00944434	-0.00590566	0.327228
							0.00105745	-0.131509	-0.000751096	-0.00695111	-0.00452032	0.00166173	-0.0307961	-0.00542326	-0.00168892	-0.0235532	-0.0165938	-0.00837061	-0.00562188	0.345636
							0.00179116	-0.123902	-2.22479e-05	-0.0067251	-0.00439405	0.00196406	-0.0284601	-0.00533665	-0.00166251	-0.0226052	-0.0162157	-0.00839195	-0.00488666	0.365321
							0.00295613	-0.115818	0.000878248	-0.00622414	-0.0040257	0.00274439	-0.0249962	-0.00518446	-0.00165802	-0.0214855	-0.0158033	-0.00816088	-0.0043801	0.386898
							0.00376569	-0.109348	0.000815009	-0.00611055	-0.003897	0.00289014	-0.0237488	-0.0050634	-0.00165271	-0.0202659	-0.0152616	-0.00784393	-0.00435608	0.402553
							0.00432634	-0.0996924	0.00140274	-0.00534087	-0.00331614	0.00350162	-0.0208544	-0.00494068	-0.00164332	-0.0188905	-0.0145618	-0.00749666	-0.00405625	0.425124
							0.0045375	-0.0927275	0.00194241	-0.00493133	-0.00280273	0.00429043	-0.0191303	-0.00489353	-0.00163332	-0.0180297	-0.0139562	-0.00692781	-0.00372606	0.437398
							0.00453034	-0.0911179	0.00210944	-0.00473465	-0.00257683	0.00430752	-0.0182238	-0.00483962	-0.00162154	-0.0173416	-0.0139256	-0.00654204	-0.00361834	0.446025
							0.00554544	-0.0843499	0.00284086	-0.00423772	-0.00183628	0.00441144	-0.0164666	-0.00472205	-0.00161398	-0.0163485	-0.0132774	-0.00627675	-0.00320795	0.461689
							0.00735382	-0.0718437	0.0035806	-0.00362177	-0.001065	0.0056824	-0.014066	-0.00466707	-0.00160171	-0.0152259	-0.0126694	-0.00560003	-0.00248687	0.480426
							0.00810239	-0.0689503	0.00355129	-0.00338287	-0.000892791	0.00586428	-0.0129606	-0.00464313	-0.00159854	-0.0146709	-0.0125491	-0.00541564	-0.00239735	0.487936
							0.0104632	-0.0567275	0.00428478	-0.00260523	-0.000416516	0.00655969	-0.0107863	-0.00453986	-0.00158689	-0.0133562	-0.0117969	-0.0046536	-0.00198907	0.510327
							0.0110344	-0.053409	0.00444863	-0.00247052	-0.000251035	0.0068691	-0.0101671	-0.00454975	-0.00158392	-0.0132287	-0.011697	-0.00450408	-0.001832	0.515586
							0.0114379	-0.0537845	0.00440792	-0.00241026	-0.000230246	0.00679559	-0.0098338	-0.00446642	-0.00158233	-0.0129073	-0.0115515	-0.00443673	-0.00179513	0.520276
							0.0115724	-0.0557759	0.00399086	-0.00240623	-0.000230069	0.00659467	-0.00952951	-0.00444683	-0.00157912	-0.0127176	-0.0115375	-0.0044397	-0.00179375	0.522217
							0.0118305	-0.110042	-0.00301186	-0.00164874	0.000143313	0.000184449	-0.00498218	-0.00459577	-0.00137649	-0.00921077	-0.0101819	-0.00347048	-0.0014035	-0.325557
							0.0117699	-0.110591	-0.00441709	-0.00288202	-0.00222919	-0.00120096	-0.00651458	-0.0125233	-0.00150961	-0.00938962	-0.0110831	-0.00433486	-0.00156684	-0.301672
							0.012258	-0.112259	-0.00611397	-0.00481694	-0.00311308	-0.00194858	-0.0115746	-0.0112529	-0.00163988	-0.010391	-0.0114079	-0.00396255	-0.0020496	-0.281954
							0.0123015	-0.15249	-0.00620284	-0.00468096	-0.00328359	0.000254341	-0.00851575	-0.00977376	-0.00299075	-0.0137873	-0.018661	-0.00472986	-0.00189686	-0.229825
							0.0124643	-0.179215	-0.00631729	-0.00452868	-0.00454313	0.000988408	-0.00728362	-0.00994965	-0.00273964	-0.0123974	-0.0242183	-0.004814	-0.00165951	-0.198635
							0.012671	-0.196913	-0.00678088	-0.0054635	-0.00359077	0.000339516	-0.00698474	-0.0122794	-0.0029861	-0.0132745	-0.028847	-0.00522725	-0.00163431	-0.170904
							0.0127134	-0.206047	-0.00773568	-0.00613549	-0.00326353	-4.69272e-05	-0.00731569	-0.0136091	-0.00334009	-0.0137411	-0.0295738	-0.0056136	-0.00174902	-0.156663
							0.0127668	-0.216278	-0.00802571	-0.00606545	-0.0028707	-0.00171645	-0.00748329	-0.0151173	-0.0034077	-0.0136902	-0.029729	-0.00566923	-0.00179261	-0.141203
							0.0130684	-0.224386	-0.00828402	-0.00592849	-0.001887	-0.00295347	-0.00768456	-0.0153216	-0.00329842	-0.0135205	-0.0315369	-0.00578873	-0.00196275	-0.129735
							0.01357	-0.228856	-0.0083001	-0.00562306	-0.0015181	-0.00398069	-0.00775847	-0.0151354	-0.00315334	-0.0136347	-0.0318413	-0.00570722	-0.00226216	-0.123876
							0.0195743	-0.26205	-0.0104004	-0.0037791	0.000298393	-0.00718965	-0.00924665	-0.0115426	-0.00222881	-0.017562	-0.0259855	-0.0058928	-0.00415234	-0.0905237
							0.0199359	-0.265397	-0.0103658	-0.00354171	0.000315608	-0.00718884	-0.00932641	-0.0115656	-0.0023599	-0.0184232	-0.0259147	-0.00586328	-0.00442974	-0.0861851
							0.0204541	-0.272225	-0.0108063	-0.00338541	0.000121584	-0.00750546	-0.00958866	-0.011246	-0.00263066	-0.0200279	-0.026448	-0.00586497	-0.00480538	-0.079253
							0.0210489	-0.279905	-0.0108056	-0.00325846	5.27124e-05	-0.00802538	-0.00971644	-0.0114184	-0.00258087	-0.0205292	-0.0259102	-0.00572823	-0.00510809	-0.069699
							0.0216117	-0.290466	-0.0107414	-0.00303219	-1.85299e-05	-0.00791015	-0.00958154	-0.0114622	-0.0026698	-0.0201025	-0.0253401	-0.00603153	-0.00506976	-0.0594752
							0.0219693	-0.294028	-0.0107153	-0.00306212	-1.27846e-05	-0.00799696	-0.00918095	-0.0110023	-0.00271654	-0.0207301	-0.0253022	-0.0060239	-0.00497659	-0.055022
							0.0216623	-0.293525	-0.0107928	-0.00297703	-5.20071e-05	-0.00818701	-0.00928558	-0.0109979	-0.00276495	-0.0203647	-0.0250143	-0.00605975	-0.00501249	-0.0544478
							0.0219174	-0.326349	-0.00839708	-0.00307492	0.00157032	-0.00206826	-0.00421669	-0.00977328	-0.00307243	-0.0255443	-0.0161969	-0.00763669	-0.00353676	-0.0389556
							0.0217079	-0.331018	-0.00742988	-0.00344523	0.00174508	-0.000611878	-0.00299193	-0.0101647	-0.00329616	-0.0274144	-0.0145778	-0.00839412	-0.00328988	-0.0352781
							0.021632	-0.332348	-0.00729627	-0.00366844	0.00168604	-0.000664943	-0.00264911	-0.0103957	-0.00332697	-0.0275826	-0.0145737	-0.00910886	-0.00333616	-0.0315155
							0.0213228	-0.32936	-0.00713236	-0.00391238	0.00156508	-0.000879362	-0.00250035	-0.0107473	-0.00341547	-0.0280418	-0.0145988	-0.00981242	-0.00324936	-0.0292406
							0.0208263	-0.333659	-0.00729391	-0.00384808	0.00158147	-0.000384492	-0.00320748	-0.0107897	-0.00350145	-0.0280726	-0.0142263	-0.00994033	-0.00319872	-0.0225263
							0.0202669	-0.3351	-0.00745254	-0.00385746	0.0014582	-0.000329154	-0.00345233	-0.0107264	-0.00352658	-0.0280904	-0.0143237	-0.00982836	-0.00345104	-0.0191176
							0.0196355	-0.336935	-0.00742562	-0.00392068	0.00127444	-0.000245449	-0.00350363	-0.0108305	-0.00354491	-0.0284304	-0.0145212	-0.0100916	-0.00353246	-0.0152194
							0.0189997	-0.337721	-0.00685106	-0.00521745	0.00119856	0.000425594	-0.00617273	-0.010339	-0.00339376	-0.0284711	-0.0135605	-0.0107647	-0.00340751	-0.0101452
							0.0181029	-0.341054	-0.00718551	-0.00539389	0.00115782	0.000286359	-0.00650398	-0.0102305	-0.00335873	-0.0284113	-0.0136512	-0.0110085	-0.00348853	-0.00508581
							0.0174591	-0.34276	-0.00737251	-0.00541259	0.00109288	0.000399925	-0.0068897	-0.0102942	-0.00335693	-0.0285488	-0.0136979	-0.0110757	-0.00352226	-0.00159726
							0.0171268	-0.347499	-0.00742979	-0.00557118	0.000978719	0.000873475	-0.00770348	-0.01002	-0.00339334	-0.0284506	-0.0138114	-0.0109813	-0.00356815	0.00520095
							0.0151822	-0.351044	-0.00757493	-0.0056277	0.000393992	0.000749796	-0.00840807	-0.00957826	-0.00332048	-0.0293466	-0.0138348	-0.0110751	-0.00365204	0.0103496
							0.0131036	-0.353768	-0.00778599	-0.0059847	-5.1586e-05	0.000944742	-0.00872894	-0.00931631	-0.00311905	-0.0300809	-0.0139099	-0.0111664	-0.00379831	0.0171909
							0.0116033	-0.36413	-0.00723712	-0.00615943	-0.000440204	0.00152737	-0.00936847	-0.00920963	-0.00290701	-0.0301316	-0.01412	-0.0104617	-0.0039162	0.0295026
							0.00578794	-0.366881	-0.00706713	-0.00631336	-0.000713274	0.00166294	-0.00895527	-0.00870721	-0.00272922	-0.0305074	-0.0143695	-0.0104584	-0.00414385	0.0391722
							0.0033795	-0.376983	-0.00668776	-0.00620803	-0.000985048	0.00231171	-0.00934923	-0.0084764	-0.0026696	-0.0299451	-0.0144464	-0.00967615	-0.00427666	0.0509425
							0.00258301	-0.377751	-0.00658278	-0.00617664	-0.00104184	0.00242621	-0.00937091	-0.00838907	-0.00264521	-0.029835	-0.0144297	-0.00955524	-0.00430308	0.0547419
							0.00149086	-0.3783	-0.00645864	-0.00612567	-0.00105071	0.00255677	-0.0100399	-0.00815531	-0.00266428	-0.0294802	-0.0143559	-0.00939151	-0.0043622	0.0615182
							-0.0006288	-0.332799	-0.00435685	-0.00614294	-0.00165203	0.00233822	-0.014925	-0.00771828	-0.00241253	-0.0290638	-0.0152951	-0.00925864	-0.00576284	0.11532
							-0.000563144	-0.287262	-0.00386851	-0.00607773	-0.00260966	0.00124455	-0.0220189	-0.00759129	-0.00234267	-0.0285324	-0.0153024	-0.00841138	-0.00590209	0.148258
							-0.00273913	-0.254189	-0.00389983	-0.00584832	-0.00339983	0.000594755	-0.0269699	-0.00689596	-0.00231215	-0.0285782	-0.0158121	-0.00804172	-0.00608417	0.171664
							-0.00147378	-0.21912	-0.00324797	-0.00665521	-0.00444624	0.000290931	-0.0300807	-0.00620737	-0.00192843	-0.0275451	-0.0162729	-0.00961769	-0.00681259	0.217438
							-0.00110914	-0.180697	-0.00311169	-0.00735468	-0.00505932	-0.000127815	-0.0349198	-0.00566998	-0.00182197	-0.0268866	-0.0168504	-0.00970259	-0.00658939	0.260337
							-0.00137626	-0.167261	-0.00194717	-0.00740984	-0.00497513	0.000589759	-0.0347299	-0.00559637	-0.00178501	-0.0263572	-0.0169128	-0.010131	-0.00701478	0.281733
							-0.000922746	-0.157918	-0.00192105	-0.00707243	-0.0046153	0.000824302	-0.0331291	-0.00555328	-0.00177415	-0.0249377	-0.0163322	-0.00995545	-0.00669099	0.302295
							0.000251959	-0.143878	-0.00157487	-0.00679894	-0.00430008	0.00149681	-0.0321728	-0.00546	-0.00175232	-0.0238715	-0.0161747	-0.00944434	-0.00590566	0.327228
							0.00105745	-0.131509	-0.000751096	-0.00695111	-0.00452032	0.00166173	-0.0307961	-0.00542326	-0.00168892	-0.0235532	-0.0165938	-0.00837061	-0.00562188	0.345636
							0.00179116	-0.123902	-2.22479e-05	-0.0067251	-0.00439405	0.00196406	-0.0284601	-0.00533665	-0.00166251	-0.0226052	-0.0162157	-0.00839195	-0.00488666	0.365321
							0.00295613	-0.115818	0.000878248	-0.00622414	-0.0040257	0.00274439	-0.0249962	-0.00518446	-0.00165802	-0.0214855	-0.0158033	-0.00816088	-0.0043801	0.386898
							0.00376569	-0.109348	0.000815009	-0.00611055	-0.003897	0.00289014	-0.0237488	-0.0050634	-0.00165271	-0.0202659	-0.0152616	-0.00784393	-0.00435608	0.402553
							0.00432634	-0.0996924	0.00140274	-0.00534087	-0.00331614	0.00350162	-0.0208544	-0.00494068	-0.00164332	-0.0188905	-0.0145618	-0.00749666	-0.00405625	0.425124
							0.0045375	-0.0927275	0.00194241	-0.00493133	-0.00280273	0.00429043	-0.0191303	-0.00489353	-0.00163332	-0.0180297	-0.0139562	-0.00692781	-0.00372606	0.437398
							0.00453034	-0.0911179	0.00210944	-0.00473465	-0.00257683	0.00430752	-0.0182238	-0.00483962	-0.00162154	-0.0173416	-0.0139256	-0.00654204	-0.00361834	0.446025
							0.00554544	-0.0843499	0.00284086	-0.00423772	-0.00183628	0.00441144	-0.0164666	-0.00472205	-0.00161398	-0.0163485	-0.0132774	-0.00627675	-0.00320795	0.461689
							0.00735382	-0.0718437	0.0035806	-0.00362177	-0.001065	0.0056824	-0.014066	-0.00466707	-0.00160171	-0.0152259	-0.0126694	-0.00560003	-0.00248687	0.480426
							0.00810239	-0.0689503	0.00355129	-0.00338287	-0.000892791	0.00586428	-0.0129606	-0.00464313	-0.00159854	-0.0146709	-0.0125491	-0.00541564	-0.00239735	0.487936
							0.0104632	-0.0567275	0.00428478	-0.00260523	-0.000416516	0.00655969	-0.0107863	-0.00453986	-0.00158689	-0.0133562	-0.0117969	-0.0046536	-0.00198907	0.510327
							0.0110344	-0.053409	0.00444863	-0.00247052	-0.000251035	0.0068691	-0.0101671	-0.00454975	-0.00158392	-0.0132287	-0.011697	-0.00450408	-0.001832	0.515586
							0.0114379	-0.0537845	0.00440792	-0.00241026	-0.000230246	0.00679559	-0.0098338	-0.00446642	-0.00158233	-0.0129073	-0.0115515	-0.00443673	-0.00179513	0.520276
							0.0115724	-0.0557759	0.00399086	-0.00240623	-0.000230069	0.00659467	-0.00952951	-0.00444683	-0.00157912	-0.0127176	-0.0115375	-0.0044397	-0.00179375	0.522217
							-0.0688557	-0.00058513	0.00351572	-0.000278805	-0.00017966	-0.00230559	0.00653405	0.00423164	0.0120178	-0.00662933	-0.00916892	-0.00201679	-0.00102892	-0.398573
							-0.0756028	-0.00539651	0.00283642	-0.00354997	-0.00270771	-0.00466025	0.00597891	0.0059826	0.0120524	-0.00847273	-0.0125171	-0.00236705	-0.00174915	-0.324061
							-0.0690325	-8.19948e-05	0.0037659	-0.000454542	-0.00252155	-0.000682384	0.0085752	0.0224989	0.0137405	-0.00994634	-0.0183666	-0.00240821	-0.00147744	-0.222998
							-0.071017	0.0019646	0.00286812	-0.000234461	-0.00283713	-0.00840666	0.00894608	0.0270213	0.013666	-0.010435	-0.0307072	-0.00170845	-0.00256825	-0.139759
							-0.0718573	0.00366902	0.00221401	-0.00101108	-0.00410293	-0.0126096	0.00861114	0.0251734	0.0135071	-0.0130628	-0.0436883	-0.00277492	-0.00252682	-0.0588146
							-0.0755574	0.0089773	0.00196853	-0.00104843	-0.00296767	-0.0137355	0.00837903	0.0256967	0.0172563	-0.0130704	-0.0433618	-0.00291354	-0.00225177	-0.0384936
							-0.112644	0.0336888	0.0123761	-0.000316045	0.000224181	-0.00433708	0.015926	0.0272743	0.0520886	-0.0114964	-0.0176447	-0.00229886	-0.00257727	-0.0289527
							-0.132264	0.0331609	0.0146875	-0.000657587	-0.000239187	-2.56332e-05	0.0174864	0.0231534	0.0563346	-0.0117229	-0.0151626	-0.00255307	-0.0029834	-0.0012833
							-0.114552	0.0377059	0.0184722	-0.000698865	-0.000187256	0.0100517	0.0242541	0.0233372	0.0700841	-0.0122146	-0.0106299	-0.00366021	-0.00170271	0.0566044
							-0.0997789	0.0390905	0.0213274	-0.000852948	-0.000582897	0.0104741	0.0228862	0.0245819	0.0776676	-0.012535	-0.010762	-0.00401341	-0.00183823	0.108664
							-0.0970716	0.0276304	0.0264923	-0.00119513	-0.00413027	0.00507269	0.01325	0.0164514	0.0638014	-0.0154104	-0.0123136	-0.00679602	-0.00356941	0.149985
							0.0126691	-0.0136479	-0.000389765	-0.000116163	0.000658341	-0.00456515	0.00631301	0.000956624	-0.000141025	-0.00892899	-0.0103771	-0.00187707	-0.0010905	-0.442786
							0.0137645	-0.0171728	-0.00106371	-0.00307171	-0.00193461	-0.00684073	0.00710276	0.00178599	-0.000967656	-0.0108408	-0.0137419	-0.00200763	-0.0017057	-0.357757
							0.0126995	-0.0120812	-0.000215603	-0.000194181	-0.00225857	-0.00272845	0.0084184	0.016511	-0.000143266	-0.0124318	-0.0187055	-0.00227742	-0.00148242	-0.269463
							0.0125086	-0.0117107	-0.000699467	0.00034718	-0.00264398	-0.00751029	0.00886606	0.0233147	-0.000115005	-0.0118628	-0.0216016	-0.00143196	-0.00177087	-0.229841
							0.0123893	-0.0106631	-0.00111157	-0.000129663	-0.00237473	-0.0112664	0.00744854	0.0201542	7.6119e-05	-0.0132417	-0.0326255	-0.00149273	-0.00276786	-0.176593
							0.011377	-0.00853083	-0.00167261	-0.00103983	-0.00323353	-0.0168131	0.00689138	0.0204429	-0.000736218	-0.0159459	-0.0511661	-0.00286992	-0.002587	-0.0896575
							0.0182758	-0.0151694	-0.00790685	-0.00158038	-6.34629e-05	-0.0364213	0.00674659	0.0272279	0.001522	-0.0230891	-0.0339175	-0.00210111	-0.00496941	-0.0430648
							0.0201358	-0.0165277	-0.00732473	-0.00146017	0.000639669	-0.0368455	0.00600111	0.0288325	0.00183862	-0.0234048	-0.0309164	-0.00190588	-0.00613595	-0.0228219
							0.0241422	-0.0183501	-0.00550826	-0.00236433	-0.000261781	-0.0330416	0.0052119	0.0147163	0.00231388	-0.025322	-0.0286333	-0.00294174	-0.00764345	0.029513
							0.0214706	-0.0436942	-0.00390876	-0.000510242	0.00125891	-0.00782293	0.0133548	-0.000297282	0.00446295	-0.0247609	-0.0139204	-0.00382604	-0.00299821	0.0640978
							0.0203349	-0.0444903	-0.00111545	0.0021785	0.00218799	-0.00461253	0.0103012	0.00310475	0.00569372	-0.024465	-0.0117116	-0.00134355	-0.00191113	0.103246
							0.0203911	-0.0433902	-0.0012538	0.00151866	0.00196462	-0.00402293	0.00819875	0.00162334	0.00418875	-0.0250945	-0.0115784	-0.000325469	-0.00168308	0.141304
							-0.0694097	-0.000541328	0.00346649	-0.000268063	-0.000148457	-0.00290747	0.00669249	0.00410223	0.0118373	-0.0066249	-0.00916328	-0.0020156	-0.00102011	-0.397323
							-0.0747842	-0.00372031	0.00270809	-0.00255496	-0.000808268	-0.00401948	0.0117978	0.00613936	0.0116688	-0.00714295	-0.00996358	-0.00209043	-0.00141718	-0.330548
							-0.0699791	0.000212109	0.00371193	-0.000805903	-0.00245249	-0.00172902	0.0131414	0.0191889	0.0131371	-0.0101434	-0.0160758	-0.00217538	-0.00129322	-0.233093
							-0.0709145	0.000448048	0.00351308	3.46326e-05	-0.00259974	-0.00589176	0.0118317	0.0267827	0.0134072	-0.0093416	-0.0206681	-0.00163202	-0.00153276	-0.187971
							-0.0740437	0.0057157	0.00274764	-0.0011475	-0.00376401	-0.0120498	0.00762973	0.0252314	0.0149471	-0.0131051	-0.0464011	-0.00294122	-0.00241106	-0.0496466
							-0.113955	0.0344497	0.0125126	-0.000338904	8.13028e-05	-0.00573377	0.0166129	0.0263373	0.0527067	-0.0116703	-0.0171662	-0.00225987	-0.00261782	-0.0297827
							-0.121191	0.036072	0.0177732	-0.000710502	-0.000261029	0.00672977	0.0225934	0.0224766	0.0658125	-0.0119662	-0.0106476	-0.00335167	-0.00185599	0.0480568
							-0.10266	0.0377469	0.0209943	-0.000949754	-0.000449933	0.00764713	0.0217251	0.0237634	0.0763008	-0.0127445	-0.0106408	-0.00402719	-0.00170177	0.107547
							-0.106149	0.0271438	0.0266841	-0.00113936	-0.00382747	0.00300359	0.0132427	0.0154535	0.0608571	-0.0146901	-0.0125928	-0.00599896	-0.00367337	0.155194
							-0.0696702	-0.000722943	0.00345515	-0.000265876	-0.000169691	-0.00315706	0.00662603	0.00352005	0.0117421	-0.00664304	-0.00920966	-0.0020151	-0.00102544	-0.395787
							-0.0731125	-0.00614402	0.00327331	-0.00257494	-0.00263179	-0.00443857	0.0141406	0.00556085	0.0123579	-0.00972138	-0.0170067	-0.00225193	-0.00170626	-0.295913
							-0.0705308	-0.00213287	0.00356535	-0.000412849	-0.00273862	-0.00251454	0.0102253	0.0136848	0.0129769	-0.010402	-0.0232237	-0.00256815	-0.00157264	-0.225601
							-0.0725511	0.0012919	0.00277223	-0.000187124	-0.0028625	-0.010593	0.0086796	0.0228069	0.0130691	-0.0105627	-0.031504	-0.00178351	-0.00252927	-0.140458
							-0.0730766	0.00311209	0.00212099	-0.000991755	-0.00426242	-0.0142519	0.00718413	0.0224986	0.0130007	-0.013238	-0.044314	-0.00281162	-0.00263561	-0.0589031
							-0.0769395	0.00871811	0.00191866	-0.000906739	-0.00295734	-0.014868	0.00773764	0.0230509	0.016638	-0.0127993	-0.0432871	-0.00299051	-0.00243678	-0.0353927
							-0.115234	0.0326893	0.01247	-0.0003696	-6.96563e-06	-0.00698407	0.016255	0.0239345	0.0505965	-0.0117592	-0.0174767	-0.00234511	-0.00271784	-0.0275042
							-0.136077	0.0311481	0.0144722	-0.000626383	-0.000244648	-0.00294828	0.0169508	0.0210938	0.0539287	-0.011751	-0.0151289	-0.00261004	-0.00299429	-0.000487559
							-0.128099	0.0319599	0.0174471	-0.000690246	-0.000167736	0.00514773	0.0214952	0.0194435	0.0625559	-0.0119382	-0.0107205	-0.00334982	-0.00177152	0.0404859
							-0.106057	0.0372782	0.0209973	-0.00081827	-0.000543347	0.00597113	0.0208678	0.0229919	0.0751079	-0.012589	-0.0108153	-0.00404194	-0.00183555	0.104997
							-0.107334	0.0266043	0.0267727	-0.00109583	-0.00374113	0.00205465	0.0126316	0.015011	0.0611467	-0.014721	-0.0126054	-0.0060331	-0.00360818	0.156128
							0.0127206	-0.0135945	-0.000383883	-9.2431e-05	0.000690866	-0.00471757	0.00698073	0.000630774	-0.000187082	-0.00895941	-0.0104401	-0.00187727	-0.00108511	-0.443009
							0.0137812	-0.0162706	-0.00107802	-0.00221502	-0.000116929	-0.00553234	0.0134399	0.00306616	-0.000405361	-0.00948308	-0.0113258	-0.00173908	-0.00155452	-0.365005
							0.0127583	-0.0125887	-0.000170562	-8.55688e-05	-0.00184426	-0.00388236	0.0116541	0.0113364	-0.000136541	-0.0126526	-0.0202489	-0.00223942	-0.00145891	-0.268564
							0.0124111	-0.0109553	-0.000885493	-0.000416644	-0.00283932	-0.0127276	0.0089118	0.0194373	0.000144907	-0.013581	-0.0358251	-0.00150116	-0.00281181	-0.165598
							0.0115051	-0.00810593	-0.00238795	-0.000901655	-0.00270971	-0.0171489	0.00688846	0.0179509	-0.00100494	-0.0158952	-0.0490997	-0.00297227	-0.00264199	-0.0839445
							0.0190989	-0.0158352	-0.00790518	-0.00166935	0.000528908	-0.0367001	0.00667408	0.0272289	0.00150249	-0.0226267	-0.0329131	-0.00202192	-0.00545422	-0.0377371
							0.0245335	-0.0183923	-0.00555043	-0.0023427	-0.00027866	-0.0335429	0.00508503	0.0143752	0.00215272	-0.025398	-0.029115	-0.00295088	-0.007788	0.028825
							0.0227162	-0.0438237	-0.00442451	-0.000435568	0.00100356	-0.00893769	0.0132654	-0.00125342	0.00397907	-0.0251277	-0.0146808	-0.0037074	-0.00299933	0.0595838
							0.0208388	-0.0440541	-0.00103759	0.00246954	0.00225656	-0.00446211	0.0116365	0.00404494	0.00548629	-0.0241276	-0.0117451	-0.0012634	-0.00186753	0.103683
							0.0214218	-0.0416433	-0.000339032	0.00205876	0.00204749	-0.00272423	0.0105663	0.00311896	0.00381027	-0.0229962	-0.0117186	0.00229268	-0.00178907	0.155783
							0.0126997	-0.0135477	-0.000377241	-0.000101961	0.000708612	-0.00469471	0.00692733	0.000969825	-0.000189965	-0.00894769	-0.0104098	-0.00188423	-0.0010825	-0.443393
							0.0137172	-0.0164146	-0.00122167	-0.00219435	1.58757e-05	-0.00569465	0.0130812	0.0034537	-0.000378888	-0.00938146	-0.0111319	-0.00185656	-0.00154434	-0.367477
							0.0129829	-0.0132335	-0.000295346	-0.000898519	-0.00142657	-0.00403347	0.0142361	0.0122253	-0.000627537	-0.0122479	-0.016994	-0.00209498	-0.00138447	-0.294544
							0.0125337	-0.0118695	-0.000714188	0.000616732	-0.00249928	-0.00856594	0.0122504	0.0223722	-4.42704e-06	-0.0118673	-0.0275705	-0.00148456	-0.00192333	-0.214029
							0.0113318	-0.00832508	-0.00238368	-0.00102647	-0.00273696	-0.0165492	0.00573511	0.0189742	-0.00102402	-0.0158439	-0.0508401	-0.00282998	-0.00259062	-0.0878927
							0.0185755	-0.0151452	-0.00799131	-0.00161476	0.000102698	-0.0368447	0.00697512	0.0268907	0.00145872	-0.022869	-0.0340805	-0.00215627	-0.00520632	-0.0426702
							0.020343	-0.0175381	-0.0072619	-0.00162186	0.000205794	-0.0388413	0.00627927	0.026132	0.00160495	-0.0240517	-0.0322749	-0.00223765	-0.00655113	-0.0226199
							0.0242974	-0.0189106	-0.00527304	-0.00219911	-0.00065688	-0.0336796	0.0049455	0.0135447	0.00209654	-0.0254543	-0.0297082	-0.00305324	-0.00788733	0.0288641
							0.0207851	-0.0462139	-0.0037518	-0.000302147	0.00145021	-0.00741687	0.0143823	-0.000226965	0.00457689	-0.0256817	-0.01343	-0.00487835	-0.00278773	0.0644117
							0.0210571	-0.0469862	-0.000945734	0.00182159	0.00253856	-0.00505868	0.0108108	0.00340505	0.00524277	-0.0252708	-0.0112875	-0.00144011	-0.00133908	0.103428
							0.0203981	-0.0429381	-0.00126932	0.00160318	0.0020149	-0.00420678	0.00934365	0.00127046	0.00391402	-0.0252479	-0.011782	-0.000404598	-0.00161829	0.140923
							-0.0887038	-0.0261474	0.00207186	-0.000249535	-0.000116841	-0.0038472	0.00748794	-0.000249612	0.000341773	-0.00625817	-0.0112717	-0.00190711	-0.000901277	-0.333572
							-0.0978909	-0.0342258	0.00104344	-0.0040821	-0.00315055	-0.00717734	0.00613126	-0.00371348	-0.00125906	-0.00841956	-0.015665	-0.00242011	-0.00196437	-0.268763
							-0.0932346	-0.0620522	0.00126974	-0.000258154	-0.00547991	-0.0105433	0.00639015	-0.00194154	-0.000247847	-0.00950595	-0.0393543	-0.00198925	-0.00161547	-0.179857
							-0.0943327	-0.0649136	0.00101759	0.000166377	-0.00580627	-0.0144791	0.00553922	-0.00176815	-0.000213383	-0.0101439	-0.0434612	-0.00189881	-0.00175822	-0.163949
							-0.0955632	-0.0785514	0.0004977	-0.000824117	-0.00492777	-0.0142441	0.00730294	-0.000230527	0.0004014	-0.0115253	-0.0598693	-0.00185027	-0.00178204	-0.115979
							-0.0952434	-0.0875026	-2.9668e-06	-0.00109699	-0.00548659	-0.0146926	0.00754441	0.000604225	0.000727395	-0.0126302	-0.0601177	-0.00229069	-0.00162215	-0.100049
							-0.100333	-0.0926707	9.74068e-05	-0.00133476	-0.00502273	-0.0141158	0.00818906	0.00188534	0.000732309	-0.0129009	-0.0731195	-0.00263086	-0.00152238	-0.0651473
							-0.100675	-0.0923821	-0.000461852	-0.00127106	-0.00471697	-0.0144979	0.00809309	0.00185789	0.00065671	-0.0127195	-0.071247	-0.00275238	-0.00158136	-0.0568605
							-0.187033	-0.037484	0.00536585	-0.000189648	0.000203939	-0.0125321	0.0153177	0.0121666	0.000230829	-0.0114448	-0.0222163	-0.00204732	-0.00203469	-0.0509754
							-0.190468	-0.0370624	0.0054584	-0.000167313	0.000207567	-0.0125012	0.0153883	0.0123774	2.78494e-05	-0.0116543	-0.0216188	-0.00202599	-0.00219596	-0.0463038
							-0.206596	-0.0305889	0.00738131	-0.000237539	0.00010593	-0.00746738	0.0193702	0.0121129	0.0014576	-0.0117177	-0.0172021	-0.00213092	-0.00248157	-0.0201918
							-0.209251	-0.0288764	0.00847211	-0.000400399	9.91906e-05	-0.00644651	0.0214646	0.0112606	0.00197712	-0.011282	-0.0168159	-0.00229123	-0.00250752	-0.00771456
							-0.209776	-0.0356837	0.00966082	-9.55275e-05	0.000528398	-0.000655036	0.0271811	0.00927403	0.00089443	-0.0110208	-0.0132513	-0.00273961	-0.00157591	0.0106589
							-0.206321	-0.0391321	0.0105567	-0.000379176	0.000585625	0.00207173	0.0302924	0.00928217	0.00051169	-0.0109725	-0.0123528	-0.00358216	-0.00127567	0.025561
							-0.208607	-0.0409025	0.0110162	-0.000407498	0.000545812	0.00196088	0.0302026	0.009205	0.00045827	-0.0110364	-0.012386	-0.00363074	-0.00125314	0.0328285
							-0.208408	-0.0463506	0.011831	-0.000274271	0.000342628	0.00106935	0.028071	0.0088924	-0.00364875	-0.0112231	-0.0122382	-0.00377539	-0.00132043	0.0531601
							-0.207307	-0.0471033	0.0120447	-0.000471098	0.000427858	0.00100567	0.0279157	0.00849163	-0.00398225	-0.0113207	-0.0121624	-0.0037941	-0.0012807	0.060971
							-0.205565	-0.049599	0.0116884	-0.000467835	1.71229e-05	-0.000161313	0.0250661	0.00567175	-0.00585582	-0.011539	-0.0125519	-0.00380852	-0.00141284	0.0793083
							-0.204576	-0.0568801	0.0102369	-0.000794447	-0.00109525	-0.00205999	0.0222418	0.00313411	-0.00509129	-0.011772	-0.0132376	-0.00378091	-0.00208895	0.113744
							-0.207571	-0.0551366	0.00896205	-0.000879011	-0.00177638	-0.00218389	0.0214728	0.00134504	-0.00547117	-0.0122175	-0.013601	-0.00367523	-0.00222774	0.12445
							-0.193665	-0.0570048	0.00592289	-0.000769268	-0.00355522	-0.00587047	0.019402	-0.00226479	-0.00160029	-0.0131856	-0.0145256	-0.00392732	-0.00313992	0.16132
							-0.192736	-0.0586206	0.0057091	-0.000666651	-0.0032322	-0.00623248	0.0166896	-0.00361764	-0.0012017	-0.0129156	-0.0143513	-0.00343329	-0.00285812	0.176373
							-0.184531	-0.093244	-0.00109027	-0.000507898	-0.000161721	-0.0222534	0.00551746	-0.025261	-0.00329635	-0.00851699	-0.0120925	-0.00220542	-0.00109889	0.264964
							-0.184653	-0.107375	-0.00473097	-0.000363052	-2.96414e-05	-0.0256482	-6.84864e-05	-0.0330112	-0.0044093	-0.00739954	-0.0119402	-0.00208029	-0.0010142	0.301593
							-0.0898784	-0.0264102	0.00197964	-0.000249122	-0.000115221	-0.00394555	0.00552467	-0.000802016	0.000136139	-0.00617327	-0.0112296	-0.00190038	-0.000902575	-0.329357
							-0.0990029	-0.0344308	0.000957473	-0.00408409	-0.00312295	-0.00726411	0.00403383	-0.00411176	-0.0016184	-0.00836101	-0.0156047	-0.00241832	-0.00197009	-0.264417
							-0.0947099	-0.0618617	0.00123325	-0.000258366	-0.00540225	-0.0106335	0.00414365	-0.00200256	-0.000545182	-0.00940412	-0.0391084	-0.00189635	-0.00161685	-0.175229
							-0.0962714	-0.0768607	0.000652184	-0.000678498	-0.00438281	-0.0141385	0.0048598	-0.000225303	0.000143369	-0.0109862	-0.0560964	-0.00174735	-0.00183291	-0.115997
							-0.0964213	-0.0867778	1.17769e-05	-0.00105293	-0.00542084	-0.0146542	0.00544386	0.00194611	0.000581998	-0.0124988	-0.0594473	-0.0022804	-0.00161481	-0.0944139
							-0.101844	-0.0916067	-0.000463305	-0.00121181	-0.00463001	-0.0144324	0.00612501	0.00309127	0.000514565	-0.0125979	-0.0706501	-0.00273947	-0.00157818	-0.0510629
							-0.189758	-0.0385907	0.0049086	-0.000194095	0.000199291	-0.0128298	0.0108641	0.0111098	-0.000396692	-0.0112903	-0.0222953	-0.00203227	-0.00203889	-0.0494828
							-0.209403	-0.0326522	0.00667884	-0.000214683	0.000174124	-0.00880795	0.0126013	0.0114282	0.000223136	-0.0115365	-0.0173937	-0.00203965	-0.00246863	-0.02615
							-0.214418	-0.030227	0.00788912	-0.000413527	5.49883e-05	-0.00686596	0.0140844	0.00963544	0.00091221	-0.0111094	-0.0167547	-0.00230815	-0.00250419	-0.00866087
							-0.218458	-0.0382314	0.00895976	-0.000244377	0.000585052	-0.000602644	0.0169123	0.00627205	-0.00080112	-0.0106247	-0.0129069	-0.00282414	-0.00144409	0.00753444
							-0.216807	-0.0419491	0.00947645	-0.000378159	0.000579461	0.00111762	0.0174541	0.00628757	-0.00202426	-0.0107309	-0.0123034	-0.00355113	-0.00127369	0.0170871
							-0.215755	-0.046069	0.010274	-0.00045969	0.000458604	0.000975416	0.0173088	0.00621524	-0.00427256	-0.0108218	-0.0124064	-0.00364239	-0.00131815	0.030908
							-0.218392	-0.0489605	0.0108134	-0.000290873	0.000323086	0.00026598	0.014961	0.00605389	-0.00597047	-0.0109894	-0.0122084	-0.00372803	-0.0013199	0.0452879
							-0.217283	-0.049657	0.0111679	-0.000444564	0.000414631	-0.00010335	0.0148862	0.00564717	-0.0061413	-0.0110426	-0.0121503	-0.00378817	-0.00127858	0.0547803
							-0.214491	-0.0516455	0.0109487	-0.000482498	-6.11843e-05	-0.000959485	0.013034	0.00322404	-0.00774601	-0.0113288	-0.0126783	-0.00383586	-0.00141285	0.0730771
							-0.213425	-0.0587607	0.00955707	-0.000830247	-0.00117736	-0.0028406	0.0104176	0.000873086	-0.00679148	-0.0116029	-0.0133502	-0.00394047	-0.00209429	0.106844
							-0.215748	-0.0576646	0.00845201	-0.000901526	-0.00184624	-0.00279976	0.0102952	-0.000763506	-0.00691332	-0.0119452	-0.0137205	-0.00378264	-0.00224422	0.118247
							-0.198807	-0.0588437	0.00567641	-0.000815351	-0.00360906	-0.00627898	0.0125495	-0.00415814	-0.002182	-0.0129878	-0.0145769	-0.00403817	-0.00320696	0.160002
							-0.198365	-0.0612937	0.00550486	-0.000693679	-0.00329072	-0.0067505	0.00999717	-0.00570864	-0.00163919	-0.0127394	-0.0143906	-0.00348856	-0.00289598	0.173881
							-0.187607	-0.0946783	-0.00147	-0.000505836	-0.000127622	-0.0227035	0.00145259	-0.027273	-0.00349668	-0.00820269	-0.0120553	-0.00218733	-0.0010986	0.26734
							-0.186838	-0.10872	-0.00478802	-0.000367682	-2.84358e-05	-0.0260426	-0.003713	-0.0346819	-0.00461577	-0.00720971	-0.0119048	-0.00206396	-0.00101371	0.302014
							-0.093856	-0.0278658	0.00174786	-0.000251552	-0.000130485	-0.0043747	-0.000156316	-0.00128096	-0.000248313	-0.00620747	-0.0113099	-0.00190461	-0.000910273	-0.316574
							-0.100565	-0.0390381	0.00102948	-0.00305444	-0.00409232	-0.0075055	-0.00204267	-0.00403711	-0.00211355	-0.0101179	-0.0206033	-0.00228871	-0.00195983	-0.235776
							-0.0995474	-0.0670299	0.000772901	1.9102e-05	-0.00578439	-0.0155644	-0.00148218	-0.00249046	-0.000830861	-0.0101193	-0.0434786	-0.00185086	-0.00173684	-0.146454
							-0.100733	-0.0908456	-0.000504192	-0.00117462	-0.00537967	-0.0150662	0.000263006	-0.000123797	-3.65225e-05	-0.0128179	-0.0625004	-0.00232163	-0.00167681	-0.0789928
							-0.106035	-0.0965712	-0.000416122	-0.00130137	-0.00503468	-0.0146213	0.000510674	0.000911189	-2.5547e-05	-0.0128619	-0.0737416	-0.00259759	-0.0015621	-0.04738
							-0.106252	-0.096555	-0.000761341	-0.00127998	-0.00475074	-0.0149795	0.000181543	0.000874133	-2.16343e-05	-0.0127143	-0.0720388	-0.00275482	-0.00165007	-0.0411057
							-0.112021	-0.0923397	-0.000989691	-0.0012615	-0.00376672	-0.0149706	-2.08868e-06	0.00165673	-0.000336803	-0.0127929	-0.0701012	-0.0027477	-0.0014605	-0.0374392
							-0.201752	-0.039475	0.00472398	-0.000162182	0.000159574	-0.0127828	0.00194422	0.0106312	-0.00164446	-0.0117682	-0.0207244	-0.00205889	-0.00221897	-0.0355427
							-0.223833	-0.0352346	0.00588723	-0.000256247	2.82497e-05	-0.0091677	-0.00118066	0.00886139	-0.00143027	-0.0115561	-0.0170027	-0.00225884	-0.00252906	-0.0124104
							-0.22705	-0.0341317	0.00644699	-0.000404835	7.5097e-05	-0.0084137	-0.00152067	0.00822167	-0.00165668	-0.0112128	-0.0168611	-0.00227957	-0.00253517	-0.00781238
							-0.232116	-0.0420537	0.00722812	-0.000102322	0.000508605	-0.00283307	-0.0010051	0.00535186	-0.00409835	-0.0109165	-0.0132907	-0.00273517	-0.00158149	0.00504314
							-0.230757	-0.0459752	0.00803214	-0.000396577	0.000544312	-0.000283784	-0.00143956	0.0052101	-0.00473142	-0.0107685	-0.0123957	-0.0036358	-0.00127629	0.0187745
							-0.230442	-0.0504056	0.0086216	-0.000465637	0.000411207	-0.000592413	-0.00202316	0.00493065	-0.00728871	-0.0108715	-0.0124905	-0.00364459	-0.00132667	0.0298632
							-0.231783	-0.0522459	0.00909152	-0.000393698	3.51656e-05	-0.00111149	-0.00370962	0.00415158	-0.00814644	-0.0112838	-0.0127727	-0.00358673	-0.00146649	0.0389834
							-0.234235	-0.0544938	0.00938125	-0.000507034	0.00028543	-0.00180004	-0.00765137	0.00432651	-0.00939313	-0.0111547	-0.012325	-0.00387847	-0.00132152	0.0510862
							-0.233846	-0.0571187	0.00917933	-0.000610818	-0.000231048	-0.00266978	-0.0122175	0.00171892	-0.0112084	-0.0115356	-0.0128772	-0.00399164	-0.00149488	0.0664157
							-0.234854	-0.0690468	0.00829427	-0.00111307	-0.0013901	-0.00441868	-0.0174656	-0.000322985	-0.00918369	-0.0117664	-0.0135461	-0.00384982	-0.00225342	0.0998281
							-0.235852	-0.0683859	0.00631597	-0.00117727	-0.00205651	-0.00483145	-0.0188702	-0.00227014	-0.0100385	-0.0125011	-0.0141332	-0.00386601	-0.00255918	0.11175
							-0.228269	-0.0699227	0.0050396	-0.000944965	-0.00371221	-0.0100569	-0.025684	-0.00834905	-0.00339381	-0.0131088	-0.0148166	-0.00407777	-0.00324119	0.139191
							-0.228856	-0.0733012	0.00489161	-0.000832124	-0.00336071	-0.0105853	-0.0287129	-0.0101647	-0.00267279	-0.012846	-0.0145421	-0.00353384	-0.00293968	0.152156
							-0.21842	-0.107374	-0.00215427	-0.000507442	-0.00016801	-0.0269834	-0.0365328	-0.0315747	-0.00416539	-0.00835432	-0.0121346	-0.0021878	-0.00110229	0.243436
							-0.216347	-0.120136	-0.00579467	-0.000362596	-4.36844e-05	-0.0299613	-0.0419024	-0.0389258	-0.00526538	-0.00723046	-0.0119823	-0.00206719	-0.00101968	0.283444
							-0.0914321	-0.0271425	0.00193881	-0.000252174	-0.000125151	-0.00407602	0.0037774	-0.000527402	7.1894e-05	-0.00628719	-0.0113425	-0.00191866	-0.00090274	-0.325105
							-0.100883	-0.0353137	0.000911519	-0.00408409	-0.00309816	-0.00731001	0.00263522	-0.00401004	-0.00169154	-0.00851273	-0.01574	-0.00243964	-0.00196817	-0.26005
							-0.0967045	-0.06507	0.00117359	4.49156e-05	-0.00577216	-0.0141313	0.00175187	-0.00196492	-0.000707986	-0.0102686	-0.0406488	-0.00178321	-0.0014631	-0.16114
							-0.0984422	-0.0814657	0.000352501	-0.00083592	-0.00498529	-0.0145628	0.00380154	-0.000399132	4.0698e-05	-0.0115856	-0.0613255	-0.0018551	-0.00179192	-0.107895
							-0.0985294	-0.0934621	-0.000383185	-0.00129469	-0.00538043	-0.0153224	0.00469081	0.000963264	0.00059925	-0.013285	-0.0620449	-0.00236347	-0.00172441	-0.0828755
							-0.103509	-0.0950439	-0.000193605	-0.00130071	-0.00501115	-0.0143431	0.00496239	0.00236909	0.000389092	-0.0129196	-0.0738051	-0.00258466	-0.00155675	-0.0539654
							-0.186805	-0.0400287	0.00444682	-0.000185272	-0.000125115	-0.0126922	0.0083903	0.0114646	-0.000511377	-0.0117575	-0.0241411	-0.00204176	-0.00186602	-0.0500783
							-0.19308	-0.0396331	0.0048018	-0.000197897	0.000203143	-0.0129636	0.00851626	0.0115674	-0.000566049	-0.0115486	-0.0224601	-0.00205837	-0.00202146	-0.0455309
							-0.219126	-0.0316878	0.00745386	-0.000455146	0.000168815	-0.00744029	0.0113374	0.00959549	7.94152e-05	-0.0113483	-0.0167112	-0.00227919	-0.00247954	-0.00912437
							-0.222136	-0.0379367	0.00817662	-6.85747e-05	0.000355539	-0.00245971	0.0134464	0.00692132	-0.00180483	-0.0111852	-0.0137971	-0.00275107	-0.00162219	0.00435237
							-0.21912	-0.0440237	0.00976497	-0.000557111	0.000476479	0.0006223	0.0142746	0.00629846	-0.00234671	-0.0111998	-0.01249	-0.00390472	-0.00129153	0.0261502
							-0.220226	-0.0490988	0.0102608	-0.000418361	0.000198441	-1.81126e-05	0.0128097	0.00529874	-0.00582329	-0.0113975	-0.0127403	-0.00365341	-0.00140884	0.0422158
							-0.221476	-0.051209	0.010901	-0.000481308	0.000386379	-0.000417206	0.0100183	0.0052874	-0.00695036	-0.0113652	-0.012302	-0.00397244	-0.00128988	0.0535896
							-0.219818	-0.053638	0.010566	-0.000539299	-8.44733e-05	-0.00136925	0.00734262	0.00305657	-0.00856215	-0.0116139	-0.012762	-0.00405022	-0.00140207	0.0704926
							-0.220287	-0.0636502	0.00937386	-0.00096323	-0.00132867	-0.003265	0.00212668	0.00109533	-0.00698594	-0.0118675	-0.0134998	-0.00393399	-0.00213067	0.106725
							-0.222933	-0.0617275	0.00814357	-0.000944493	-0.00189077	-0.00331122	0.00143772	-0.000677475	-0.00732048	-0.0123051	-0.0139309	-0.00384483	-0.00224687	0.116287
							-0.2135	-0.0644032	0.00550894	-0.000815241	-0.00366176	-0.00805117	-0.00584179	-0.00525457	-0.0026564	-0.013288	-0.0147824	-0.00412589	-0.00331575	0.146969
							-0.213241	-0.0657417	0.0052547	-0.000732829	-0.00332986	-0.00821944	-0.00861616	-0.00618147	-0.0018041	-0.0130209	-0.014612	-0.00356058	-0.00286369	0.16402
							-0.203479	-0.10134	-0.00156665	-0.000510788	-0.000170353	-0.0245799	-0.017164	-0.0279734	-0.00363273	-0.0085581	-0.0121646	-0.00221707	-0.00109817	0.252147
							-0.201563	-0.114315	-0.00520736	-0.000365942	-3.81839e-05	-0.0274521	-0.0221436	-0.0354854	-0.00473238	-0.00744065	-0.0120124	-0.00209194	-0.00101339	0.29172
							-0.0922086	-0.0262273	0.00192451	-0.00023584	-8.77761e-05	-0.00413007	0.0033882	0.000832897	4.09883e-05	-0.00636431	-0.0111859	-0.00190471	-0.000890637	-0.326274
							-0.0986308	-0.0355229	0.00136551	-0.00358253	-0.00307582	-0.00680769	0.00342425	0.0020255	-0.00161796	-0.00911485	-0.0174011	-0.00231396	-0.00176643	-0.248024
							-0.0949078	-0.0425481	0.00188362	-0.00054634	-0.00392934	-0.00555702	0.0031893	0.00628618	-0.000537342	-0.0109265	-0.0304232	-0.00245727	-0.00163035	-0.178093
							-0.0948193	-0.0430308	0.00186745	-0.000472924	-0.00394798	-0.00555848	0.00333036	0.00636725	-0.000452435	-0.010881	-0.0309216	-0.00246029	-0.00158935	-0.177355
							-0.0973977	-0.0631874	0.000809914	-4.16417e-05	-0.0036765	-0.0125797	0.00453492	0.0153072	0.000474209	-0.0103708	-0.0507842	-0.00169941	-0.00167912	-0.10722
							-0.0982576	-0.0675126	0.00073808	-0.0005438	-0.00440273	-0.0130802	0.00512563	0.0164771	0.000232034	-0.0115095	-0.0568039	-0.00190091	-0.00173693	-0.0891663
							-0.0978168	-0.0758464	0.000323274	-0.000758845	-0.00485184	-0.0132414	0.00521744	0.0175046	0.000536057	-0.0122149	-0.0569311	-0.00220731	-0.00160214	-0.0756174
							-0.103123	-0.0842769	-0.000317729	-0.00099229	-0.0044136	-0.0135467	0.00526589	0.0154076	0.000484092	-0.0125786	-0.0696986	-0.00251511	-0.00153617	-0.0396552
							-0.108403	-0.0808856	-0.000545731	-0.00102111	-0.00338983	-0.0141286	0.00550798	0.0146731	0.000323094	-0.0125199	-0.067773	-0.00270672	-0.00142492	-0.0341697
							-0.195896	-0.0357275	0.00565983	-0.000163167	0.000154476	-0.0121544	0.0099672	0.0141345	4.44443e-05	-0.0119633	-0.0210037	-0.00212735	-0.00217958	-0.035953
							-0.215403	-0.0312266	0.00680023	-0.000236055	7.34e-05	-0.00804582	0.0112165	0.0127939	0.000485988	-0.0118143	-0.0172796	-0.00223654	-0.0024869	-0.0136519
							-0.214324	-0.0317541	0.00809731	-0.000400471	5.39905e-05	-0.00695998	0.0126772	0.012724	-0.000766985	-0.0111711	-0.0167299	-0.00244576	-0.00246232	-0.00230725
							-0.219419	-0.0412738	0.00949636	-0.000380822	0.000595216	0.000835178	0.0158435	0.00916661	-0.00219999	-0.0113987	-0.0122558	-0.00357359	-0.00123388	0.0218038
							-0.219175	-0.0424918	0.00983643	-0.000555037	0.000500698	0.000706192	0.015704	0.00922089	-0.00228691	-0.0115523	-0.0123825	-0.00390394	-0.00123958	0.0263855
							-0.221907	-0.0465057	0.0102283	-0.00035523	0.000290922	0.000207903	0.0148627	0.0086209	-0.00530362	-0.011684	-0.0124755	-0.00337444	-0.00133848	0.0406267
							-0.221849	-0.0494927	0.0109806	-0.000496095	0.000421255	-0.000287876	0.011545	0.00796451	-0.00673529	-0.0117934	-0.0121454	-0.00392656	-0.00128235	0.054986
							-0.220352	-0.0519173	0.0107116	-0.00050336	-9.91473e-05	-0.0014633	0.00857306	0.00518894	-0.00842641	-0.0119607	-0.0126831	-0.00390626	-0.00141124	0.0732409
							-0.223065	-0.0633557	0.00930155	-0.000994073	-0.00134146	-0.00328294	0.00220137	0.00155002	-0.00718977	-0.012133	-0.0133702	-0.003817	-0.00215134	0.104574
							-0.224077	-0.0625829	0.00736908	-0.00112245	-0.00199879	-0.00370472	0.00071027	-0.000425359	-0.00805586	-0.0128626	-0.0139626	-0.00383153	-0.00246359	0.1164
							-0.221653	-0.0657343	0.00525796	-0.000812476	-0.00367248	-0.00924449	-0.0112192	-0.0088287	-0.00282293	-0.0135865	-0.0146662	-0.00407839	-0.00318036	0.137624
							-0.222938	-0.0679748	0.00510587	-0.000721044	-0.00334795	-0.00986732	-0.0153096	-0.0107083	-0.002263	-0.0132653	-0.0144775	-0.00354599	-0.00288258	0.151723
							-0.213246	-0.102879	-0.00264606	-0.000501958	-0.00010585	-0.0261965	-0.0252556	-0.0335846	-0.00406897	-0.00872197	-0.0120209	-0.00218706	-0.00108131	0.242042
							-0.21253	-0.117128	-0.00596077	-0.000358718	-3.79562e-06	-0.0295295	-0.0305328	-0.0408066	-0.00518387	-0.007748	-0.0118684	-0.0020684	-0.000995721	0.276162
							-0.0950311	-0.0275223	0.00169459	-0.000247737	-0.000106041	-0.00441709	-0.000897851	-0.00130385	-0.000413255	-0.00625707	-0.0112036	-0.00190471	-0.000905239	-0.314808
							-0.103763	-0.0352252	0.00074077	-0.00392195	-0.00292146	-0.00742531	-0.00226652	-0.00196201	-0.0020049	-0.00843024	-0.015454	-0.00234968	-0.00187127	-0.24744
							-0.101135	-0.0383301	0.00113762	-0.00290454	-0.00365179	-0.00717144	-0.00155093	-0.00109594	-0.00195076	-0.0100823	-0.0196245	-0.00239543	-0.0018475	-0.224604
							-0.0983043	-0.0447761	0.00160836	-0.000597252	-0.00408598	-0.00607199	-0.00129167	0.00141771	-0.00106446	-0.0107726	-0.0304051	-0.00248575	-0.00172821	-0.168697
							-0.0982648	-0.0451365	0.00158186	-0.000660786	-0.0041406	-0.00609661	-0.00139075	0.00118265	-0.00102811	-0.0109029	-0.0308543	-0.00249153	-0.00172645	-0.169613
							-0.101296	-0.0808099	-3.9094e-05	-0.000843179	-0.00500999	-0.0138722	0.000637186	0.00927515	7.3735e-05	-0.0123818	-0.05745	-0.00218781	-0.00161857	-0.0705192
							-0.113047	-0.0853146	-0.000822047	-0.00109222	-0.00349159	-0.0143113	0.000161937	0.00823054	-0.000322588	-0.0126966	-0.0680732	-0.00269313	-0.00142072	-0.0295016
							-0.20493	-0.0393626	0.00455952	-0.0001529	0.000190494	-0.0130142	-0.000446952	0.00949777	-0.00226764	-0.0118176	-0.0206655	-0.00205563	-0.00220089	-0.0355738
							-0.22653	-0.0353333	0.00548354	-0.000244961	6.35243e-05	-0.00943172	-0.00413524	0.00755295	-0.00214144	-0.011649	-0.017124	-0.00222021	-0.00249436	-0.01461
							-0.236532	-0.0409728	0.00664418	-8.60892e-05	0.000360109	-0.00393278	-0.00426698	0.00371733	-0.00482906	-0.0111883	-0.0136808	-0.00274831	-0.00161277	0.00109441
							-0.237433	-0.0466761	0.00726387	-0.00038102	0.000639502	-0.0010006	-0.00508829	0.0019039	-0.00641522	-0.0109791	-0.0122456	-0.00342271	-0.00123289	0.0106657
							-0.236626	-0.0509481	0.00815809	-0.000461609	0.000411948	-0.00122256	-0.00760726	0.00151814	-0.00886376	-0.0111937	-0.0124222	-0.00369775	-0.00131788	0.0264812
							-0.24072	-0.0561737	0.00889437	-0.00060118	0.000266378	-0.00298367	-0.0146201	-0.000116733	-0.0117014	-0.0116305	-0.0122352	-0.00412123	-0.00135898	0.0522883
							-0.23757	-0.0588277	0.00746222	-0.000774766	-0.000618415	-0.00407319	-0.0217347	-0.00361961	-0.0125845	-0.0120463	-0.0130571	-0.00411422	-0.00166955	0.0679297
							-0.242842	-0.0712864	0.00775733	-0.00114044	-0.00149896	-0.00499023	-0.0238054	-0.00579982	-0.0106955	-0.0119048	-0.013486	-0.00385177	-0.00225704	0.0934377
							-0.245636	-0.069237	0.00661955	-0.0010111	-0.0020027	-0.00498185	-0.0245694	-0.00736187	-0.011059	-0.0123109	-0.0139203	-0.00386402	-0.00234214	0.101853
							-0.236292	-0.0724129	0.00479311	-0.000968303	-0.00377114	-0.0107817	-0.0306237	-0.0146241	-0.00420104	-0.0132071	-0.0147585	-0.00407674	-0.0032345	0.133206
							-0.236842	-0.0760025	0.00470451	-0.00084435	-0.00340622	-0.01148	-0.0331367	-0.0164149	-0.00330946	-0.01298	-0.0144658	-0.00353627	-0.00293487	0.145379
							-0.225689	-0.109865	-0.00266239	-0.000511927	-0.000144711	-0.0279553	-0.0402404	-0.0375635	-0.00450648	-0.00851008	-0.0120308	-0.00218789	-0.00109698	0.237224
							-0.223113	-0.122494	-0.00619068	-0.000370615	-2.07011e-05	-0.0308014	-0.0450347	-0.0452196	-0.00563552	-0.00741944	-0.0118817	-0.0020684	-0.00101428	0.276935
							-0.0986457	-0.0176609	-0.0055142	-0.00109219	-0.000120425	0.000378905	-0.0087058	-0.00514448	-0.00337379	-0.00692875	-0.00900072	-0.00314629	-0.00109584	-0.303273
							-0.0986841	-0.0182936	-0.0067186	-0.00231431	-0.00245066	-0.000989554	-0.0102056	-0.0126898	-0.00350425	-0.00709653	-0.00990066	-0.00401348	-0.0012414	-0.279359
							-0.101689	-0.0203367	-0.00788751	-0.00396776	-0.00311975	-0.00160516	-0.0139519	-0.0103603	-0.00363065	-0.00802018	-0.0102662	-0.00359185	-0.0015764	-0.263055
							-0.101021	-0.0613519	-0.00880557	-0.00419649	-0.0032789	0.00042606	-0.012739	-0.0101874	-0.00528912	-0.0113375	-0.016645	-0.00445672	-0.00155329	-0.211823
							-0.101724	-0.087351	-0.00922476	-0.00404391	-0.0042454	0.00130571	-0.0116012	-0.010052	-0.00506569	-0.00997502	-0.0223111	-0.004586	-0.00139268	-0.181569
							-0.103639	-0.102699	-0.00979288	-0.00492859	-0.00344353	0.00079187	-0.0117389	-0.0124346	-0.00531568	-0.0109908	-0.0264255	-0.0050077	-0.0014397	-0.153991
							-0.103938	-0.111033	-0.0105993	-0.00560671	-0.00316515	0.00051368	-0.0120602	-0.0137138	-0.00578896	-0.0114772	-0.0266096	-0.00537507	-0.00144552	-0.139728
							-0.104737	-0.12004	-0.0108218	-0.00554811	-0.0027658	-0.00116263	-0.0126843	-0.0148823	-0.00596296	-0.0114325	-0.0273162	-0.00542219	-0.00149185	-0.124727
							-0.109309	-0.123697	-0.0109564	-0.00541443	-0.00185814	-0.0022565	-0.0126657	-0.0152977	-0.00620227	-0.0112336	-0.0279905	-0.00553657	-0.00153063	-0.114349
							-0.117902	-0.120226	-0.0109743	-0.00503472	-0.00147974	-0.00252445	-0.0127701	-0.0153789	-0.00631308	-0.0112718	-0.0273818	-0.00546475	-0.00159694	-0.109078
							-0.233427	-0.0379871	-0.0141626	-0.00181049	0.000655206	-0.00464899	-0.0137814	-0.0148088	-0.0104918	-0.0112712	-0.0165628	-0.00374037	-0.00181847	-0.0823715
							-0.240411	-0.0340221	-0.0143684	-0.00159021	0.000727106	-0.00470659	-0.0137816	-0.0148667	-0.0108817	-0.0113929	-0.0166394	-0.00369408	-0.00198105	-0.0783335
							-0.253583	-0.0263028	-0.0146779	-0.00136294	0.000619221	-0.00508978	-0.0142455	-0.0148448	-0.0116187	-0.011616	-0.0165724	-0.00347735	-0.00215254	-0.0702477
							-0.264006	-0.0228203	-0.0148161	-0.0012136	0.000587448	-0.00546341	-0.0141381	-0.0153825	-0.0118859	-0.0117514	-0.0162208	-0.00334719	-0.00236499	-0.0618229
							-0.27315	-0.02236	-0.0149339	-0.00102965	0.000542326	-0.00533712	-0.0140831	-0.0154934	-0.0121904	-0.0114541	-0.0157928	-0.00369228	-0.00234848	-0.0529537
							-0.279046	-0.0201389	-0.0150053	-0.00108863	0.000533393	-0.00541227	-0.013579	-0.0151307	-0.0123729	-0.0113739	-0.0156749	-0.00371687	-0.00230283	-0.0491785
							-0.277463	-0.0200311	-0.0158511	-0.00103128	0.000479871	-0.00586532	-0.0140258	-0.0157707	-0.013524	-0.0111156	-0.0156229	-0.00379538	-0.00229169	-0.0468461
							-0.309968	-0.0173383	-0.0155519	-0.00102342	0.00188687	-0.00333762	-0.0119668	-0.0155662	-0.0140275	-0.01153	-0.0108925	-0.00522038	-0.00131456	-0.0258042
							-0.314455	-0.0165153	-0.0157524	-0.00125598	0.00204079	-0.00310553	-0.0119212	-0.0162031	-0.0148907	-0.0118083	-0.010284	-0.00590922	-0.00116662	-0.0195406
							-0.31528	-0.0171863	-0.0158796	-0.00143066	0.00193601	-0.00317879	-0.0117356	-0.0165276	-0.0149106	-0.0119062	-0.0103069	-0.00660282	-0.0011915	-0.0154833
							-0.312805	-0.0176218	-0.0163699	-0.00164005	0.00181876	-0.0035203	-0.0117728	-0.0167944	-0.0150527	-0.0122768	-0.0103737	-0.00721641	-0.00127476	-0.0131642
							-0.314982	-0.018016	-0.0183129	-0.00163274	0.00175286	-0.00353958	-0.0131295	-0.0173745	-0.0161728	-0.0122137	-0.0103741	-0.00738954	-0.00127863	-0.00398891
							-0.314835	-0.0193157	-0.0194297	-0.00174285	0.00160637	-0.00351023	-0.0136801	-0.0172338	-0.0160959	-0.0122722	-0.010389	-0.00736153	-0.00135491	0.00068868
							-0.314801	-0.0206716	-0.0207871	-0.00191563	0.00138612	-0.00335451	-0.0142069	-0.0172517	-0.0160468	-0.0125989	-0.0105683	-0.00772306	-0.0014663	0.00634793
							-0.315359	-0.0209254	-0.0214068	-0.00240528	0.00121456	-0.00260564	-0.0176238	-0.0171317	-0.0162961	-0.0124704	-0.0103152	-0.00842849	-0.00136537	0.0122057
							-0.316095	-0.0225336	-0.0230816	-0.00256842	0.00116148	-0.00256741	-0.0198144	-0.0166999	-0.0161036	-0.0123956	-0.010466	-0.00883684	-0.00142309	0.0198373
							-0.316055	-0.0225603	-0.0245017	-0.00273596	0.00102157	-0.00223143	-0.0239207	-0.0166395	-0.0159368	-0.0124555	-0.0105507	-0.00888349	-0.00159182	0.0267638
							-0.318685	-0.0210482	-0.0251096	-0.00285025	0.000959638	-0.00162167	-0.0297079	-0.016172	-0.0165083	-0.0122568	-0.0108377	-0.00882358	-0.00164489	0.0384613
							-0.304936	-0.0174648	-0.0265889	-0.00324942	-0.00185827	-0.00107643	-0.0388701	-0.0150621	-0.0149629	-0.0142453	-0.0117073	-0.0109268	-0.00259529	0.0636263
							-0.290446	-0.0151749	-0.0320122	-0.00408244	-0.00480702	-0.000351612	-0.0391409	-0.0136907	-0.0128575	-0.016471	-0.0129593	-0.013085	-0.00434347	0.0885787
							-0.28417	-0.0156659	-0.0288549	-0.00436255	-0.00665287	0.000351448	-0.041184	-0.0124933	-0.0119712	-0.0175845	-0.0149204	-0.0141168	-0.00555195	0.111033
							-0.253558	-0.0161147	-0.0246988	-0.00435513	-0.0108153	0.0023437	-0.0327026	-0.00899845	-0.00819187	-0.0212245	-0.018444	-0.0168005	-0.00936617	0.157204
							-0.246659	-0.0142183	-0.0226818	-0.00395569	-0.0133816	0.00349791	-0.030953	-0.00766559	-0.00668138	-0.0214058	-0.0190418	-0.0159744	-0.0102754	0.187522
							-0.242547	-0.0132488	-0.0217941	-0.00374355	-0.0128545	0.00400388	-0.0323042	-0.00705533	-0.00595384	-0.0212137	-0.0186445	-0.0156419	-0.00973452	0.198285
							-0.236045	-0.0131454	-0.021623	-0.00372598	-0.0125927	0.00429783	-0.0330482	-0.00665244	-0.00586654	-0.0206692	-0.0179058	-0.0146226	-0.00917524	0.211628
							-0.192402	-0.0104013	-0.0175713	-0.00260567	-0.00866537	0.00505506	-0.0354384	-0.0050054	-0.00359752	-0.0177721	-0.0144586	-0.0108276	-0.00688605	0.268017
							-0.161269	-0.0101951	-0.0153364	-0.00227827	-0.00654682	0.00493521	-0.0366381	-0.0042904	-0.00346845	-0.0181388	-0.0134946	-0.00858298	-0.00599175	0.28691
							-0.128688	-0.0077427	-0.012048	-0.00197241	-0.00468737	0.00491559	-0.0367655	-0.00310538	-0.00343885	-0.0169149	-0.0118638	-0.00608705	-0.00379228	0.313919
							-0.110186	-0.00702067	-0.00978376	-0.00196096	-0.00313326	0.00528116	-0.0354268	-0.00255467	-0.003343	-0.0154206	-0.0107607	-0.00477283	-0.0028399	0.342098
							-0.0873138	-0.00693107	-0.00905432	-0.00209793	-0.00135123	0.00535269	-0.0322193	-0.00164807	-0.00308999	-0.0150819	-0.0105751	-0.00420846	-0.00214615	0.369536
							-0.0778643	-0.00487568	-0.00815716	-0.00192186	-0.000762949	0.00580625	-0.0285915	-0.00136664	-0.0030503	-0.0143638	-0.0104153	-0.0042332	-0.00185272	0.388879
							-0.0730421	-0.00399108	-0.00748155	-0.00189856	-0.000544627	0.00610933	-0.0264387	-0.00124916	-0.00294977	-0.0139424	-0.0102807	-0.00399297	-0.00164884	0.404909
							-0.069222	-0.00323726	-0.00618278	-0.00187744	-0.000475519	0.00652818	-0.0246658	-0.00106618	-0.00293721	-0.0135981	-0.0102686	-0.00393025	-0.0015917	0.418167
							-0.0638835	-0.00215273	-0.00522339	-0.00187546	-0.000391172	0.00660899	-0.0228721	-0.00101023	-0.00291457	-0.0134231	-0.0102285	-0.00396117	-0.00158915	0.429723
							-0.0600811	-0.00116401	-0.00423829	-0.00182025	-0.000353037	0.00693143	-0.0209509	-0.000712308	-0.00287272	-0.013098	-0.0101763	-0.00395638	-0.00155311	0.444509
							-0.0591466	9.54941e-05	-0.00349097	-0.00174599	-0.000290146	0.00723431	-0.0188189	-0.000339822	-0.00286163	-0.0127646	-0.0101268	-0.00391153	-0.00146438	0.458072
							-0.0578415	0.00112232	-0.00301766	-0.00171399	-0.000271061	0.00746066	-0.0176731	-0.000151521	-0.00283365	-0.0125117	-0.0100948	-0.00389155	-0.00146272	0.467835
							-0.0518143	0.00302615	-0.00231375	-0.00166879	-0.000256931	0.00784403	-0.0154605	0.00020477	-0.00276897	-0.0121771	-0.0100066	-0.0038768	-0.00145449	0.486143
							-0.0469284	0.00440458	-0.00145399	-0.00162766	-0.000212426	0.00828781	-0.0140864	0.000478498	-0.00275559	-0.0120638	-0.00993761	-0.00382915	-0.00141707	0.497421
							-0.0449047	0.00484301	-0.00107063	-0.00160862	-0.000204505	0.00851513	-0.0131788	0.000617762	-0.00267265	-0.0118461	-0.00992352	-0.00381678	-0.00140988	0.506557
							-0.0450831	0.00531901	-0.000746933	-0.00157114	-0.000187924	0.0086668	-0.0126304	0.000765017	-0.00266334	-0.0115988	-0.00988638	-0.00378518	-0.00139117	0.514413
							-0.046781	0.00541899	-0.000464214	-0.00152012	-0.000144836	0.00900379	-0.0123003	0.000785344	-0.00265872	-0.0114447	-0.00985681	-0.00375978	-0.00136114	0.517963
							-0.0489471	0.00553767	-0.000517769	-0.00149226	-0.000140413	0.00903026	-0.0122464	0.000796188	-0.00265734	-0.0112991	-0.00984276	-0.00375477	-0.00135926	0.519793
							-0.0986457	-0.0176609	-0.0055142	-0.00109219	-0.000120425	0.000378905	-0.0087058	-0.00514448	-0.00337379	-0.00692875	-0.00900072	-0.00314629	-0.00109584	-0.303273
							-0.0986841	-0.0182936	-0.0067186	-0.00231431	-0.00245066	-0.000989554	-0.0102056	-0.0126898	-0.00350425	-0.00709653	-0.00990066	-0.00401348	-0.0012414	-0.279359
							-0.101689	-0.0203367	-0.00788751	-0.00396776	-0.00311975	-0.00160516	-0.0139519	-0.0103603	-0.00363065	-0.00802018	-0.0102662	-0.00359185	-0.0015764	-0.263055
							-0.101021	-0.0613519	-0.00880557	-0.00419649	-0.0032789	0.00042606	-0.012739	-0.0101874	-0.00528912	-0.0113375	-0.016645	-0.00445672	-0.00155329	-0.211823
							-0.101724	-0.087351	-0.00922476	-0.00404391	-0.0042454	0.00130571	-0.0116012	-0.010052	-0.00506569	-0.00997502	-0.0223111	-0.004586	-0.00139268	-0.181569
							-0.103639	-0.102699	-0.00979288	-0.00492859	-0.00344353	0.00079187	-0.0117389	-0.0124346	-0.00531568	-0.0109908	-0.0264255	-0.0050077	-0.0014397	-0.153991
							-0.103938	-0.111033	-0.0105993	-0.00560671	-0.00316515	0.00051368	-0.0120602	-0.0137138	-0.00578896	-0.0114772	-0.0266096	-0.00537507	-0.00144552	-0.139728
							-0.104737	-0.12004	-0.0108218	-0.00554811	-0.0027658	-0.00116263	-0.0126843	-0.0148823	-0.00596296	-0.0114325	-0.0273162	-0.00542219	-0.00149185	-0.124727
							-0.109309	-0.123697	-0.0109564	-0.00541443	-0.00185814	-0.0022565	-0.0126657	-0.0152977	-0.00620227	-0.0112336	-0.0279905	-0.00553657	-0.00153063	-0.114349
							-0.117902	-0.120226	-0.0109743	-0.00503472	-0.00147974	-0.00252445	-0.0127701	-0.0153789	-0.00631308	-0.0112718	-0.0273818	-0.00546475	-0.00159694	-0.109078
							-0.233427	-0.0379871	-0.0141626	-0.00181049	0.000655206	-0.00464899	-0.0137814	-0.0148088	-0.0104918	-0.0112712	-0.0165628	-0.00374037	-0.00181847	-0.0823715
							-0.240411	-0.0340221	-0.0143684	-0.00159021	0.000727106	-0.00470659	-0.0137816	-0.0148667	-0.0108817	-0.0113929	-0.0166394	-0.00369408	-0.00198105	-0.0783335
							-0.253583	-0.0263028	-0.0146779	-0.00136294	0.000619221	-0.00508978	-0.0142455	-0.0148448	-0.0116187	-0.011616	-0.0165724	-0.00347735	-0.00215254	-0.0702477
							-0.264006	-0.0228203	-0.0148161	-0.0012136	0.000587448	-0.00546341	-0.0141381	-0.0153825	-0.0118859	-0.0117514	-0.0162208	-0.00334719	-0.00236499	-0.0618229
							-0.27315	-0.02236	-0.0149339	-0.00102965	0.000542326	-0.00533712	-0.0140831	-0.0154934	-0.0121904	-0.0114541	-0.0157928	-0.00369228	-0.00234848	-0.0529537
							-0.279046	-0.0201389	-0.0150053	-0.00108863	0.000533393	-0.00541227	-0.013579	-0.0151307	-0.0123729	-0.0113739	-0.0156749	-0.00371687	-0.00230283	-0.0491785
							-0.277463	-0.0200311	-0.0158511	-0.00103128	0.000479871	-0.00586532	-0.0140258	-0.0157707	-0.013524	-0.0111156	-0.0156229	-0.00379538	-0.00229169	-0.0468461
							-0.309968	-0.0173383	-0.0155519	-0.00102342	0.00188687	-0.00333762	-0.0119668	-0.0155662	-0.0140275	-0.01153	-0.0108925	-0.00522038	-0.00131456	-0.0258042
							-0.314455	-0.0165153	-0.0157524	-0.00125598	0.00204079	-0.00310553	-0.0119212	-0.0162031	-0.0148907	-0.0118083	-0.010284	-0.00590922	-0.00116662	-0.0195406
							-0.31528	-0.0171863	-0.0158796	-0.00143066	0.00193601	-0.00317879	-0.0117356	-0.0165276	-0.0149106	-0.0119062	-0.0103069	-0.00660282	-0.0011915	-0.0154833
							-0.312805	-0.0176218	-0.0163699	-0.00164005	0.00181876	-0.0035203	-0.0117728	-0.0167944	-0.0150527	-0.0122768	-0.0103737	-0.00721641	-0.00127476	-0.0131642
							-0.314982	-0.018016	-0.0183129	-0.00163274	0.00175286	-0.00353958	-0.0131295	-0.0173745	-0.0161728	-0.0122137	-0.0103741	-0.00738954	-0.00127863	-0.00398891
							-0.314835	-0.0193157	-0.0194297	-0.00174285	0.00160637	-0.00351023	-0.0136801	-0.0172338	-0.0160959	-0.0122722	-0.010389	-0.00736153	-0.00135491	0.00068868
							-0.314801	-0.0206716	-0.0207871	-0.00191563	0.00138612	-0.00335451	-0.0142069	-0.0172517	-0.0160468	-0.0125989	-0.0105683	-0.00772306	-0.0014663	0.00634793
							-0.315359	-0.0209254	-0.0214068	-0.00240528	0.00121456	-0.00260564	-0.0176238	-0.0171317	-0.0162961	-0.0124704	-0.0103152	-0.00842849	-0.00136537	0.0122057
							-0.316095	-0.0225336	-0.0230816	-0.00256842	0.00116148	-0.00256741	-0.0198144	-0.0166999	-0.0161036	-0.0123956	-0.010466	-0.00883684	-0.00142309	0.0198373
							-0.316055	-0.0225603	-0.0245017	-0.00273596	0.00102157	-0.00223143	-0.0239207	-0.0166395	-0.0159368	-0.0124555	-0.0105507	-0.00888349	-0.00159182	0.0267638
							-0.318685	-0.0210482	-0.0251096	-0.00285025	0.000959638	-0.00162167	-0.0297079	-0.016172	-0.0165083	-0.0122568	-0.0108377	-0.00882358	-0.00164489	0.0384613
							-0.304936	-0.0174648	-0.0265889	-0.00324942	-0.00185827	-0.00107643	-0.0388701	-0.0150621	-0.0149629	-0.0142453	-0.0117073	-0.0109268	-0.00259529	0.0636263
							-0.290446	-0.0151749	-0.0320122	-0.00408244	-0.00480702	-0.000351612	-0.0391409	-0.0136907	-0.0128575	-0.016471	-0.0129593	-0.013085	-0.00434347	0.0885787
							-0.28417	-0.0156659	-0.0288549	-0.00436255	-0.00665287	0.000351448	-0.041184	-0.0124933	-0.0119712	-0.0175845	-0.0149204	-0.0141168	-0.00555195	0.111033
							-0.253558	-0.0161147	-0.0246988	-0.00435513	-0.0108153	0.0023437	-0.0327026	-0.00899845	-0.00819187	-0.0212245	-0.018444	-0.0168005	-0.00936617	0.157204
							-0.246659	-0.0142183	-0.0226818	-0.00395569	-0.0133816	0.00349791	-0.030953	-0.00766559	-0.00668138	-0.0214058	-0.0190418	-0.0159744	-0.0102754	0.187522
							-0.242547	-0.0132488	-0.0217941	-0.00374355	-0.0128545	0.00400388	-0.0323042	-0.00705533	-0.00595384	-0.0212137	-0.0186445	-0.0156419	-0.00973452	0.198285
							-0.236045	-0.0131454	-0.021623	-0.00372598	-0.0125927	0.00429783	-0.0330482	-0.00665244	-0.00586654	-0.0206692	-0.0179058	-0.0146226	-0.00917524	0.211628
							-0.192402	-0.0104013	-0.0175713	-0.00260567	-0.00866537	0.00505506	-0.0354384	-0.0050054	-0.00359752	-0.0177721	-0.0144586	-0.0108276	-0.00688605	0.268017
							-0.161269	-0.0101951	-0.0153364	-0.00227827	-0.00654682	0.00493521	-0.0366381	-0.0042904	-0.00346845	-0.0181388	-0.0134946	-0.00858298	-0.00599175	0.28691
							-0.128688	-0.0077427	-0.012048	-0.00197241	-0.00468737	0.00491559	-0.0367655	-0.00310538	-0.00343885	-0.0169149	-0.0118638	-0.00608705	-0.00379228	0.313919
							-0.110186	-0.00702067	-0.00978376	-0.00196096	-0.00313326	0.00528116	-0.0354268	-0.00255467	-0.003343	-0.0154206	-0.0107607	-0.00477283	-0.0028399	0.342098
							-0.0873138	-0.00693107	-0.00905432	-0.00209793	-0.00135123	0.00535269	-0.0322193	-0.00164807	-0.00308999	-0.0150819	-0.0105751	-0.00420846	-0.00214615	0.369536
							-0.0778643	-0.00487568	-0.00815716	-0.00192186	-0.000762949	0.00580625	-0.0285915	-0.00136664	-0.0030503	-0.0143638	-0.0104153	-0.0042332	-0.00185272	0.388879
							-0.0730421	-0.00399108	-0.00748155	-0.00189856	-0.000544627	0.00610933	-0.0264387	-0.00124916	-0.00294977	-0.0139424	-0.0102807	-0.00399297	-0.00164884	0.404909
							-0.069222	-0.00323726	-0.00618278	-0.00187744	-0.000475519	0.00652818	-0.0246658	-0.00106618	-0.00293721	-0.0135981	-0.0102686	-0.00393025	-0.0015917	0.418167
							-0.0638835	-0.00215273	-0.00522339	-0.00187546	-0.000391172	0.00660899	-0.0228721	-0.00101023	-0.00291457	-0.0134231	-0.0102285	-0.00396117	-0.00158915	0.429723
							-0.0600811	-0.00116401	-0.00423829	-0.00182025	-0.000353037	0.00693143	-0.0209509	-0.000712308	-0.00287272	-0.013098	-0.0101763	-0.00395638	-0.00155311	0.444509
							-0.0591466	9.54941e-05	-0.00349097	-0.00174599	-0.000290146	0.00723431	-0.0188189	-0.000339822	-0.00286163	-0.0127646	-0.0101268	-0.00391153	-0.00146438	0.458072
							-0.0578415	0.00112232	-0.00301766	-0.00171399	-0.000271061	0.00746066	-0.0176731	-0.000151521	-0.00283365	-0.0125117	-0.0100948	-0.00389155	-0.00146272	0.467835
							-0.0518143	0.00302615	-0.00231375	-0.00166879	-0.000256931	0.00784403	-0.0154605	0.00020477	-0.00276897	-0.0121771	-0.0100066	-0.0038768	-0.00145449	0.486143
							-0.0469284	0.00440458	-0.00145399	-0.00162766	-0.000212426	0.00828781	-0.0140864	0.000478498	-0.00275559	-0.0120638	-0.00993761	-0.00382915	-0.00141707	0.497421
							-0.0449047	0.00484301	-0.00107063	-0.00160862	-0.000204505	0.00851513	-0.0131788	0.000617762	-0.00267265	-0.0118461	-0.00992352	-0.00381678	-0.00140988	0.506557
							-0.0450831	0.00531901	-0.000746933	-0.00157114	-0.000187924	0.0086668	-0.0126304	0.000765017	-0.00266334	-0.0115988	-0.00988638	-0.00378518	-0.00139117	0.514413
							-0.046781	0.00541899	-0.000464214	-0.00152012	-0.000144836	0.00900379	-0.0123003	0.000785344	-0.00265872	-0.0114447	-0.00985681	-0.00375978	-0.00136114	0.517963
							-0.0489471	0.00553767	-0.000517769	-0.00149226	-0.000140413	0.00903026	-0.0122464	0.000796188	-0.00265734	-0.0112991	-0.00984276	-0.00375477	-0.00135926	0.519793
							-0.0868134	-0.0198589	0.00126781	-0.00119402	-0.000160887	0.000490938	-0.00518692	-0.00478306	-0.00323464	-0.00735285	-0.00919161	-0.00318785	-0.00109667	-0.323021
							-0.0868424	-0.0203229	0.000751501	-0.00240395	-0.00245315	-0.000807808	-0.00653333	-0.0120983	-0.00336317	-0.00751828	-0.0100723	-0.0040392	-0.00123547	-0.29831
							-0.0897325	-0.0221377	-0.000441929	-0.00403974	-0.00312942	-0.00143759	-0.0102545	-0.00987156	-0.00349922	-0.00843307	-0.0104491	-0.0036226	-0.00155974	-0.281969
							-0.0889055	-0.0600797	0.00143011	-0.00412384	-0.00322634	0.000551721	-0.00890584	-0.00972876	-0.00510642	-0.0116595	-0.0167115	-0.00437923	-0.00140332	-0.227432
							-0.0894413	-0.0862391	0.00089688	-0.00398954	-0.00421359	0.00142705	-0.00775119	-0.0095933	-0.00487974	-0.0103119	-0.0224311	-0.00450368	-0.00126884	-0.197299
							-0.0900799	-0.101665	0.00057017	-0.0048468	-0.00339085	0.000893505	-0.00782337	-0.0119647	-0.0051175	-0.0113018	-0.0266956	-0.00490322	-0.0013036	-0.169835
							-0.0901681	-0.109649	0.000219605	-0.00548749	-0.00306121	0.000638046	-0.0081344	-0.0132289	-0.00557152	-0.0117549	-0.0268563	-0.00524962	-0.00127476	-0.155135
							-0.0907702	-0.118649	-6.87555e-06	-0.00542984	-0.00265828	-0.00103411	-0.00867276	-0.0143856	-0.00573416	-0.011683	-0.0274803	-0.00530509	-0.0013332	-0.140139
							-0.094301	-0.12257	6.07363e-05	-0.00526064	-0.00173591	-0.00210038	-0.00862259	-0.0147218	-0.00599724	-0.01146	-0.0281729	-0.00542456	-0.00137117	-0.129812
							-0.101651	-0.119683	-3.38677e-05	-0.00487854	-0.00135605	-0.00241329	-0.00870475	-0.0147975	-0.00615462	-0.0114763	-0.0276568	-0.00535336	-0.00141583	-0.124975
							-0.211355	-0.0389419	-0.00357165	-0.00170611	0.000858245	-0.0046165	-0.00980441	-0.0141383	-0.0104342	-0.0114975	-0.017062	-0.003573	-0.00153991	-0.0978518
							-0.21817	-0.0350557	-0.00379256	-0.0014777	0.000932909	-0.00465701	-0.00977939	-0.0141865	-0.0108049	-0.0116156	-0.0171397	-0.00352417	-0.00168536	-0.0938115
							-0.230123	-0.0279008	-0.00411921	-0.0012203	0.000818709	-0.00497029	-0.0102621	-0.0141233	-0.0115451	-0.0118553	-0.0170799	-0.00330778	-0.00182289	-0.0861379
							-0.239137	-0.0247526	-0.00397637	-0.00107353	0.000796732	-0.00530836	-0.0100999	-0.0145865	-0.0117726	-0.0119888	-0.0167327	-0.00316779	-0.00202816	-0.0776535
							-0.24763	-0.0243663	-0.00385485	-0.000886914	0.000765461	-0.00517813	-0.0100429	-0.0146576	-0.0120967	-0.0116571	-0.0163435	-0.00351952	-0.00199491	-0.0685547
							-0.252604	-0.0222667	-0.00382508	-0.000945557	0.000751772	-0.00526493	-0.00963529	-0.0142657	-0.0123444	-0.0116167	-0.0162037	-0.00354854	-0.00195956	-0.0646823
							-0.250467	-0.0220948	-0.00446657	-0.000914529	0.000629056	-0.00571853	-0.0101497	-0.014908	-0.013489	-0.0113943	-0.0161689	-0.00366025	-0.00196807	-0.0621028
							-0.27029	-0.0241587	-0.00312174	-0.00103227	0.0018768	-0.00312752	-0.00836221	-0.0146428	-0.0139845	-0.0128359	-0.0112818	-0.00513563	-0.0011098	-0.0449185
							-0.269899	-0.0249075	-0.00273281	-0.00144093	0.00188559	-0.0028634	-0.00847973	-0.0152204	-0.0148857	-0.0136728	-0.0107353	-0.0058979	-0.00108198	-0.0397395
							-0.269885	-0.025179	-0.00235301	-0.00170803	0.00157763	-0.00295507	-0.00838524	-0.0154928	-0.0148819	-0.0139263	-0.0109576	-0.00661943	-0.00121411	-0.0348566
							-0.265653	-0.0243962	-0.00161659	-0.00206062	0.00110563	-0.00316374	-0.00873593	-0.0155613	-0.0148722	-0.0144664	-0.0113389	-0.0075664	-0.00142319	-0.0302205
							-0.26381	-0.0223244	-0.000388937	-0.00252913	0.000502435	-0.00296878	-0.0103438	-0.0158568	-0.0157937	-0.0148533	-0.0116253	-0.00815509	-0.00185551	-0.0157919
							-0.259393	-0.0205134	0.00121112	-0.00356433	0.000129369	-0.0027342	-0.0114492	-0.0154576	-0.0153373	-0.0152494	-0.0120299	-0.00836678	-0.0021793	-0.00566352
							-0.254081	-0.0189867	0.00360394	-0.00426081	-0.00047968	-0.00255895	-0.0122865	-0.015102	-0.014983	-0.0158916	-0.0127409	-0.00928187	-0.00269843	0.00627269
							-0.253111	-0.017649	0.00533976	-0.00499036	-0.00109118	-0.00180535	-0.0156039	-0.0148394	-0.0150219	-0.0160243	-0.012302	-0.010054	-0.00259824	0.0160709
							-0.248344	-0.0153282	0.00756934	-0.00546753	-0.00120005	-0.00154743	-0.0175524	-0.0138743	-0.0144321	-0.016552	-0.012871	-0.0110549	-0.00278824	0.0313103
							-0.242927	-0.0137154	0.00938116	-0.0056162	-0.00113539	-0.00105917	-0.0192683	-0.0133831	-0.0138736	-0.0164303	-0.0130199	-0.0113528	-0.00311623	0.0444177
							-0.242564	-0.0131059	0.0101261	-0.00554411	-0.00113768	-0.000464005	-0.021586	-0.0126623	-0.0143833	-0.016067	-0.012841	-0.011379	-0.00322589	0.0590142
							-0.223676	-0.0136134	0.0127958	-0.00480354	-0.00292834	0.000170861	-0.0207072	-0.0116088	-0.0131525	-0.0171712	-0.0129823	-0.0115747	-0.00346194	0.0904703
							-0.201817	-0.0124821	0.0180222	-0.00458095	-0.00383608	0.000764665	-0.0173454	-0.0106527	-0.0110428	-0.0182984	-0.0131909	-0.012421	-0.00447438	0.1251
							-0.196527	-0.0147177	0.0160835	-0.00478553	-0.00545077	0.00140988	-0.0152931	-0.00949636	-0.0100175	-0.0193663	-0.0150041	-0.013508	-0.00563647	0.145146
							-0.165089	-0.0142559	0.0162328	-0.00482459	-0.00945778	0.0037544	-0.00356675	-0.00673944	-0.00695899	-0.0227761	-0.0178864	-0.0164581	-0.00905855	0.192857
							-0.155169	-0.0130792	0.0175067	-0.00417969	-0.0122574	0.00501331	0.00214498	-0.00499537	-0.00584524	-0.0234867	-0.0182377	-0.0156948	-0.00964678	0.225703
							-0.147899	-0.0118689	0.0173282	-0.00405563	-0.0116413	0.0054928	0.00644923	-0.00445069	-0.00530943	-0.0230047	-0.0178711	-0.0153099	-0.00892543	0.240293
							-0.139704	-0.010166	0.0174589	-0.00383256	-0.0110384	0.00567431	0.00731046	-0.00408844	-0.00519168	-0.022224	-0.0170628	-0.0140985	-0.00804828	0.256452
							-0.0967327	-0.00788528	0.0185128	-0.00283512	-0.00730964	0.00632706	0.00994488	-0.00287849	-0.00314273	-0.0190099	-0.0139561	-0.0106259	-0.00555289	0.314714
							-0.0777938	-0.00358411	0.017735	-0.00246298	-0.00570966	0.00633438	0.00603377	-0.00235673	-0.00301323	-0.0187724	-0.013192	-0.00852722	-0.00469915	0.332657
							-0.051411	0.00159955	0.0171311	-0.00205771	-0.0036222	0.00613897	0.00547124	-0.00133053	-0.00296234	-0.0177431	-0.0117854	-0.00613747	-0.00330139	0.358731
							-0.0368124	0.00440262	0.0161816	-0.00200846	-0.00243678	0.00658573	0.00774833	-0.00078654	-0.0028675	-0.0161215	-0.0110419	-0.00514157	-0.00246049	0.387503
							-0.020963	0.0107389	0.0179768	-0.0020825	-0.00110249	0.00696821	0.00685458	8.6011e-05	-0.00271397	-0.0153842	-0.0107775	-0.00445624	-0.00187855	0.418099
							-0.0130608	0.0132806	0.0185859	-0.00202129	-0.000772031	0.00741841	0.00746607	0.000493397	-0.00267962	-0.0148173	-0.0105725	-0.00416248	-0.00179145	0.435732
							-0.0114011	0.0136229	0.0179765	-0.00201063	-0.000641993	0.00761413	0.0070793	0.00056354	-0.0026374	-0.0143408	-0.0104492	-0.00400012	-0.00160954	0.447738
							-0.0129019	0.0137868	0.0162592	-0.00199029	-0.000553989	0.00782954	0.00590039	0.000634435	-0.0026182	-0.0139898	-0.0104398	-0.00393566	-0.00156868	0.455203
							-0.0141403	0.0119742	0.0148113	-0.0019883	-0.000476649	0.00777659	0.00430017	0.000591818	-0.00260009	-0.0138506	-0.0104478	-0.00396788	-0.00156998	0.458695
							-0.0868134	-0.0198589	0.00126781	-0.00119402	-0.000160887	0.000490938	-0.00518692	-0.00478306	-0.00323464	-0.00735285	-0.00919161	-0.00318785	-0.00109667	-0.323021
							-0.0868424	-0.0203229	0.000751501	-0.00240395	-0.00245315	-0.000807808	-0.00653333	-0.0120983	-0.00336317	-0.00751828	-0.0100723	-0.0040392	-0.00123547	-0.29831
							-0.0897325	-0.0221377	-0.000441929	-0.00403974	-0.00312942	-0.00143759	-0.0102545	-0.00987156	-0.00349922	-0.00843307	-0.0104491	-0.0036226	-0.00155974	-0.281969
							-0.0889055	-0.0600797	0.00143011	-0.00412384	-0.00322634	0.000551721	-0.00890584	-0.00972876	-0.00510642	-0.0116595	-0.0167115	-0.00437923	-0.00140332	-0.227432
							-0.0894413	-0.0862391	0.00089688	-0.00398954	-0.00421359	0.00142705	-0.00775119	-0.0095933	-0.00487974	-0.0103119	-0.0224311	-0.00450368	-0.00126884	-0.197299
							-0.0900799	-0.101665	0.00057017	-0.0048468	-0.00339085	0.000893505	-0.00782337	-0.0119647	-0.0051175	-0.0113018	-0.0266956	-0.00490322	-0.0013036	-0.169835
							-0.0901681	-0.109649	0.000219605	-0.00548749	-0.00306121	0.000638046	-0.0081344	-0.0132289	-0.00557152	-0.0117549	-0.0268563	-0.00524962	-0.00127476	-0.155135
							-0.0907702	-0.118649	-6.87555e-06	-0.00542984	-0.00265828	-0.00103411	-0.00867276	-0.0143856	-0.00573416	-0.011683	-0.0274803	-0.00530509	-0.0013332	-0.140139
							-0.094301	-0.12257	6.07363e-05	-0.00526064	-0.00173591	-0.00210038	-0.00862259	-0.0147218	-0.00599724	-0.01146	-0.0281729	-0.00542456	-0.00137117	-0.129812
							-0.101651	-0.119683	-3.38677e-05	-0.00487854	-0.00135605	-0.00241329	-0.00870475	-0.0147975	-0.00615462	-0.0114763	-0.0276568	-0.00535336	-0.00141583	-0.124975
							-0.211355	-0.0389419	-0.00357165	-0.00170611	0.000858245	-0.0046165	-0.00980441	-0.0141383	-0.0104342	-0.0114975	-0.017062	-0.003573	-0.00153991	-0.0978518
							-0.21817	-0.0350557	-0.00379256	-0.0014777	0.000932909	-0.00465701	-0.00977939	-0.0141865	-0.0108049	-0.0116156	-0.0171397	-0.00352417	-0.00168536	-0.0938115
							-0.230123	-0.0279008	-0.00411921	-0.0012203	0.000818709	-0.00497029	-0.0102621	-0.0141233	-0.0115451	-0.0118553	-0.0170799	-0.00330778	-0.00182289	-0.0861379
							-0.239137	-0.0247526	-0.00397637	-0.00107353	0.000796732	-0.00530836	-0.0100999	-0.0145865	-0.0117726	-0.0119888	-0.0167327	-0.00316779	-0.00202816	-0.0776535
							-0.24763	-0.0243663	-0.00385485	-0.000886914	0.000765461	-0.00517813	-0.0100429	-0.0146576	-0.0120967	-0.0116571	-0.0163435	-0.00351952	-0.00199491	-0.0685547
							-0.252604	-0.0222667	-0.00382508	-0.000945557	0.000751772	-0.00526493	-0.00963529	-0.0142657	-0.0123444	-0.0116167	-0.0162037	-0.00354854	-0.00195956	-0.0646823
							-0.250467	-0.0220948	-0.00446657	-0.000914529	0.000629056	-0.00571853	-0.0101497	-0.014908	-0.013489	-0.0113943	-0.0161689	-0.00366025	-0.00196807	-0.0621028
							-0.27029	-0.0241587	-0.00312174	-0.00103227	0.0018768	-0.00312752	-0.00836221	-0.0146428	-0.0139845	-0.0128359	-0.0112818	-0.00513563	-0.0011098	-0.0449185
							-0.269899	-0.0249075	-0.00273281	-0.00144093	0.00188559	-0.0028634	-0.00847973	-0.0152204	-0.0148857	-0.0136728	-0.0107353	-0.0058979	-0.00108198	-0.0397395
							-0.269885	-0.025179	-0.00235301	-0.00170803	0.00157763	-0.00295507	-0.00838524	-0.0154928	-0.0148819	-0.0139263	-0.0109576	-0.00661943	-0.00121411	-0.0348566
							-0.265653	-0.0243962	-0.00161659	-0.00206062	0.00110563	-0.00316374	-0.00873593	-0.0155613	-0.0148722	-0.0144664	-0.0113389	-0.0075664	-0.00142319	-0.0302205
							-0.26381	-0.0223244	-0.000388937	-0.00252913	0.000502435	-0.00296878	-0.0103438	-0.0158568	-0.0157937	-0.0148533	-0.0116253	-0.00815509	-0.00185551	-0.0157919
							-0.259393	-0.0205134	0.00121112	-0.00356433	0.000129369	-0.0027342	-0.0114492	-0.0154576	-0.0153373	-0.0152494	-0.0120299	-0.00836678	-0.0021793	-0.00566352
							-0.254081	-0.0189867	0.00360394	-0.00426081	-0.00047968	-0.00255895	-0.0122865	-0.015102	-0.014983	-0.0158916	-0.0127409	-0.00928187	-0.00269843	0.00627269
							-0.253111	-0.017649	0.00533976	-0.00499036	-0.00109118	-0.00180535	-0.0156039	-0.0148394	-0.0150219	-0.0160243	-0.012302	-0.010054	-0.00259824	0.0160709
							-0.248344	-0.0153282	0.00756934	-0.00546753	-0.00120005	-0.00154743	-0.0175524	-0.0138743	-0.0144321	-0.016552	-0.012871	-0.0110549	-0.00278824	0.0313103
							-0.242927	-0.0137154	0.00938116	-0.0056162	-0.00113539	-0.00105917	-0.0192683	-0.0133831	-0.0138736	-0.0164303	-0.0130199	-0.0113528	-0.00311623	0.0444177
							-0.242564	-0.0131059	0.0101261	-0.00554411	-0.00113768	-0.000464005	-0.021586	-0.0126623	-0.0143833	-0.016067	-0.012841	-0.011379	-0.00322589	0.0590142
							-0.223676	-0.0136134	0.0127958	-0.00480354	-0.00292834	0.000170861	-0.0207072	-0.0116088	-0.0131525	-0.0171712	-0.0129823	-0.0115747	-0.00346194	0.0904703
							-0.201817	-0.0124821	0.0180222	-0.00458095	-0.00383608	0.000764665	-0.0173454	-0.0106527	-0.0110428	-0.0182984	-0.0131909	-0.012421	-0.00447438	0.1251
							-0.196527	-0.0147177	0.0160835	-0.00478553	-0.00545077	0.00140988	-0.0152931	-0.00949636	-0.0100175	-0.0193663	-0.0150041	-0.013508	-0.00563647	0.145146
							-0.165089	-0.0142559	0.0162328	-0.00482459	-0.00945778	0.0037544	-0.00356675	-0.00673944	-0.00695899	-0.0227761	-0.0178864	-0.0164581	-0.00905855	0.192857
							-0.155169	-0.0130792	0.0175067	-0.00417969	-0.0122574	0.00501331	0.00214498	-0.00499537	-0.00584524	-0.0234867	-0.0182377	-0.0156948	-0.00964678	0.225703
							-0.147899	-0.0118689	0.0173282	-0.00405563	-0.0116413	0.0054928	0.00644923	-0.00445069	-0.00530943	-0.0230047	-0.0178711	-0.0153099	-0.00892543	0.240293
							-0.139704	-0.010166	0.0174589	-0.00383256	-0.0110384	0.00567431	0.00731046	-0.00408844	-0.00519168	-0.022224	-0.0170628	-0.0140985	-0.00804828	0.256452
							-0.0967327	-0.00788528	0.0185128	-0.00283512	-0.00730964	0.00632706	0.00994488	-0.00287849	-0.00314273	-0.0190099	-0.0139561	-0.0106259	-0.00555289	0.314714
							-0.0777938	-0.00358411	0.017735	-0.00246298	-0.00570966	0.00633438	0.00603377	-0.00235673	-0.00301323	-0.0187724	-0.013192	-0.00852722	-0.00469915	0.332657
							-0.051411	0.00159955	0.0171311	-0.00205771	-0.0036222	0.00613897	0.00547124	-0.00133053	-0.00296234	-0.0177431	-0.0117854	-0.00613747	-0.00330139	0.358731
							-0.0368124	0.00440262	0.0161816	-0.00200846	-0.00243678	0.00658573	0.00774833	-0.00078654	-0.0028675	-0.0161215	-0.0110419	-0.00514157	-0.00246049	0.387503
							-0.020963	0.0107389	0.0179768	-0.0020825	-0.00110249	0.00696821	0.00685458	8.6011e-05	-0.00271397	-0.0153842	-0.0107775	-0.00445624	-0.00187855	0.418099
							-0.0130608	0.0132806	0.0185859	-0.00202129	-0.000772031	0.00741841	0.00746607	0.000493397	-0.00267962	-0.0148173	-0.0105725	-0.00416248	-0.00179145	0.435732
							-0.0114011	0.0136229	0.0179765	-0.00201063	-0.000641993	0.00761413	0.0070793	0.00056354	-0.0026374	-0.0143408	-0.0104492	-0.00400012	-0.00160954	0.447738
							-0.0129019	0.0137868	0.0162592	-0.00199029	-0.000553989	0.00782954	0.00590039	0.000634435	-0.0026182	-0.0139898	-0.0104398	-0.00393566	-0.00156868	0.455203
							-0.0141403	0.0119742	0.0148113	-0.0019883	-0.000476649	0.00777659	0.00430017	0.000591818	-0.00260009	-0.0138506	-0.0104478	-0.00396788	-0.00156998	0.458695
							0.0195907	0.0207134	0.00213718	0.000305148	0.00238782	0.0133125	0.00376952	-0.00242062	-0.000822569	-0.00743443	-0.00909484	-0.00254469	-0.000426469	-0.502796
							0.0204521	0.0219316	0.00320199	-0.00329639	0.000301825	0.0156416	0.00262404	-0.00231693	-0.000590704	-0.00897256	-0.0104551	-0.00306527	-0.00280489	-0.423279
							0.0206857	0.0239037	0.00275652	-0.00272377	-0.00229336	0.0181323	0.000298496	-0.00228531	0.000276217	-0.0114588	-0.0153956	-0.00287733	-0.0020279	-0.395058
							0.0205214	0.0338455	0.00427196	0.000700448	0.0014531	0.0213339	0.00227294	-0.000727173	-0.000512191	-0.0103432	-0.0152042	-0.00158747	-0.00020337	-0.293069
							0.0216378	0.0436043	0.0071855	0.00143817	0.00496624	0.036959	0.00330208	8.01643e-05	4.14532e-05	-0.0122387	-0.0293868	-0.00122181	0.0006352	-0.163477
							0.0232024	0.0490278	0.00963733	0.00304153	0.00822259	0.0464084	0.00104424	-0.005848	8.72884e-05	-0.0107346	-0.0314703	-0.000899234	0.00145229	-0.100099
							0.0535003	0.0449403	0.00755851	0.00421501	0.00957873	0.0487736	-0.00208635	-0.00995977	0.00121685	-0.0170373	-0.0162499	-0.00195407	0.000427494	-0.00563004
							0.0580313	0.0472091	0.00843645	0.00446886	0.0103125	0.0475781	-0.00170355	-0.00751012	-0.000151643	-0.0178319	-0.0152694	-0.00184779	-0.000635021	0.0289276
							0.0623132	0.0516976	0.0134913	0.00565418	0.0109095	0.0541272	0.00119186	-0.00210521	-0.000348663	-0.0134449	-0.0110579	-0.000372208	0.000624746	0.0770628
							0.0652214	0.0668397	0.0185336	0.00656301	0.00981916	0.0524556	0.0119042	-0.00102276	-0.000114471	-0.0111077	-0.00982966	-0.00107743	0.00140759	0.113198
							0.0651571	0.0674006	0.0181697	0.00688107	0.00917856	0.0551779	0.0140497	-0.00136234	-0.000180525	-0.0108228	-0.00992207	-0.00199835	0.00125815	0.127391
							0.0650346	0.0681381	0.017704	0.00664538	0.00893952	0.0543281	0.0136956	-0.00162475	-0.000309952	-0.0111359	-0.00989924	-0.00215546	0.00131774	0.130577
							0.0647721	0.0772367	0.0187506	0.00427217	0.00739089	0.0475025	0.011696	-0.00678214	-0.000381121	-0.0133739	-0.0104462	-0.00791849	-0.000296031	0.152897
							0.0654021	0.0828067	0.0192554	0.00421526	0.00736552	0.0479514	0.0124028	-0.00628587	-0.000481656	-0.0119989	-0.0106233	-0.0076779	0.00013362	0.165584
							0.065642	0.0843407	0.0191529	0.00375798	0.00694508	0.0481087	0.0125631	-0.00577035	-0.000501837	-0.0124225	-0.0106121	-0.00772287	5.97426e-05	0.171422
							0.0620757	0.082078	0.0176978	0.00353629	0.00566676	0.0465534	0.0115124	-0.00486425	-0.000538341	-0.0140479	-0.0111868	-0.00838233	-0.000410578	0.178886
							0.0190758	0.0202649	0.00206708	0.000212815	0.00237814	0.0131131	0.00367741	-0.00230805	0.000565285	-0.00813297	-0.00939527	-0.00266952	-0.000445673	-0.501726
							0.0201007	0.0212031	0.00302183	-0.00323065	4.18472e-05	0.0165753	0.00208893	-0.00135042	9.20501e-05	-0.00975737	-0.0108075	-0.0033362	-0.00275118	-0.418133
							0.0198692	0.0314797	0.00356455	0.00034361	0.000288184	0.0194686	0.000636605	-0.00185952	0.000313732	-0.0112768	-0.017033	-0.0021152	-0.000649263	-0.303258
							0.0205114	0.0368843	0.0046201	0.000979603	0.00223007	0.0286417	0.00181673	0.000379039	0.000967817	-0.0124968	-0.0338588	-0.00139189	7.12484e-05	-0.226289
							0.0211627	0.0415854	0.00798651	0.00127527	0.00500811	0.0361467	0.00203547	-0.0014195	0.00151709	-0.0128171	-0.033309	-0.00154021	0.000348013	-0.159372
							0.0458119	0.0375543	0.00716616	0.0026572	0.00811565	0.0426518	-0.00340924	-0.0124117	-0.00357503	-0.0200388	-0.0214159	-0.00209105	0.000628707	-0.0440637
							0.0477077	0.0396424	0.0064426	0.00306032	0.00837154	0.0427116	-0.00381929	-0.0119775	-0.00451731	-0.0195582	-0.0214791	-0.0023126	-1.15446e-05	-0.0279945
							0.0496838	0.0411419	0.00660948	0.00317652	0.00876926	0.0466238	-0.00285384	-0.0103187	-0.00522239	-0.0201112	-0.0197241	-0.00212658	-0.000182363	-0.0126932
							0.0552173	0.0442476	0.00685636	0.00295994	0.0087802	0.0479777	-0.00341391	-0.00618692	-0.0055099	-0.019221	-0.0171563	-0.00237871	-0.00120034	0.0471778
							0.0609443	0.0625539	0.017736	0.00579666	0.00934025	0.0510495	0.0117997	-0.000730375	-0.00200626	-0.0157991	-0.0114684	-0.00368154	0.00112847	0.117298
							0.0602192	0.070893	0.0171348	0.00306902	0.00767585	0.0441615	0.0101483	-0.00607343	-0.00135728	-0.0187042	-0.0113201	-0.0103827	-0.000395977	0.142703
							0.0605936	0.0730118	0.0185668	0.00337016	0.00762216	0.045638	0.010726	-0.00651818	-0.00138825	-0.0183748	-0.0111567	-0.0100018	-0.000362137	0.152223
							0.0183191	0.0137479	-0.00289047	-0.000134443	0.00247241	0.0137723	0.00327341	-0.0025256	-0.00104265	-0.00833225	-0.00996688	-0.00307993	-0.000630455	-0.486305
							0.0191061	0.0127869	-0.00470246	-0.00300428	0.000595743	0.018028	0.0017955	-0.00252446	-0.00099269	-0.00944872	-0.0111248	-0.00345611	-0.00174286	-0.419138
							0.0193816	0.0139937	-0.00420572	-0.00321798	6.23532e-05	0.0195533	0.00236992	0.000158553	-0.000141346	-0.00998219	-0.0115708	-0.00378982	-0.00199602	-0.402499
							0.0194516	0.025289	-0.00449137	0.000372442	0.00132713	0.0293571	0.00432729	0.00313966	-0.000945579	-0.0110782	-0.0156708	-0.0016157	-0.000137109	-0.27984
							0.019529	0.0271996	-0.00444567	0.000475498	-0.000371104	0.031304	0.00467452	0.0048059	-0.000769171	-0.0119488	-0.0225934	-0.00157182	-0.000240915	-0.25787
							0.0200594	0.0309693	-0.0047029	0.00124575	0.00393845	0.0404897	0.00616166	0.0040318	-0.000467066	-0.012993	-0.0322903	-0.000790968	0.000427105	-0.19321
							0.0204218	0.0332472	-0.00602478	0.00124995	0.00499989	0.0440973	0.00690431	0.000201371	-0.000301676	-0.0131021	-0.0333683	-0.0015202	0.000813754	-0.158622
							0.0218436	0.0350135	-0.00844224	0.00220711	0.0078789	0.0506684	0.00481543	-0.00756883	-0.000231147	-0.0120924	-0.040355	-0.00163252	0.00183693	-0.103396
							0.0453389	0.0308915	-0.00911338	0.00228145	0.0100788	0.0671205	0.00503057	-0.0115971	-0.000407416	-0.0204683	-0.0174146	-0.00195253	-0.00102917	-0.0367191
							0.0488527	0.0288011	-0.00880754	0.00251017	0.0115506	0.0704023	0.00764484	-0.01009	-0.000473007	-0.0209523	-0.0152286	-0.00188149	-0.00211753	-0.00902996
							0.0542439	0.0296515	-0.00748541	0.00240075	0.0116222	0.0636682	0.0100184	-0.00774361	-0.0017088	-0.0210189	-0.0136114	-0.00249183	-0.00306848	0.038879
							0.0566009	0.0351659	-0.00890633	0.00390423	0.0119475	0.057887	0.0137248	-0.00072204	-0.00229203	-0.0178727	-0.0105652	-0.00293282	-0.000570738	0.0737684
							0.0562326	0.0363454	-0.0106053	0.00272481	0.0100647	0.0444585	0.0158008	-0.00281443	-0.00264173	-0.0211069	-0.0120739	-0.0104451	-0.00027747	0.0924044
							0.017694	0.014138	-0.00220841	-0.000366898	0.00219286	0.0130505	-0.00453418	-0.00313705	-0.00111209	-0.00899119	-0.0110296	-0.00322705	-0.000724388	-0.475067
							0.018427	0.0129134	-0.0041475	-0.00362781	0.000272402	0.0184506	-0.00726019	-0.00320175	-0.00124646	-0.0103443	-0.0122161	-0.00364177	-0.00196484	-0.408476
							0.0188334	0.0147217	-0.00304741	-0.00388203	-0.00211995	0.0201586	-0.00760486	-0.000636942	-0.000186987	-0.0128102	-0.0178527	-0.00388742	-0.00203327	-0.374541
							0.0185816	0.0205468	-0.00446199	-0.000280714	-0.000800561	0.0257124	-0.00859481	-0.001221	-0.00127063	-0.0120669	-0.0241049	-0.00252697	-0.000835273	-0.283269
							0.0191743	0.0290719	-0.00588116	0.000352561	0.00173875	0.0375433	-0.00895904	0.00046737	-0.000689586	-0.013974	-0.0440691	-0.00166752	-6.85014e-06	-0.192805
							0.0195078	0.0316209	-0.00692419	0.000689946	0.00312905	0.0408941	-0.0085618	-0.00450583	-0.00044391	-0.0139868	-0.0443413	-0.00230265	0.00030756	-0.157297
							0.0210333	0.0329431	-0.00912331	0.00100574	0.00568277	0.0464617	-0.0120587	-0.0123454	-0.000369814	-0.0130567	-0.0479909	-0.00241541	0.000957969	-0.109889
							0.042779	0.0300005	-0.00970074	0.000985454	0.00831735	0.0595342	-0.0199549	-0.0155585	-0.000718179	-0.0229533	-0.0245411	-0.00243067	-0.00225392	-0.0427714
							0.0452313	0.0278232	-0.00954754	0.000917576	0.00889403	0.0594006	-0.0208052	-0.0154967	-0.000904967	-0.0239897	-0.0240878	-0.00257503	-0.00360068	-0.0220252
							0.0472793	0.0257904	-0.0105301	0.000639116	0.00896523	0.0588884	-0.0209728	-0.0153656	-0.00173977	-0.026528	-0.023813	-0.00283079	-0.00407297	-0.00813866
							0.0494149	0.0281765	-0.00996707	0.000571091	0.00828038	0.0527195	-0.02227	-0.0142069	-0.00196718	-0.025859	-0.0223232	-0.00371523	-0.00401783	0.0202867
							0.0502547	0.0294819	-0.0105266	0.000717918	0.00794216	0.0519564	-0.0228788	-0.0125312	-0.00215513	-0.0236858	-0.0201976	-0.00469452	-0.00346039	0.0365798
							0.0515795	0.0340822	-0.0115165	-1.32498e-05	0.00874033	0.0364053	-0.0208804	-0.00538511	-0.00290852	-0.0266435	-0.0145724	-0.0103529	-0.00023448	0.0604354
							0.051456	0.0339209	-0.0115236	-0.00040579	0.00871539	0.0361688	-0.0212529	-0.00592588	-0.0029663	-0.0270706	-0.0148698	-0.0118498	-0.00036636	0.0633304
							0.0517862	0.0361836	-0.0104267	-0.000701658	0.00863165	0.0363965	-0.0203382	-0.00708537	-0.00306568	-0.0274146	-0.0148561	-0.0141331	-0.000509091	0.0735448
							0.0506954	0.0351197	-0.00963302	-0.00248526	0.00729325	0.0299292	-0.0165776	-0.0104267	-0.00330848	-0.0281617	-0.0145369	-0.0187325	-0.00130734	0.0886759
							0.0503122	0.0344312	-0.00791885	-0.00431833	0.00715796	0.027338	-0.013561	-0.0122064	-0.00326893	-0.0291248	-0.0141427	-0.0219408	-0.00166911	0.098744
[truncated: 1,785 more rows]

## Sheet: Figure 6
	PCA: SHAP
	42.7539	-38.7139
	43.1768	-29.1995
	44.4979	-15.9839
	45.8104	-6.48399
	47.5075	-0.64183
	48.0221	0.0858888
	53.8453	11.5034
	53.8765	12.1816
	53.9864	13.9705
	54.1257	14.4245
	54.2837	14.9861
	54.7421	16.9521
	54.8192	17.3652
	54.9555	19.104
	54.9304	19.138
	55.0777	19.4924
	55.5131	21.2752
	55.7302	22.3985
	55.6585	22.5331
	43.9363	-37.962
	43.5613	-25.2724
	48.4927	-2.28722
	49.0987	0.145317
	49.0556	0.43703
	53.7107	11.2319
	53.7643	11.7624
	53.9683	13.1113
	54.0192	13.4956
	54.1266	14.0226
	54.69	15.7496
	54.7371	16.1557
	55.0139	18.0766
	54.9716	18.1116
	54.978	18.5612
	55.4846	20.5162
	55.7151	21.7636
	55.6623	21.913
	55.2711	22.6112
	55.2912	22.8455
	39.6888	-35.5808
	38.9767	-27.5102
	40.0109	-17.5864
	57.0482	12.5917
	57.0397	12.9499
	57.0724	13.3918
	57.1852	15.4369
	57.3984	18.6687
	57.3601	23.6721
	57.3052	23.8431
	56.6908	24.6627
	56.3833	25.0124
	56.3896	25.0441
	56.5664	25.4198
	40.1771	-36.8143
	39.3426	-28.317
	39.6652	-27.5466
	42.434	-15.7784
	43.0974	-8.02816
	45.6785	-1.1189
	46.0367	-0.495881
	46.2901	-0.0888977
	55.4336	11.8114
	55.6475	13.1591
	55.7274	13.5675
	55.8281	14.1257
	56.2894	16.3877
	56.3297	16.7591
	56.4731	18.4952
	56.431	18.5332
	56.5016	19.5257
	56.9111	21.945
	56.996	23.0824
	56.9153	23.2827
	56.2699	23.9939
	56.1409	24.3164
	56.1531	24.3378
	56.1672	24.763
	39.6506	-35.2738
	38.9389	-27.8235
	38.9455	-27.7615
	38.8953	-26.9028
	40.2069	-16.6825
	40.9443	-10.0896
	40.8955	-6.74986
	40.8624	-6.6164
	48.2023	5.98331
	48.405	6.13088
	57.1028	12.5194
	57.1139	12.8609
	57.1593	13.2787
	57.3116	15.2519
	57.3388	15.5359
	57.5828	18.4304
	57.5565	18.4543
	57.5823	19.2803
	57.7709	22.5827
	57.5969	23.5847
	57.539	23.7948
	57.011	24.722
	56.9484	24.8799
	56.9508	24.9095
	56.864	25.3787
	42.6518	-38.2257
	42.6947	-33.2234
	42.5642	-25.4294
	43.4501	-17.3968
	45.4436	-6.61499
	46.8275	-0.692133
	47.2758	-0.0488273
	54.2056	11.4446
	54.2758	11.9489
	54.4967	13.6439
	54.6233	14.0986
	54.7384	14.7698
	55.2111	16.6487
	55.2867	17.0719
	55.4655	18.8521
	55.434	18.8939
	55.4927	19.5939
	55.8762	21.5686
	56.0705	22.5755
	56.0027	22.7245
	55.5643	23.4429
	55.552	23.5315
	44.5934	-39.7261
	44.8126	-24.9714
	45.0666	-23.5135
	46.116	-19.5337
	50.37	-4.7679
	54.3279	3.20931
	54.6786	3.87559
	55.2437	5.20318
	55.4026	5.57617
	44.3121	-40.3563
	44.8735	-25.4084
	45.5604	-21.2176
	45.9603	-20.0266
	50.2248	-4.93279
	54.1316	2.94705
	54.6938	3.97717
	55.1842	5.02803
	55.2933	5.2888
	55.4449	5.63164
	27.2058	-48.0951
	25.8973	-47.9877
	24.8812	-48.0148
	24.2002	-48.1877
	10.267	-46.0001
	9.5915	-46.1041
	8.69593	-28.484
	8.36563	-25.1015
	8.36575	-24.745
	3.40919	-5.96576
	7.74297	11.7284
	7.60895	12.1013
	7.40226	13.7998
	7.53882	15.5341
	18.6511	41.8917
	18.653	42.0309
	27.0107	-48.1133
	25.8126	-48.1446
	24.8226	-48.2461
	23.6045	-48.338
	10.1117	-45.4916
	4.45931	-39.507
	8.33104	-27.9157
	8.12555	-25.2011
	3.28304	-6.07542
	7.69441	11.5487
	7.56652	11.9546
	7.33822	13.731
	7.5769	15.6514
	18.6674	41.2848
	18.7483	42.1191
	18.7552	42.2644
	18.7833	42.5722
	41.036	-38.3698
	40.7555	-34.688
	40.0379	-19.5899
	41.5258	-14.7954
	41.5093	-7.58071
	48.7752	7.90148
	49.1803	8.85176
	49.9358	19.0605
	50.3711	20.6853
	51.2715	24.5515
	51.4517	24.9025
	41.1087	-38.6328
	40.6811	-35.0154
	41.4832	-14.647
	41.6466	-9.62821
	48.8572	8.06992
	49.549	11.6137
	49.9781	19.4341
	50.4272	21.1013
	51.2034	24.6548
	40.9893	-38.3477
	40.8411	-33.45
	39.6708	-21.0727
	41.3366	-12.066
	41.6132	-9.86174
	48.7172	7.82674
	48.7763	7.92874
	49.4619	11.2817
	49.8159	19.0965
	50.167	20.81
	40.9437	-38.2825
	40.7384	-34.7038
	40.0168	-19.8084
	41.6145	-9.97971
	48.7703	7.91353
	49.5138	11.4058
	49.9135	19.1205
	50.338	20.7557
	51.2585	24.591
	40.9906	-37.9809
	40.9333	-34.4465
	40.1431	-19.576
	41.4343	-11.745
	41.5506	-7.41494
	48.7925	7.93211
	49.5951	11.3363
	50.0758	18.7697
	50.7663	20.1519
	51.4075	24.0276
	51.7226	24.6689
	41.8361	-38.7471
	42.5933	-34.7711
	42.9622	-16.5122
	44.3469	-8.54913
	45.8098	-3.12317
	46.2543	-2.11703
	50.8661	10.066
	50.8053	13.3011
	51.0172	18.4228
	51.5807	19.8231
	51.6682	21.3305
	51.7491	23.8384
	25.9502	-46.3037
	16.1625	-46.8502
	15.9018	-46.8642
	12.0483	-30.0185
	10.6171	-23.2107
	13.6461	-13.7503
	9.84766	10.7893
	9.97031	13.012
	9.88383	13.851
	21.6712	40.5877
	22.696	42.6305
	23.1974	45.0174
	23.3763	46.0944
	18.0225	-48.7475
	9.08259	-34.7102
	3.73458	-25.5475
	9.32145	-18.6568
	9.66286	-17.3829
	-7.13214	2.42189
	-7.94974	3.42721
	-8.54811	4.16623
	-15.1601	7.97055
	-16.3087	8.28018
	-17.4835	8.58187
	-18.0507	8.82389
	25.604	-45.3401
	21.8922	-43.0321
	20.6997	-42.5684
	12.776	-29.2358
	13.9034	-12.2424
	13.9647	-10.927
	14.0491	0.431773
	14.736	2.81711
	15.5719	6.40192
	16.1268	9.2205
	29.0095	27.7874
	29.3374	28.3661
	29.5367	31.8688
	29.2396	33.0325
	29.2238	33.124
	12.0607	-36.8908
	9.42219	-34.7035
	3.43013	-25.4948
	2.58721	-19.0878
	-8.58165	-0.626362
	-9.36645	0.339989
	-10.6226	2.39308
	-12.7495	4.80077
	-12.9688	4.92178
	-15.9258	6.60211
	-16.4597	6.73706
	-17.3033	6.81693
	-17.7934	6.85528
	-18.0728	6.83696
	-18.4319	6.99293
	-18.9995	7.04136
	-19.8406	7.1511
	-19.9528	7.11398
	-20.0466	7.15249
	-20.4773	7.33039
	-20.503	7.34863
	-20.5213	6.85739
	-20.6499	6.8704
	-20.9215	6.81174
	-21.0928	7.03631
	-21.0928	7.03631
	-21.1664	7.45056
	-21.1664	7.45056
	-21.1723	7.45644
	39.6315	-33.6614
	39.5352	-29.9932
	39.2309	-25.259
	40.0944	-8.85908
	40.6201	-5.57559
	37.9976	4.44955
	17.6377	7.64374
	27.0138	26.7269
	27.896	31.2325
	27.8881	31.3896
	28.0666	32.6425
	22.2311	-45.3988
	16.4727	-44.8642
	14.3872	-40.3905
	12.0131	-27.2112
	11.922	-22.1929
	10.8906	-12.1097
	9.86286	-6.21464
	9.94609	-5.67303
	4.1917	3.67555
	3.87491	20.5376
	15.1611	44.8761
	15.2346	44.9149
	18.5684	46.4025
	18.7352	46.5526
	19.744	47.3618
	-6.98238	45.8242
	-0.761732	-43.6335
[truncated: 3,448 more rows]

## Sheet: Figure 8
Experimental_index	DP_Group	LA/GA	Polymer_MW	CL Ratio	Drug_Tm	Drug_Pka	Initial D/M ratio	DLC	SA-V	SE	Drug_Mw	Drug_TPSA	Drug_LogP	Time	Release	STD	predicted_release
[truncated: 15 more rows]
